# Supplementary material for: A highly sensitive and specific system for large-scale gene expression profiling
Source: BMC Genomics. 2008 Jan 10;9:9. doi: 10.1186/1471-2164-9-9 (PMC2267712; doi:10.1186/1471-2164-9-9)
Supplement: Additional file 1 — The 1,135 genes and probes used for expression profiling assay. The 1,135 genes included in the study and their names, chromosomal locations, probes, and their characteristics used for the high-throughput gene expression profiling of these genes. [file 1471-2164-9-9-S1.xls]

## Sheet: Table S1
Table S1 1,135 genes and probes used for expression profiling
Gene				Chromosome			Probe ID	Probe			Amplicon Length (bp)		Length of Crossed Intron (bp)
Gene Ref#	Symbol	GeneName		Number	Location (bp)			Sequence	Length (bp)	Tm (oC)
AB037863	EBF4	early B-cell factor 4, partial cds		20	2668473		BYH0001	CGGCCGCTTTGTCTACACAGCT	22	59.9	84		1726
AF012108	NCOA3	nuclear receptor coactivator 3		20	46936363		BYH0002	AGTTTCTCATGGCACTCAAAATAGGCCT	28	59.6	118		2161
AF022224	BAG1	BCL2-associated athanogene		9	33254723		BYH0003	GCCGGGTCATGTTAATTGGGAAAAAGAA	28	59.1	93		2053
AF022805	MAP2K7	mitogen-activated protein kinase kinase 7		19	7874779		BYH0004	TCCAGTCCTTCGTCAAAGACTGCCTTA	27	60.2	120		570
AF039843	SPRY2	sprouty homolog 2 (Drosophila)		13	78709892		BYH0005	CAACGGGTCGCAGCCCTTGCTG	22	63.1	102		0
AF055033	IGFBP5	insulin-like growth factor binding protein 5		2	217762091		BYH0006	TGAGACAGGAGTCTGAGCAGGGC	23	60.3	88		618
AF071219	SCGB2A1	secretoglobin, family 2A, member 1		11	61751513		BYH0007	CTCCTCCTGCACTGCTATGCAGATT	25	59.3	80		1626
AF073519	SERF1A	small EDRK-rich factor 1A (telomeric)		5	69128742		BYH0008	GGCAGTCAAGCTATCCTCTTTCCTCTTT	28	59.3	87		0
AF201951	MS4A7	membrane-spanning 4-domains, subfamily A, member 7		11	59925924		BYH0009	CTCTGGAAAACAATCAACTAAGCCCTTTGAC	31	59.2	92		2616
AF257175	PECI	peroxisomal D3,D2-enoyl-CoA isomerase		6	4078955		BYH0010	ACTCTACGCGCTATATAAGCAGGCCA	26	60.1	90		2683
AK027663	STC2	stanniocalcin 2		5	172736443		BYH0011	TGGAAAATTTGATGCCCAGGGCAAGT	26	60.6	89		2437
BC007556	TEAD2	TEA domain family member 2		19	54555195		BYH0012	GGAAGACCCGAACTCGAAAACAGGTTT	27	60	108		2120
BC008442	TM4SF1	transmembrane 4 L six family member 1		3	150416294		BYH0013	TCGTAGGAGGTGGCCTGCTGATG	23	60.7	101		1601
BC013590	EIF2B5	eukaryotic translation initiation factor 2B, subunit 5 epsilon, 82kDa		3	185174036		BYH0014	CCAAGGACCAGCCTCGGGTCCT	22	62.8	104		1031
BC015497	TEAD4	TEA domain family member 4		12	2990379		BYH0015	ACCCGCACCAGGAAGCAGGTCT	22	63	99		1101
BC019040	PMP22	peripheral myelin protein 22		17	15364661		BYH0016	TCTCCACGATCGTCAGCCAATGGAT	25	60.5	142		1456
BC022308	HGF	hepatocyte growth factor (hepapoietin A; scatter factor)		7	81011389		BYH0017	CCGGCACAAATTCTTGCCTGAAAGATATC	29	59.4	92		1528
D00244	PLAU	plasminogen activator, urokinase		10	75015866		BYH0018	GGAAAACAGATTCCTGCCAGGGAGA	25	59.3	84		989
L31951	MAPK9	mitogen-activated protein kinase 9		5	179817274		BYH0019	AATGGTGTTGTAAAAGATCAGCCTTCAGATG	31	58.8	122		1805
L34093	HLA-DQA1	major histocompatibility complex, class II, DQ alpha 1		6	32660243		BYH0020	ACTCTACCGCTGCTACCAATGAGGTT	26	60.3	113		412
L47233	CDKN1A	cyclin-dependent kinase inhibitor 1A (p21, Cip1)		6	36693332		BYH0021	GTGATGCGCTAATGGCGGGCTG	22	61.1	78		0
M14584	IL6	interleukin 6 (interferon, beta 2)		7	22509103		BYH0022	CCAGTTCCTGCAGAAAAAGGCAAAGAAT	28	59.3	114		1745
M16006	SERPINE1	serpin peptidase inhibitor, clade E (nexin, plasminogen activator inhibitor type 1), member 1		7	100331805		BYH0023	AGCTATGGGATTCAAGATTGATGACAAGGG	30	59.6	93		1756
M33197	GAPDH	glyceraldehyde-3-phosphate dehydrogenase		12	6514209		BYH0024	AACTTTGGTATCGTGGAAGGACTCATGAC	29	59.4	89		193
M35410	IGFBP2	insulin-like growth factor binding protein 2, 36kDa		2	217700738		BYH0025	CATGGCCTGTACAACCTCAAACAGTG	26	58.8	78		1941
NM_000017	ACADS	acyl-Coenzyme A dehydrogenase, C-2 to C-3 short chain		12	119575591		BYH0026	CCCTCAGCGAACCAGGGAACGG	22	61.8	122		369
NM_000021	PSEN1	presenilin 1 (Alzheimer disease 3)		14	71604718		BYH0027	TATACCCGGAAGGATGGGCAGCTAAT	26	60	115		2518
NM_000026	ADSL	adenylosuccinate lyase		22	38985551		BYH0028	CTATGTTGGAGACAATACTGACTTGATTATT	31	54.6	117		3037
NM_000027	AGA	aspartylglucosaminidase		4	179059470		BYH0029	GCAACCGAAGCAGCGTGGAGGG	22	62.9	118		1822
NM_000029	AGT	angiotensinogen (serpin peptidase inhibitor, clade A, member 8)		1	227881652		BYH0030	TCAGGGTGGGGGAGGTGCTGAA	22	62.4	143		863
NM_000032	ALAS2	aminolevulinate, delta-, synthase 2 (sideroblastic/hypochromic anemia)		X	54019275		BYH0031	ACACCTGATTCAGAACAATATGCCTGGAAA	30	59.7	84		2482
NM_000038	APC	adenomatosis polyposis coli		5	112166753		BYH0032	GCATGGACCAGGACAAAAATCCAATGC	27	59.9	87		2551
NM_000039	APOA1	apolipoprotein A-I		11	116245806		BYH0033	TTGGGAAAACAGCTAAACCTAAAGCT	26	56	85		589
NM_000041	APOE	apolipoprotein E		19	50101671		BYH0034	GGTCACCCAGGAACTGAGGGCG	22	61.6	141		580
NM_000043	FAS	Fas (TNF receptor superfamily, member 6)		10	90415160		BYH0035	ACTGTGACCCTTGCACCAAATGTGAA	26	60.1	128		1541
NM_000051	ATM	ataxia telangiectasia mutated (includes complementation groups A, C and D)		11	107635950		BYH0036	CTACCAAATCCCTCCACCTGCATATGTAT	29	59	101		2454
NM_000053	ATP7B	ATPase, Cu++ transporting, beta polypeptide		13	50383525		BYH0037	GTCACCAAATACTGTAAAGAGGAACTTGGAA	31	58.1	99		1554
NM_000057	BLM	Bloom syndrome		15	89020340		BYH0038	AATGGATCAGAAAGCACCACCCATATGATT	30	59.7	92		1992
NM_000059	BRCA2	breast cancer 2, early onset		13	30688547		BYH0039	CAGACCCAGCTTACCTTGAGGGTTATTT	28	59.3	97		2525
NM_000061	BTK	Bruton agammaglobulinemia tyrosine kinase		X	99401531		BYH0040	CCAACGCCTGAGGAGGACCAGAT	23	60.7	125		1417
NM_000062	SERPING1	serpin peptidase inhibitor, clade G (C1 inhibitor), member 1, (angioedema, hereditary)		11	57141053		BYH0041	ATATGCTCTCAATCATGGAGAAATTGGAATT	31	56.6	91		2391
NM_000063	C2	complement component 2		6	31999908		BYH0042	GCCATCATCCTTCTGACAGATGGAAAGT	28	59.5	90		1777
NM_000064	C3	complement component 3		19	6671651		BYH0043	TGAGACCAGAATTCTCCTGCAAGGGA	26	60.2	84		1744
NM_000067	CA2	carbonic anhydrase II		8	86450919		BYH0044	TCAGCAGCGAGCAGGTGTTGAAATT	25	60.2	107		3394
NM_000071	CBS	cystathionine-beta-synthase		21	43386490		BYH0045	GTGGTGCACGAGCAGATCCAGTAC	24	59.8	98		2819
NM_000073	CD3G	CD3g molecule, gamma (CD3-TCR complex)		11	117752740		BYH0046	TGGAGTTCGCCAGTCGAGAGCTT	23	60.4	113		944
NM_000074	CD40LG	CD40 ligand (TNF superfamily, member 5, hyper-IgM syndrome)		X	134435964		BYH0047	AGGCCAGCAGTAAAACAACATCTGTGTTA	29	59.8	108		2620
NM_000075	CDK4	cyclin-dependent kinase 4		12	56431818		BYH0048	TTGCAGAGATGTTTCGTCGAAAGCCT	26	59.7	92		1151
NM_000076	CDKN1C	cyclin-dependent kinase inhibitor 1C (p57, Kip2)		11	2871079		BYH0049	TCCGGGCCTCTGATCTCCGATTT	23	60.1	80		535
NM_000081	VPS13B	vacuolar protein sorting 13 homolog B (yeast)		1	233034917		BYH0050	TGTCCAAGAAGAAAAGGCAACAGATTTTAAC	31	57.7	99		2436
NM_000082	ERCC8	excision repair cross-complementing rodent repair deficiency, complementation group 8		5	60256771		BYH0051	CGTTATGACTATATCTTGGCAACAGCAAGTG	31	58.8	97		2714
NM_000088	COL1A1	collagen, type I, alpha 1		17	48753563		BYH0052	GTCGAGGGCCAAGACGAAGACATC	24	59.6	108		1463
NM_000089	COL1A2	collagen, type I, alpha 2		7	93636322		BYH0053	ACCTTATGCCTAGCAACATGCCAATCTTTA	30	59.7	86		652
NM_000090	COL3A1	collagen, type III, alpha 1 (Ehlers-Danlos syndrome type IV, autosomal dominant)		2	190041708		BYH0054	TGCCATCCTGAACTCAAGAGTGGAGAATA	29	60.1	124		956
NM_000094	COL7A1	collagen, type VII, alpha 1 (epidermolysis bullosa, dystrophic, dominant and recessive)		3	48593238		BYH0055	AGCGATGACCCACGGACAGAGTT	23	60.5	147		671
NM_000096	CP	ceruloplasmin (ferroxidase)		3	150260539		BYH0056	TCTACAGTTACTCCAACATTACCAGGTGAAA	31	58.6	117		2342
NM_000107	DDB2	damage-specific DNA binding protein 2, 48kDa		11	47200946		BYH0057	CACCTCACACCCATCAAGGCAGC	23	60.4	104		2424
NM_000110	DPYD	dihydropyrimidine dehydrogenase		1	97811906		BYH0058	ACCTGTAATGATTCTGGCTACCAGGCTATA	30	59.8	94		3183
NM_000111	SLC26A3	solute carrier family 26, member 3		7	106995536		BYH0059	ATTTCTCCTGGCGCCTCTACAAAAGTC	27	59.7	88		3033
NM_000112	SLC26A2	solute carrier family 26 (sulfate transporter), member 2		5	149385675		BYH0060	GCTGGAGTTTATCAGGTAGCGATGGG	26	59.5	100		1941
NM_000120	EPHX1	epoxide hydrolase 1, microsomal (xenobiotic)		1	222991011		BYH0061	ACCAAGCCTGACACCGTAGGCT	22	60.6	112		2328
NM_000122	ERCC3	excision repair cross-complementing rodent repair deficiency, complementation group 3 (xeroderma pigmentosum group B complementing)		2	128144977		BYH0062	TCAAGGTTATAGCTTCAAGGTGATCACGAAA	31	59.2	113		1779
NM_000124	ERCC6	excision repair cross-complementing rodent repair deficiency, complementation group 6		10	50085664		BYH0063	TGCCAGATAAAAATGAACAGGTCTTATTTTG	31	56.1	96		2043
NM_000127	EXT1	exostoses (multiple) 1		8	119079924		BYH0064	TTACTACTATGCTAATTTAGGTTTAAAGCCC	31	54.6	129		2670
NM_000133	F9	coagulation factor IX (plasma thromboplastic component, Christmas disease, hemophilia B)		X	137318480		BYH0065	TCCTGTGAACCAGCAGTGCCATTTC	25	60.3	96		2570
NM_000135	FANCA	Fanconi anemia, complementation group A		16	89626869		BYH0066	GATATTATTTCCAGATTGCAGGAGATGGTAG	31	56.4	90		2235
NM_000136	FANCC	Fanconi anemia, complementation group C		9	93353033		BYH0067	GCTGCTGCAAGACCCTCAAGATAT	24	57.6	121		2604
NM_000137	FAH	fumarylacetoacetate hydrolase (fumarylacetoacetase)		15	78161165		BYH0068	CGGCTACCATATGCAAGTCCAATTTTAAGTA	31	58.4	140		2540
NM_000142	FGFR3	fibroblast growth factor receptor 3 (achondroplasia, thanatophoric dwarfism)		4	1757250		BYH0069	TTCCCGCTCAAGCGACAGGTGT	22	61.2	105		303
NM_000151	G6PC	glucose-6-phosphatase, catalytic subunit		17	41426008		BYH0070	ACCTACAGATTTCGGTGCTTGAATGT	26	57.5	145		1674
NM_000168	GLI3	GLI-Kruppel family member GLI3 (Greig cephalopolysyndactyly syndrome)		7	42003683		BYH0071	GGGCTGAGCCCTACAGATGCGC	22	62.1	96		2960
NM_000169	GLA	galactosidase, alpha		X	99434799		BYH0072	GGGATTCGCCAGCTAGCTAATTATGTTCA	29	59.6	104		2001
NM_000176	NR3C1	nuclear receptor subfamily 3, group C, member 1 (glucocorticoid receptor)		5	142808965		BYH0073	TGATCTGATTATTAATGAGCAGAGAATGACT	31	55.5	97		3077
NM_000177	GSN	gelsolin (amyloidosis, Finnish type)		9	119438134		BYH0074	CACAGGCCAGAAACAGATCTGGAGAAT	27	59.4	84		2387
NM_000193	SHH	sonic hedgehog homolog (Drosophila)		7	155021722		BYH0075	CACTGCTCGGTGAAAGCAGAGAACT	25	59.6	134		2569
NM_000195	HPS1	Hermansky-Pudlak syndrome 1		10	99867635		BYH0076	GCTGCCTTTGTCAAAACTAAGGTCTGGT	28	60.4	146		2210
NM_000197	HSD17B3	hydroxysteroid (17-beta) dehydrogenase 3		9	94444275		BYH0077	GAGGCCATTGCCACAGAGATCGAG	24	59.8	108		1957
NM_000207	INS	insulin		11	2146561		BYH0078	AGGCAGAGGACCTGCAGGTGGGG	23	65.1	137		787
NM_000212	ITGB3	integrin, beta 3 (platelet glycoprotein IIIa, antigen CD61)		17	45805815		BYH0079	CATTACTCTGCCTCCACTACCATGGATTATC	31	59.2	140		2449
NM_000222	KIT	v-kit Hardy-Zuckerman 4 feline sarcoma viral oncogene homolog		4	55439673		BYH0080	AGCAATTCCATTTATGTGTTTGTTAGAGAT	30	55.1	93		2502
NM_000224	KRT18	keratin 18		12	51629174		BYH0081	CATCGAGGACCTGAGGGCTCAGAT	24	60.1	81		737
NM_000233	LHCGR	luteinizing hormone/choriogonadotropin receptor		2	48957395		BYH0082	ACAACCTCCTCAATTTGTCTGAAATACTGAT	31	57.8	93		3402
NM_000234	LIG1	ligase I, DNA, ATP-dependent		19	53357471		BYH0083	ATCATCAGCCGCATCCCCAAGATTAAA	27	59.6	145		3055
NM_000239	LYZ	lysozyme (renal amyloidosis)		12	68028405		BYH0084	GCCTGTCATTTATCCTGCAGTGCTTTG	27	59.4	135		1947
NM_000244	MEN1	multiple endocrine neoplasia I		11	64352992		BYH0085	CACCCTCTACCACAAGGGCATTGC	24	60.3	127		642
NM_000246	CIITA	class II, major histocompatibility complex, transactivator		16	10937569		BYH0086	CATCCCTGCTCAGGCTAAGCTTGTA	25	59	132		3640
NM_000248	MITF	microphthalmia-associated transcription factor		3	69918893		BYH0087	TTTGATTCCCAAGTCAAATGATCCAGACATG	31	58.8	97		2742
NM_000249	MLH1	mutL homolog 1, colon cancer, nonpolyposis type 2 (E. coli)		3	36995613		BYH0088	ACAGCTGATGGAAAGTGTGCATACAGAG	28	59.8	102		2516
NM_000250	MPO	myeloperoxidase		17	56832808		BYH0089	CCCTGCTTCCTGGCAGGGGACA	22	63.4	110		2124
NM_000251	MSH2	mutS homolog 2, colon cancer, nonpolyposis type 1 (E. coli)		2	47604814		BYH0090	GCTTTATCAGGTGAAGAAAGGTGTCTGTGAT	31	59.8	91		2176
NM_000259	MYO5A	myosin VA (heavy chain 12, myoxin)		15	50537110		BYH0091	GCAGCAGGCTAAGGAGATGACAGAAA	26	59.5	106		2328
NM_000264	PTCH1	patched homolog 1 (Drosophila)		9	2021533		BYH0092	CCCATCGACATCAGCCAGTTGACTAAA	27	59.5	100		2073
NM_000267	NF1	neurofibromin 1 (neurofibromatosis, von Recklinghausen disease, Watson disease)		17	29567840		BYH0093	CAGTTCTGACCCGAGTTTACGGTCAG	26	59.4	97		2456
NM_000268	NF2	neurofibromin 2 (bilateral acoustic neuroma)		22	28324491		BYH0094	CGAGGCCGAGCCAGGGATGAAG	22	61.6	138		2512
NM_000269	NME1	non-metastatic cells 1, protein (NM23A) expressed in		17	49707603		BYH0095	TAGTTGCCATGGTCTGGGAGGGG	23	60.7	89		1078
NM_000270	NP	nucleoside phosphorylase		14	18930543		BYH0096	GAGCAGACGCTGTTGGCATGAGTA	24	59.6	85		1131
NM_000273	GPR143	G protein-coupled receptor 143		X	9145473		BYH0097	TGTTCCAAAAGACAGTGACTGCAGTGG	27	60.2	83		2370
NM_000315	PTH	parathyroid hormone		11	13478762		BYH0098	AAATCGGATGGGAAATCTGTTAAGAAGAGAT	31	57.6	96		103
NM_000321	RB1	retinoblastoma 1 (including osteosarcoma)		13	46675999		BYH0099	AAATTTCAGCAGAAACTGGCAGAAATGACTT	31	59.3	134		2593
NM_000349	STAR	steroidogenic acute regulator		8	38025755		BYH0100	GCGCAACATGAAGGGGCTGAGG	22	60.9	129		2000
NM_000351	STS	steroid sulfatase (microsomal), arylsulfatase C, isozyme S		X	6632682		BYH0101	AGGTTATTCAACAGCACTGATAGGGAAATGG	31	59.8	120		1760
NM_000362	TIMP3	TIMP metallopeptidase inhibitor 3 (Sorsby fundus dystrophy, pseudoinflammatory)		22	31522491		BYH0102	GGTATCACCTGGGTTGTAACTGCAAGAT	28	59.5	94		1041
NM_000373	UMPS	uridine monophosphate synthetase (orotate phosphoribosyl transferase and orotidine-5'-decarboxylase)		3	125770169		BYH0103	AAGGAAAGAAACAAAGGATTATGGAACTAAG	31	55.3	100		2321
NM_000376	VDR	vitamin D (1,25- dihydroxyvitamin D3) receptor		12	46559214		BYH0104	GCCATCTGCATCGTCTCCCCAGAT	24	61.1	131		1329
NM_000377	WAS	Wiskott-Aldrich syndrome (eczema-thrombocytopenia)		X	47588170		BYH0105	CCTTTACGGCCTTCAGGCTGGT	22	59.4	101		1123
NM_000380	XPA	xeroderma pigmentosum, complementation group A		9	95839463		BYH0106	GATTTGCCAACTTGTGATAACTGCAGAGATG	31	59.4	115		2272
NM_000385	AQP1	aquaporin 1 (Colton blood group)		7	30693746		BYH0107	CACACAACTTCAGCAACCACTGGATTTT	28	59.3	95		805
NM_000397	CYBB	cytochrome b-245, beta polypeptide (chronic granulomatous disease)		X	36670181		BYH0108	GCCATCCATGGAGCTGAACGAATTGTA	27	60	128		2813
NM_000401	EXT2	exostoses (multiple) 2		11	44093521		BYH0109	GATTACCCACAGGTGCTACAGGAGG	25	59	96		1831
NM_000402	G6PD	glucose-6-phosphate dehydrogenase		X	152241972		BYH0110	AGAGTGAGCCCTTCTTCAAGGCCA	24	60.5	110		551
NM_000406	GNRHR	gonadotropin-releasing hormone receptor		4	68623484		BYH0111	TCCTTCATCAGGACCCCCACGAA	23	60	89		3843
NM_000412	HRG	histidine-rich glycoprotein		3	187704683		BYH0112	CCCAGACACCCCAATGTCTTTGGATT	26	59.9	143		2221
NM_000414	HSD17B4	hydroxysteroid (17-beta) dehydrogenase 4		5	118864436		BYH0113	TCTACAGCAACATCAGGATTTGCTGGAG	28	59.6	146		2670
NM_000415	IAPP	islet amyloid polypeptide		12	21417502		BYH0114	CCATCTGAAAGCTACACCCATTGAAAGTCAT	31	60.1	91		4805
NM_000416	IFNGR1	interferon gamma receptor 1		6	137521085		BYH0115	ACCATTTTCAATAGCAGTATAAAAGGTTCT	30	54.7	131		2490
NM_000419	ITGA2B	integrin, alpha 2b (platelet glycoprotein IIb of IIb/IIIa complex, antigen CD41)		17	42942057		BYH0116	CAAGGACAGCCATGGGAGAGTGG	23	59.5	128		3154
NM_000429	MAT1A	methionine adenosyltransferase I, alpha		10	81713807		BYH0117	CGATGACTCAGCCAAGGGCTTTGA	24	59.7	100		3123
NM_000433	NCF2	neutrophil cytosolic factor 2 (65kDa, chronic granulomatous disease, autosomal 2)		1	180798896		BYH0118	GTGGTGTGAGAACACAGTGGGTGA	24	59.3	109		2921
NM_000435	NOTCH3	Notch homolog 3 (Drosophila)		19	15172767		BYH0119	CCAAGCGGCTAAAGGTAGAGGAGC	24	59.5	137		2674
NM_000436	OXCT1	3-oxoacid CoA transferase 1		5	41916012		BYH0120	GTTTGAGGATGGCATGTATGCTAATTTGGG	30	59.4	103		2403
NM_000441	SLC26A4	solute carrier family 26, member 4		7	106862567		BYH0121	TTTGGAACATCAAGACATATCTCAGTTGGAC	31	58.1	146		1915
NM_000455	STK11	serine/threonine kinase 11		19	1157862		BYH0122	ACTTCACGGTGCCCGGACAGGT	22	63	109		3281
NM_000458	TCF2	transcription factor 2, hepatic; LF-B3; variant hepatic nuclear factor		17	36300476		BYH0123	GTCATGGCAATTGCACAAAGCCTCAA	26	59.7	140		3741
NM_000459	TEK	TEK tyrosine kinase, endothelial (venous malformations, multiple cutaneous and mucosal)		9	27099538		BYH0124	GCTGCCATCAAAAGAATGAAAGAATATGCCT	31	59.5	84		2328
NM_000460	THPO	thrombopoietin (myeloproliferative leukemia virus oncogene ligand, megakaryocyte growth and development factor)		3	185415011		BYH0125	GAAAACCCAGATGGAGGAGACCAAGG	26	59.6	90		1932
NM_000461	THRB	thyroid hormone receptor, beta (erythroblastic leukemia viral (v-erb-a) oncogene homolog 2, avian)		3	24206843		BYH0126	CTATGTTGGCATGGCAACAGATTTGGTG	28	59.7	108		2968
NM_000475	NR0B1	nuclear receptor subfamily 0, group B, member 1		X	29688957		BYH0127	CCGTGCTCTTTAACCCGGACGTG	23	60.1	102		3372
NM_000476	AK1	adenylate kinase 1		9	126011438		BYH0128	GAGAAGAGTTTGAGCGACGGATTGGA	26	59.3	124		3310
NM_000484	APP	amyloid beta (A4) precursor protein (peptidase nexin-II, Alzheimer disease)		21	26464860		BYH0129	CCGTGTGTGGCAGCGCCATGTC	22	63.3	104		2598
NM_000485	APRT	adenine phosphoribosyltransferase		16	88622504		BYH0130	TCGACTACATCGCAGGCCTAGACTC	25	59.9	98		993
NM_000488	SERPINC1	serpin peptidase inhibitor, clade C (antithrombin), member 1		1	171123486		BYH0131	CTGAAAAGTCCAAACTCCCAGGTATTGTTG	30	59	94		2037
NM_000491	C1QB	complement component 1, q subcomponent, B chain		1	22455374		BYH0132	CCAGGGATAAAAGGAGAGAAAGGGCTTC	28	59.6	89		1168
NM_000530	MPZ	myelin protein zero (Charcot-Marie-Tooth neuropathy 1B)		1	158496568		BYH0133	GCTGTGCTGCTCTTCTCTTCTTTGGTG	27	60.6	132		2414
NM_000533	PLP1	proteolipid protein 1 (Pelizaeus-Merzbacher disease, spastic paraplegia 2, uncomplicated)		X	101812316		BYH0134	CTAGGACATCCCGACAAGTTTGTGGG	26	59.6	136		1071
NM_000535	PMS2	PMS2 postmeiotic segregation increased 2 (S. cerevisiae)		7	5790053		BYH0135	ACATTTCTGTTGATTCAGAATGCGTTGATAT	31	57.1	108		2017
NM_000542	SFTPB	surfactant, pulmonary-associated protein B		2	85869897		BYH0136	ATCCAAGCCATGATTCCCAAGGGTG	25	59.9	92		1441
NM_000546	TP53	tumor protein p53 (Li-Fraumeni syndrome)		17	7780529		BYH0137	CACTGGATGGAGAATATTTCACCCTTCAGAT	31	59.2	93		2819
NM_000548	TSC2	tuberous sclerosis 2		16	2038483		BYH0138	CGCAAAAACCAAGAAATTTGAAGAGCACG	29	59.1	107		2855
NM_000550	TYRP1	tyrosinase-related protein 1		9	12683946		BYH0139	GTCTGGAGAAAGACATGCAGGAAATGTTG	29	59.1	88		2613
NM_000551	VHL	von Hippel-Lindau tumor suppressor		3	10158481		BYH0140	ATTTTTGCCAATATCACACTGCCAGTGTATA	31	58.5	101		3150
NM_000565	IL6R	interleukin 6 receptor		1	151594847		BYH0141	GGTGTCCACCCCCATGCAGGCA	22	64.2	138		1739
NM_000566	FCGR1A	Fc fragment of IgG, high affinity Ia, receptor (CD64)		1	146970831		BYH0142	GCTTCAAGTGCTTGGCCTCCAGTTA	25	60	137		898
NM_000576	IL1B	interleukin 1, beta		2	113689003		BYH0143	AGCTGATGGCCCTAAACAGATGAAGTG	27	59.6	107		1990
NM_000582	SPP1	secreted phosphoprotein 1 (osteopontin, bone sialoprotein I, early T-lymphocyte activation 1)		4	89356392		BYH0144	TTCTGGAAGTTCTGAGGAAAAGCAGCTTTA	30	59.5	102		2948
NM_000584	IL8	interleukin 8		4	75072576		BYH0145	ACACTGCGCCAACACAGAAATTATTGTAAAG	31	59.5	92		271
NM_000586	IL2	interleukin 2		4	123836467		BYH0146	CATTTAAGTTTTACATGCCCAAGAAGGCCA	30	59.3	109		2290
NM_000588	IL3	interleukin 3 (colony-stimulating factor, multiple)		5	131472565		BYH0147	GGGAAGACCAAGACATTCTGATGGAAAATAA	31	58.3	133		1303
NM_000589	IL4	interleukin 4		5	132085908		BYH0148	TGGGGCCTGGCGGGCTTGAATT	22	64.3	121		2595
NM_000590	IL9	interleukin 9		5	135307772		BYH0149	TGTTTGGGCATTCCCTCTGACAACTG	26	60.1	121		1288
NM_000593	TAP1	transporter 1, ATP-binding cassette, sub-family B (MDR/TAP)		6	32868605		BYH0150	TGCAAACAGCCAGTTACAGGTGGAG	25	60	111		1282
NM_000594	TNF	tumor necrosis factor (TNF superfamily, member 2)		6	31647772		BYH0151	TCGGCCCCCAGAGGGAAGAGTT	22	62.1	120		187
NM_000596	IGFBP1	insulin-like growth factor binding protein 1		7	45668981		BYH0152	TCCGCTCCCCATGCTGCAGAGG	22	63.5	75		1546
NM_000603	NOS3	nitric oxide synthase 3 (endothelial cell)		7	150082582		BYH0153	CGCTACAACATCCTGGAGGATGTGG	25	59.6	107		1133
NM_000609	CXCL12	chemokine (C-X-C motif) ligand 12 (stromal cell-derived factor 1)		10	44164510		BYH0154	ACTCCAAACTGTGCCCTTCAGATTGTAG	28	59.6	104		2039
NM_000610	CD44	CD44 molecule (Indian blood group)		11	35125109		BYH0155	AAGAGACCCCACATTCTACAAGCACAATC	29	59.7	87		2724
NM_000611	CD59	CD59 molecule, complement regulatory protein		11	33708351		BYH0156	GCTGTCTTCTGCCATTCAGGTCATAGC	27	60.2	91		4907
NM_000624	SERPINA5	serpin peptidase inhibitor, clade A (alpha-1 antiproteinase, antitrypsin), member 5		14	93043690		BYH0157	AATTACATCTTCTTTAAAGCTAAGTGGGAGA	31	55.8	139		2059
NM_000633	BCL2	B-cell CLL/lymphoma 2		18	59134919		BYH0158	GGTACGATAACCGGGAGATAGTGATGAAGTA	31	59.6	90		0
NM_000638	VTN	vitronectin		17	26842839		BYH0159	TGGGGCAGAACCTCTGCTGGTA	22	60.2	122		461
NM_000639	FASLG	Fas ligand (TNF superfamily, member 6)		1	169867667		BYH0160	TCATCTTTGGAGAAGCAAATAGGCCACC	28	60	113		4193
NM_000640	IL13RA2	interleukin 13 receptor, alpha 2		X	113016136		BYH0161	CCAATTACAACTTGTTTTACTGGTATGAGGG	31	57.3	145		2940
NM_000641	IL11	interleukin 11		19	60572172		BYH0162	GGCTGCACAGCTGAGGGACAAATT	24	60.5	136		199
NM_000660	TGFB1	transforming growth factor, beta 1		19	46550840		BYH0163	GCCGTGGAGGGGAAATTGAGGG	22	60	102		2499
NM_000665	ACHE	acetylcholinesterase (Yt blood group)		7	100103301		BYH0164	CAACTTTGCCCGCACAGGGGAT	22	60.5	90		995
NM_000666	ACY1	aminoacylase 1		3	51976508		BYH0165	TCCAGCCCAAGCCTGACTATGGAG	24	60.6	80		1048
NM_000696	ALDH9A1	aldehyde dehydrogenase 9 family, member A1		1	162855151		BYH0166	CCAGCAACCGGCCGAGTGATAG	22	59.8	130		2980
NM_000697	ALOX12	arachidonate 12-lipoxygenase		17	7099951		BYH0167	GCCAGGCCCAGGACCGAGGTTT	22	63.8	115		3139
NM_000700	ANXA1	annexin A1		9	71230520		BYH0168	AAGCTATCCACAACTTCGCAGAGTGTTT	28	59.7	108		887
NM_000724	CACNB2	calcium channel, voltage-dependent, beta 2 subunit		10	18554154		BYH0169	GATAAACTGGCTCAGTGTCCTCCAGAG	27	59.1	107		1983
NM_000754	COMT	catechol-O-methyltransferase		22	18324553		BYH0170	CGTGGGCGACAAGAAAGGCAAGAT	24	60.4	83		750
NM_000757	CSF1	colony stimulating factor 1 (macrophage)		1	109755556		BYH0171	CAGTCTCTGCAGCGGCTGATTGA	23	59.6	121		1252
NM_000760	CSF3R	colony stimulating factor 3 receptor (granulocyte)		1	36372810		BYH0172	GTGGTCTTCTCAGAAAGCAGAGGCC	25	59.8	88		1592
NM_000761	CYP1A2	cytochrome P450, family 1, subfamily A, polypeptide 2		15	72757846		BYH0173	GGCAGGTCAACCATGACCCAGAG	23	59.8	116		1520
NM_000769	CYP2C19	cytochrome P450, family 2, subfamily C, polypeptide 19		10	96186999		BYH0174	TGGAGGAGTTGAGAAAAACCAAGGCTT	27	59.6	126		4959
NM_000773	CYP2E1	cytochrome P450, family 2, subfamily E, polypeptide 1		10	134814140		BYH0175	ATGCGCACAGGGACAGGGGAAT	22	61.4	120		2944
NM_000776	CYP3A4	cytochrome P450, family 3, subfamily A, polypeptide 4		7	98993152		BYH0176	TCTCCTTCAAACCTTGTAAAGAAACACAGAT	31	57.9	87		2590
NM_000778	CYP4A11	cytochrome P450, family 4, subfamily A, polypeptide 11		1	46777073		BYH0177	CTATATGAAGGTGATTCTGGGGAGATCAGAC	31	58.7	137		649
NM_000781	CYP11A1	cytochrome P450, family 11, subfamily A, polypeptide 1		15	72375794		BYH0178	AGACCCATAGGAGTCCTGTTGAAGAAGT	28	59.6	105		2656
NM_000782	CYP24A1	cytochrome P450, family 24, subfamily A, polypeptide 1		20	53475591		BYH0179	GCTGCGGTGGAAACGACAGCAAA	23	61.1	104		3593
NM_000784	CYP27A1	cytochrome P450, family 27, subfamily A, polypeptide 1		2	219849395		BYH0180	TCATGGCTGGAGTGGACACGACAT	24	60.7	150		924
NM_000788	DCK	deoxycytidine kinase		4	72325753		BYH0181	TCATTTATCTTCAAGCCACTCCAGAGACATG	31	59.5	114		2109
NM_000836	GRIN2D	glutamate receptor, ionotropic, N-methyl D-aspartate 2D		19	53593411		BYH0182	CTGGGCTCAGTGACCGCAAGTT	22	59.7	90		1970
NM_000849	GSTM3	glutathione S-transferase M3 (brain)		1	109581687		BYH0183	CAAGCTAGACCTGGACTTTCCTAATCTGC	29	59.5	88		1062
NM_000851	GSTM5	glutathione S-transferase M5		1	109553611		BYH0184	CAGACTGTGCTATGACCCAGATTTTGAGAAA	31	59.8	122		1185
NM_000873	ICAM2	intercellular adhesion molecule 2		17	62557473		BYH0185	TGAATTCCAACGTCAGCGTGTACCAG	26	59.9	82		1142
NM_000876	IGF2R	insulin-like growth factor 2 receptor		6	160299516		BYH0186	ATTCATCAATGTTTGTAGAGACATAGACACA	31	55.9	122		2480
NM_000879	IL5	interleukin 5 (colony-stimulating factor, eosinophil)		5	131955437		BYH0187	TGAGGATTCCTGTTCCTGTACATAAAAATCA	31	57.5	112		950
NM_000882	IL12A	interleukin 12A (natural killer cell stimulatory factor 1, cytotoxic lymphocyte maturation factor 1, p35)		3	161027706		BYH0188	AACATGCTCCAGAAGGCCAGACAAA	25	59.7	148		2699
NM_000924	PDE1B	phosphodiesterase 1B, calmodulin-dependent		12	53229873		BYH0189	CCGTCTACATAGATGAGACACGGCAAAT	28	59.1	133		2096
NM_000926	PGR	progesterone receptor		11	100537569		BYH0190	CAAAACTTCTTGATAACTTGCATGATCTTGT	31	56.2	97		2673
NM_000938	POLR2B	polymerase (RNA) II (DNA directed) polypeptide B, 140kDa		4	57768010		BYH0191	GAGAGCTGCCAGCAGGCATCAA	22	59.9	127		3170
NM_000939	POMC	proopiomelanocortin (adrenocorticotropin/ beta-lipotropin/ alpha-melanocyte stimulating hormone/ beta-melanocyte stimulating hormone/ beta-endorphin)		2	25362227		BYH0192	GGAAAGCAACCTGCTGGAGTGCAT	24	60.5	92		2888
NM_000949	PRLR	prolactin receptor		5	35135274		BYH0193	CCGAGAAAGCAGCTGAGTGGGAGAT	25	60.9	96		2309
NM_000961	PTGIS	prostaglandin I2 (prostacyclin) synthase		20	48870126		BYH0194	GCGGTCAACAGCATCAAACAATTTGTGTT	29	60.3	114		2963
NM_000963	PTGS2	prostaglandin-endoperoxide synthase 2 (prostaglandin G/H synthase and cyclooxygenase)		1	183888465		BYH0195	CTGGGCCATGGGGTGGACTTAAAT	24	59.6	114		732
NM_000991	RPL28	ribosomal protein L28		19	60589487		BYH0196	GAGGAATAAGCAGACCTACAGCACTGAG	28	59.1	88		131
NM_000996	RPL35A	ribosomal protein L35a		3	199004408		BYH0197	GATGCGCTTATGTATATAAAGCAAAGAACAA	31	55.9	88		2691
NM_001012	RPS8	ribosomal protein S8		1	44654948		BYH0198	TTCTCCTGGGGCTCAGAGTGTTGTA	25	59.8	124		839
NM_001022	RPS19	ribosomal protein S19		19	47056634		BYH0199	GGTGGAAAAGGACCAAGATGGCGG	24	60.5	93		484
NM_001046	SLC12A2	solute carrier family 12 (sodium/potassium/chloride transporters), member 2		5	127495812		BYH0200	TGGAATGGAGTGGGAAGCAAAAGCT	25	59.8	89		1424
NM_001049	SSTR1	somatostatin receptor 1		14	36668583		BYH0201	CCTCCTCTCCTTCCTCCTCTCCTAG	25	58.8	146		0
NM_001050	SSTR2	somatostatin receptor 2		17	71762531		BYH0202	CACTCAATGGAAGCCACACATGGCTAT	27	60.1	137		0
NM_001063	TF	transferrin		3	134786143		BYH0203	AGATCAACCACTGCAGATTTGATGAATTTTT	31	57.5	98		1595
NM_001065	TNFRSF1A	tumor necrosis factor receptor superfamily, member 1A		12	6321292		BYH0204	CCAAGCTCTACTCCATTGTTTGTGGGAAAT	30	60.2	123		200
NM_001066	TNFRSF1B	tumor necrosis factor receptor superfamily, member 1B		1	11936644		BYH0205	CAGCAAATGCTCGCCGGGCCAA	22	63.3	127		2061
NM_001068	TOP2B	topoisomerase (DNA) II beta 180kDa		3	25680804		BYH0206	GCATTTGTTGAAGAACTGGATAAAGTGGAAT	31	57.7	121		2495
NM_001087	AAMP	angio-associated, migratory cell protein		2	219337451		BYH0207	GTCACCTTTGCATTGCACTCAGCAT	25	59.2	91		1768
NM_001144	AMFR	autocrine motility factor receptor		16	56234687		BYH0208	CTTGGCTTTCATGGCTGCAGAGTCT	25	60.1	99		2630
NM_001147	ANGPT2	angiopoietin 2		8	6407914		BYH0209	CTTGGAAAGAATATAAAGTGGGATTTGGTAA	31	55.2	130		832
NM_001150	ANPEP	alanyl (membrane) aminopeptidase (aminopeptidase N, aminopeptidase M, microsomal aminopeptidase, CD13, p150)		15	88079633		BYH0210	ACGCCTTCAACCTGGCCAGTGC	22	62.6	131		1537
NM_001156	ANXA7	annexin A7		10	74505268		BYH0211	GGATTGTGGTCACTCGAAGTGAGATTGA	28	59.3	120		2693
NM_001160	APAF1	apoptotic peptidase activating factor 1		12	97544555		BYH0212	AGATGAAAATGGAGCCATTGAGATTTTAGAA	31	56.7	129		2991
NM_001185	AZGP1	alpha-2-glycoprotein 1, zinc-binding		7	99185091		BYH0213	GTGGAGTATTACAACGACAGTAACGGGT	28	59	92		3315
NM_001198	PRDM1	PR domain containing 1, with ZNF domain		6	106581661		BYH0214	GAACGCCAACAGGAAATATTTTTGGAGGAT	30	59.1	96		3565
NM_001203	BMPR1B	bone morphogenetic protein receptor, type IB		4	96483919		BYH0215	GGCTCAGATTTTCAGTGTCGGGACA	25	59.5	121		862
NM_001211	BUB1B	BUB1 budding uninhibited by benzimidazoles 1 homolog beta (yeast)		15	38169427		BYH0216	GACTCTCAGCATCAAGAAGCTGAGCC	26	59.8	130		2178
NM_001216	CA9	carbonic anhydrase IX		9	35663906		BYH0217	TGGCCGCCTTTCTGGAGGAGGG	22	63.3	105		1400
NM_001237	CCNA2	cyclin A2		4	123203655		BYH0218	CTTGATTATCCAATGGATGGTAGTTTTGAGT	31	56.7	118		1311
NM_001238	CCNE1	cyclin E1		19	34995252		BYH0219	CTGGATTGGTTAATGGAGGTGTGTGAAGT	29	59.7	118		3160
NM_001242	CD27	CD27 molecule		12	6424472		BYH0220	GGCACTGTAACTCTGGTCTTCTCGTT	26	59	113		4617
NM_001243	TNFRSF8	tumor necrosis factor receptor superfamily, member 8		1	11833151		BYH0221	GGCCTAGTTCAGATCCAGGTCTGTCC	26	60.6	102		1693
NM_001244	TNFSF8	tumor necrosis factor (ligand) superfamily, member 8		9	113068679		BYH0222	GGGCCTACCTCCAAGTGGCAAAG	23	60.1	83		1502
NM_001250	CD40	CD40 molecule, TNF receptor superfamily member 5		20	45432354		BYH0223	TGTCACCCTTGGACAAGCTGTGAGA	25	60.6	110		3420
NM_001252	CD70	CD70 molecule		19	6542064		BYH0224	AGCTGCAGCTGAATCACACAGGAC	24	59.9	142		3697
NM_001257	CDH13	cadherin 13, H-cadherin (heart)		16	82440332		BYH0225	AAAGTCTGGAAGATCTCCAAGATCAACAATA	31	57.3	89		3052
NM_001258	CDK3	cyclin-dependent kinase 3		17	74594579		BYH0226	GCAGGGACCTGCTCATGCAACT	22	59.9	145		1899
NM_001259	CDK6	cyclin-dependent kinase 6		7	92074717		BYH0227	CTAGGCAAAGACCTACTTCTGAAGTGTTTGA	31	59.3	129		2785
NM_001260	CDK8	cyclin-dependent kinase 8		13	24626728		BYH0228	CCTGAGCGAGGAAGAGTAAAAATTGCTGA	29	59.8	140		2339
NM_001261	CDK9	cyclin-dependent kinase 9 (CDC2-related kinase)		9	125924422		BYH0229	AAGGCACCTTCGGGGAGGTGTT	22	61	113		460
NM_001269	RCC1	regulator of chromosome condensation 1		1	28543840		BYH0230	TGGGGCTCCTTCCGGGACAATAA	23	60.4	118		2699
NM_001273	CHD4	chromodomain helicase DNA binding protein 4		12	6585851		BYH0231	ACCGAATCCTCAACCACAGTGTGGA	25	60.7	128		1756
NM_001293	CLNS1A	chloride channel, nucleotide-sensitive, 1A		11	77075118		BYH0232	TGGAGAAGAATATGATGTGGAAGCACATGAA	31	59.4	103		2289
NM_001300	KLF6	Kruppel-like factor 6		10	3781257		BYH0233	TCTCTGGAGGAGTACTGGCAACAGAC	26	60	92		2698
NM_001312	CRIP2	cysteine-rich protein 2		14	103912825		BYH0234	GGCCCAGCAGAGCCTCCAGTGT	22	63.5	126		107
NM_001321	CSRP2	cysteine and glycine-rich protein 2		12	75762559		BYH0235	TGGGCATCAAACCAGAGAGTGTTCAG	26	59.6	91		2762
NM_001328	CTBP1	C-terminal binding protein 1		4	1232624		BYH0236	GTCGGCCGGGGATTTAGGCATTG	23	60.5	125		2632
NM_001331	CTNND1	catenin (cadherin-associated protein), delta 1		11	57334260		BYH0237	GATTTGAAACTCAACGGACCCCAGGAT	27	59.8	138		1495
NM_001333	CTSL2	cathepsin L2		9	95180214		BYH0238	GGCTCGTCAAAAACAGCTGGGGT	23	60.4	124		1677
NM_001336	CTSZ	cathepsin Z		20	58267644		BYH0239	AGGCCAAGGACCAGGAGTGTGA	22	60.2	103		3711
NM_001343	DAB2	disabled homolog 2, mitogen-responsive phosphoprotein (Drosophila)		5	39439974		BYH0240	GGAAGAGGCAGAAGGACTGCTAAGTCTT	28	60.6	91		1001
NM_001363	DKC1	dyskeratosis congenita 1, dyskerin		X	152460672		BYH0241	CAAAGGAGAAGCAATCTGCATGGCTATTG	29	59.4	142		2251
NM_001379	DNMT1	DNA (cytosine-5-)-methyltransferase 1		19	10166626		BYH0242	GATGTGGCGTCTGTGAGGTGTGT	23	59.5	102		2445
NM_001381	DOK1	docking protein 1, 62kDa (downstream of tyrosine kinase 1)		2	74756369		BYH0243	TTTGGGACCAAGAGGTGGAGGAAGA	25	60.1	114		339
NM_001396	DYRK1A	dual-specificity tyrosine-(Y)-phosphorylation regulated kinase 1A		21	37765329		BYH0244	AGTTCTTGTCAGTTGGGGCAGAGGATATA	29	60	129		2555
NM_001404	EEF1G	eukaryotic translation elongation factor 1 gamma		11	62115626		BYH0245	CTGTTGTGGCTCTATAAGCAGGTTCTAGAG	30	59.1	131		3436
NM_001417	EIF4B	eukaryotic translation initiation factor 4B		12	51696470		BYH0246	GGACCTCCACCACATCTAGCAGAAATG	27	59.6	109		2699
NM_001422	ELF5	E74-like factor 5 (ets domain transcription factor)		11	34491656		BYH0247	CTCCAGAACATCCGCACACAAGGTTA	26	59.6	119		3419
NM_001429	EP300	E1A binding protein p300		22	39731997		BYH0248	CATGAGATCATCTGGCCTGCTGGATT	26	59.5	146		2468
NM_001432	EREG	epiregulin		4	75697226		BYH0249	GAGTCCAGTGATAACTGCACAGCTTTAGTT	30	59.6	123		1479
NM_001437	ESR2	estrogen receptor 2 (ER beta)		14	62739795		BYH0250	CTAGAACACACCTTACCTGTAAACAGAGAGA	31	58.3	92		2470
NM_001467	SLC37A4	solute carrier family 37 (glucose-6-phosphate transporter), member 4		11	118437782		BYH0251	CCCTTTGGACAAGGATGATTTGGGGTT	27	60.2	145		795
NM_001469	XRCC6	X-ray repair complementing defective repair in Chinese hamster cells 6 (Ku autoantigen, 70kDa)		22	40260997		BYH0252	AGAGGAGTCGCTGGTGATTGGGAG	24	60.5	115		2637
NM_001481	GAS8	growth arrest-specific 8		16	89836169		BYH0253	GTGGTGAAGAACCTGCGGCTGAAA	24	60.3	127		2708
NM_001482	GATM	glycine amidinotransferase (L-arginine:glycine amidinotransferase)		15	43386758		BYH0254	AATGGCTGATGAGCTTTATAACCAGGATTAT	31	57.7	147		1561
NM_001483	GBAS	glioblastoma amplified sequence		7	55774001		BYH0255	ACATGGTGCACCATCTTTGGGCTTA	25	59.8	99		2377
NM_001489	NR6A1	nuclear receptor subfamily 6, group A, member 1		9	122909494		BYH0256	GCACGCCCATGTTGATTGAAGATGGATA	28	60.3	125		1959
NM_001511	CXCL1	chemokine (C-X-C motif) ligand 1 (melanoma growth stimulating activity, alpha)		4	75201388		BYH0257	ACTGCGCCCAAACCGAAGTCATAG	24	59.9	100		113
NM_001512	GSTA4	glutathione S-transferase A4		6	52905928		BYH0258	AGAACAGTTGTACAAGTTGCAGGATGGTAA	30	59.5	120		1773
NM_001519	BRF1	BRF1 homolog, subunit of RNA polymerase III transcription initiation factor IIIB (S. cerevisiae)		14	103738693		BYH0259	CTCAGAGCAGCGACCCCAAAGATG	24	59.9	105		1517
NM_001523	HAS1	hyaluronan synthase 1		19	56915017		BYH0260	CTCAGCATGGGTTATGCTACCAAGTACA	28	59.3	110		2153
NM_001527	HDAC2	histone deacetylase 2		6	114337693		BYH0261	GGTTGTTTCAATCTAACAGTCAAAGGTCATG	31	57.7	136		2830
NM_001530	HIF1A	hypoxia-inducible factor 1, alpha subunit (basic helix-loop-helix transcription factor)		14	60152513		BYH0262	ATGTGTGAATTACGTTGTGAGTGGTATTATT	31	56.5	135		2603
NM_001535	PRMT2	protein arginine methyltransferase 2		21	46913015		BYH0263	GTACTTCGGCAGCTATGGAACTCTGAAA	28	59.3	99		3969
NM_001536	PRMT1	protein arginine methyltransferase 1		19	54874888		BYH0264	GCCAACAAGTTAGACCACGTGGTGAC	26	60.5	127		1667
NM_001553	IGFBP7	insulin-like growth factor binding protein 7		4	57892110		BYH0265	GAAGTAACTGGCTGGGTGCTGGTAT	25	59.2	139		642
NM_001554	CYR61	cysteine-rich, angiogenic inducer, 61		1	85469210		BYH0266	GCTCTGAAGGGGATCTGCAGAGCT	24	60.8	115		349
NM_001561	TNFRSF9	tumor necrosis factor receptor superfamily, member 9		1	7709651		BYH0267	CATCTGTCGACCCTGGACAAACTGTT	26	59.5	102		2546
NM_001562	IL18	interleukin 18 (interferon-gamma-inducing factor)		11	111563476		BYH0268	GCTTTACTTTATAGCTGAAGATGATGAAAAC	31	54.4	149		3385
NM_001563	IMPG1	interphotoreceptor matrix proteoglycan 1		6	76777853		BYH0269	GCAACAATTCACACAGCTGCTGGTT	25	59.5	138		3028
NM_001565	CXCL10	chemokine (C-X-C motif) ligand 10		4	77403030		BYH0270	ACTCTAAGTGGCATTCAAGGAGTACCTCT	29	59.7	105		553
NM_001618	PARP1	poly (ADP-ribose) polymerase family, member 1		1	223570312		BYH0271	GGATAGTAAGCTTGAAAAAGCCCTAAAGGCT	31	59.9	127		2213
NM_001621	AHR	aryl hydrocarbon receptor		7	17083154		BYH0272	TCAGAGACCACTAACAGATGAGGAAGGAA	29	59.4	126		3199
NM_001626	AKT2	v-akt murine thymoma viral oncogene homolog 2		19	45463065		BYH0273	GAAGTCATCATTGCCAAGGATGAAGTCG	28	58.8	107		1827
NM_001634	AMD1	adenosylmethionine decarboxylase 1		6	111241828		BYH0274	AGCAGGAAGCTTATGTACTCAGTGAGAGTAG	31	59.9	138		1265
NM_001640	APEH	N-acylaminoacyl-peptide hydrolase		3	49670796		BYH0275	CGGACGGTGCACACTGAGTGGA	22	61.3	97		561
NM_001644	APOBEC1	apolipoprotein B mRNA editing enzyme, catalytic polypeptide 1		12	7698548		BYH0276	CACTGGAGCTGCACTGCATAATTCTAAGT	29	59.9	144		1326
NM_001649	SHROOM2	shroom family member 2		X	9166040		BYH0277	GCTTCTCCCGGTGATCGGCAAT	22	59.7	99		1757
NM_001654	ARAF	v-raf murine sarcoma 3611 viral oncogene homolog		X	46468298		BYH0278	ACATTGGCTGCCGTGACCAGATTAT	25	59.5	114		853
NM_001672	ASIP	agouti signaling protein, nonagouti homolog (mouse)		20	33563806		BYH0279	GATGTCCCTTCTGTCTCTATTGTGGCG	27	59.5	103		2297
NM_001692	ATP6V1B1	ATPase, H+ transporting, lysosomal 56/58kDa, V1 subunit B1 (Renal tubular acidosis with deafness)		2	71137572		BYH0280	GAACTTGGCCAATGACCCCACGAT	24	60.1	121		1083
NM_001702	BAI1	brain-specific angiogenesis inhibitor 1		8	143444385		BYH0281	ACGTGGATCTGGCCTGTAGATCAGTG	26	60.5	103		2527
NM_001706	BCL6	B-cell CLL/lymphoma 6 (zinc finger protein 51)		3	188772445		BYH0282	GAGAGAAACCTTACCATTGTGAGAAGTGTAA	31	57.7	98		2339
NM_001712	CEACAM1	carcinoembryonic antigen-related cell adhesion molecule 1 (biliary glycoprotein)		19	47724417		BYH0283	CAGGGGCTTCTGCTCACAGCCT	22	61.5	123		910
NM_001719	BMP7	bone morphogenetic protein 7 (osteogenic protein 1)		20	56526651		BYH0284	CCATCGTGCAGACGCTGGTCCA	22	61.7	111		2091
NM_001727	BRS3	bombesin-like receptor 3		X	134275830		BYH0285	TCACATTAACAATTCTCAGCGCTGACAGATA	31	59.4	92		1584
NM_001730	KLF5	Kruppel-like factor 5 (intestinal)		13	71431416		BYH0286	CATCCACTACTGCGATTACCCTGGTTG	27	59.7	96		1089
NM_001735	C5	complement component 5		9	119188620		BYH0287	TTTGAAGAGAGAAGCTTTGGTTAAAGGTAAT	31	56.5	108		3177
NM_001737	C9	complement component 9		5	39410118		BYH0288	GCTTCCATGAAGCGGAAAGGTGTTGAA	27	60.7	143		2778
NM_001738	CA1	carbonic anhydrase I		8	86328574		BYH0289	CCTCCAAGCAATTAAAACCAAGGGCAAA	28	59.6	147		2645
NM_001742	CALCR	calcitonin receptor		7	92728373		BYH0290	TGGCGGCACTTGTGGTCAATTTCTT	25	60.5	104		1889
NM_001759	CCND2	cyclin D2		12	4253417		BYH0291	TCAGGAGCTGCTGGAGTGGGAA	22	60.2	123		2539
NM_001766	CD1D	CD1d molecule		1	155367633		BYH0292	CATCGTCCTCTACTGGGGTGGGAG	24	60.3	109		779
NM_001769	CD9	CD9 molecule		12	6179876		BYH0293	CCCAGTGCATGCTGGGACTGTT	22	60	116		682
NM_001770	CD19	CD19 molecule		16	28980908		BYH0294	TGGAGATCACTGCTCGGCCAGTA	23	59.9	137		1934
NM_001771	CD22	CD22 molecule		19	40514733		BYH0295	GGGAGCTGAGCTGGATGTCCAGTAT	25	60.4	149		2449
NM_001772	CD33	CD33 molecule		19	56420136		BYH0296	TGTCTCTGCCTCATCTTCTTCATAGTGAAGA	31	59.7	119		341
NM_001773	CD34	CD34 molecule		1	205168175		BYH0297	CTCCTATCCTAAGTGACATCAAGGCAGAAAT	31	59	114		1399
NM_001777	CD47	CD47 molecule		3	109130707		BYH0298	ACTATGTGTTTAGTACAGCGATTGGATTAA	30	55.8	136		1022
NM_001786	CDC2	cell division cycle 2, G1 to S and G2 to M		10	61884476		BYH0299	ATGGCTTGGATTTGCTCTCGAAAATGTTAAT	31	59	112		1587
NM_001789	CDC25A	cell division cycle 25 homolog A (S. pombe)		3	48190080		BYH0300	TCGACCCAGATGAGAACAAGGAAAATGAAG	30	59.7	84		2088
NM_001790	CDC25C	cell division cycle 25 homolog C (S. pombe)		5	137743136		BYH0301	TTCAGGAAGTGCATTTAGCTGGGATGAAT	29	59.7	110		116
NM_001792	CDH2	cadherin 2, type 1, N-cadherin (neuronal)		18	24009024		BYH0302	GGGTTAGTCACCGTGGTCAAACCAAT	26	59.9	146		2304
NM_001795	CDH5	cadherin 5, type 2, VE-cadherin (vascular epithelium)		16	66189509		BYH0303	GGCATCATCAAGCCCATGAAGCCT	24	60.3	102		1545
NM_001797	CDH11	cadherin 11, type 2, OB-cadherin (osteoblast)		16	64813961		BYH0304	GTGGAAGCACAGACAGGTATCATCAGAA	28	59.2	137		979
NM_001799	CDK7	cyclin-dependent kinase 7 (MO15 homolog, Xenopus laevis, cdk-activating kinase)		5	68546634		BYH0305	TTATACACATCAGGTTGTAACCAGGTGGTAT	31	58.6	93		2266
NM_001805	CEBPE	CCAAT/enhancer binding protein (C/EBP), epsilon		14	21578479		BYH0306	CCTCTGCGCGTTCTCAAGGCCC	22	62.4	117		759
NM_001822	CHN1	chimerin (chimaerin) 1		2	176019526		BYH0307	GGCTTTCGACAGAGATGGTGAGAAGG	26	59.6	150		2468
NM_001823	CKB	creatine kinase, brain		14	101978922		BYH0308	CACCGGCCTCACCCAGATTGAAA	23	59.7	131		157
NM_001827	CKS2	CDC28 protein kinase regulatory subunit 2		9	87415629		BYH0309	GAACACTACGAGTACCGGCATGTTATGTTA	30	59.2	99		3818
NM_001828	CLC	Charcot-Leyden crystal protein		19	44917604		BYH0310	TGCTGCCAGATAAGTACCAGGTAATGGT	28	60.4	104		2777
NM_001831	CLU	clusterin		8	27490049		BYH0311	TTGGCCGCCAGCTTGAGGAGTT	22	61.7	115		1018
NM_001839	CNN3	calponin 3, acidic		1	94864302		BYH0312	GTGGCTCTAGCAGGTCTGGCTAAAA	25	59.2	102		335
NM_001846	COL4A2	collagen, type IV, alpha 2		13	108658201		BYH0313	GCTGGTGAGCCAGGTTTTAAAGGCAG	26	61	132		2245
NM_001847	COL4A6	collagen, type IV, alpha 6		X	106453131		BYH0314	CAGGAATGCCAGGAGAAAGTGGTTCA	26	59.7	102		1907
NM_001904	CTNNB1	catenin (cadherin-associated protein), beta 1, 88kDa		3	41226101		BYH0315	AGCAGCAATTTGTGGAGGGGGTC	23	60.1	85		1426
NM_001909	CTSD	cathepsin D		11	1749449		BYH0316	CGCTCGTCAGGATCCCGCTGCA	22	63.6	106		2323
NM_001912	CTSL1	cathepsin L1		9	85799587		BYH0317	GAATCCTATCCATATGAGGCAACAGAAGAAT	31	57.7	102		763
NM_001913	CUTL1	cut-like 1, CCAAT displacement protein (Drosophila)		7	101019441		BYH0318	CAAGGCCACCCTCAGCATGGGG	22	62.4	88		979
NM_001915	CYB561	cytochrome b-561		17	61988330		BYH0319	ATCTTCCTGCAGGGAAATGCCCTG	24	59.8	87		1193
NM_001922	DCT	dopachrome tautomerase (dopachrome delta-isomerase, tyrosine-related protein 2)		13	92829561		BYH0320	TGTTAGAGATACATTATTAGGACCAGGACGC	31	58.5	150		2087
NM_001924	GADD45A	growth arrest and DNA-damage-inducible, alpha		1	67521043		BYH0321	CGGCCAAGCTGCTCAACGTCGA	22	62.2	97		223
NM_001927	DES	desmin		2	220485673		BYH0322	GAGGGAGAGGAGAGCCGGATCAAT	24	59.9	123		2216
NM_001928	CFD	complement factor D (adipsin)		19	811586		BYH0323	GCCGGGACAGCTGCAAGGGTGA	22	64.1	140		1135
NM_001935	DPP4	dipeptidyl-peptidase 4 (CD26, adenosine deaminase complexing protein 2)		2	163132593		BYH0324	GAAGATCAAATTGAAGCAGCCAGACAATTTT	31	58.2	130		2497
NM_001943	DSG2	desmoglein 2		18	27350137		BYH0325	GTCTGTTGAAGAGTTGAGTGCAGCACATA	29	59.9	105		839
NM_001944	DSG3	desmoglein 3 (pemphigus vulgaris antigen)		18	27279777		BYH0326	CGTATGGAGTATCACAACCCTCAATGCTA	29	58.9	123		2334
NM_001946	DUSP6	dual specificity phosphatase 6		12	88248335		BYH0327	TTCCCTGAGGCCATTTCTTTCATAGATGAAG	31	59.6	122		1026
NM_001953	ECGF1	endothelial cell growth factor 1 (platelet-derived)		22	49100595		BYH0328	GTCATCCAGAGCCCAGAGCAGATG	24	59.4	77		794
NM_001964	EGR1	early growth response 1		5	137877616		BYH0329	TACGAGCACCTGACCGCAGAGT	22	60.1	101		688
NM_001968	EIF4E	eukaryotic translation initiation factor 4E		17	47976973		BYH0330	AGGAGAAAACGGAATCTAATCAGGAGGTTG	30	59.2	110		0
NM_001982	ERBB3	v-erb-b2 erythroblastic leukemia viral oncogene homolog 3 (avian)		12	54760301		BYH0331	GGGCAACTCTCAGGCAGTGTGT	22	59.5	92		3368
NM_001983	ERCC1	excision repair cross-complementing rodent repair deficiency, complementation group 1 (includes overlapping antisense sequence)		19	50618523		BYH0332	CTGCTTGTCCAGGTGGATGTGAAAGAT	27	59.8	104		2200
NM_001988	EVPL	envoplakin		17	74620453		BYH0333	CAAGCTGCAGGCGCAGAAGAGG	22	60.7	72		2336
NM_001993	F3	coagulation factor III (thromboplastin, tissue factor)		1	94479044		BYH0334	CAGAGTTCACACCTTACCTGGAGACAAA	28	59.1	92		2696
NM_002001	FCER1A	Fc fragment of IgE, high affinity I, receptor for; alpha polypeptide		1	156488896		BYH0335	GTGTACCTGGAAGTCTTCAGTGACTGG	27	59.1	135		1805
NM_002005	FES	feline sarcoma oncogene		15	89157993		BYH0336	GGTGAGCAGATTGGACGGGGGAA	23	61.2	95		595
NM_002012	FHIT	fragile histidine triad gene		3	60480081		BYH0337	TCACCTTTTCCATGCAGGATGGCC	24	60.2	95		88956
NM_002017	FLI1	Friend leukemia virus integration 1		11	128165609		BYH0338	AGAGCAACGGCCCCAGCCAGAT	22	63.4	86		1917
NM_002019	FLT1	fms-related tyrosine kinase 1 (vascular endothelial growth factor/vascular permeability factor receptor)		13	26867031		BYH0339	CGAATGCCACCTCCATGTTTGATGACTA	28	59.8	83		2070
NM_002024	FMR1	fragile X mental retardation 1		X	145661334		BYH0340	AAATGAAAGTGATGAAGTTGAGGTGTATT	29	54.8	133		2688
NM_002035	FVT1	follicular lymphoma variant translocation 1		18	59183371		BYH0341	CTGAGGGGCTCCAGCAGGTGGT	22	63.1	140		3355
NM_002037	FYN	FYN oncogene related to SRC, FGR, YES		6	112086875		BYH0342	CGTCACCGAGTATATGAACAAAGGAAGTTTA	31	57.8	123		1572
NM_002051	GATA3	GATA binding protein 3		10	8101574		BYH0343	TACCCTCCGACCCACCACGGGAG	23	64.1	85		2408
NM_002066	GML	GPI anchored molecule like protein		8	143984822		BYH0344	GCCACCATGCGCGCTCAGTGGA	22	64.7	120		607
NM_002073	GNAZ	guanine nucleotide binding protein (G protein), alpha z polypeptide		22	21762386		BYH0345	CCGGAGAATTGACCGCCACCTG	22	60.1	87		0
NM_002086	GRB2	growth factor receptor-bound protein 2		17	73986883		BYH0346	GGACATAGAACAGGTGCCACAGCAG	25	60	94		1105
NM_002087	GRN	granulin		17	42901647		BYH0347	TGCTGCCCAATGCCCAACGCCA	22	65.1	105		236
NM_002104	GZMK	granzyme K (granzyme 3; tryptase II)		5	54335985		BYH0348	GGCCAGAAGGATTCCTGTAAGGGTGA	26	60.7	111		2131
NM_002110	HCK	hemopoietic cell kinase		20	31385177		BYH0349	CCGGATCCCTTACCCAGGGATGT	23	60.2	97		2181
NM_002111	HD	huntingtin (Huntington disease)		4	3107914		BYH0350	TGTCCTTTCAAGAAAACAAAAAGGCAAAGTG	31	58.6	100		2612
NM_002153	HSD17B2	hydroxysteroid (17-beta) dehydrogenase 2		16	81848664		BYH0351	CTGCAGGACAGAGGACTGTGGG	22	59	146		2559
NM_002158	FOXN2	forkhead box N2		2	48548108		BYH0352	CCTTTTTCTTCAGCATCTTCACAAAATGGTT	31	58.2	108		3495
NM_002163	IRF8	interferon regulatory factor 8		16	85718050		BYH0353	TCGACGAGCTGATCAAGGAGCCTT	24	60.3	133		1472
NM_002166	ID2	inhibitor of DNA binding 2, dominant negative helix-loop-helix protein		2	8843984		BYH0354	CAGCATCCTGTCCTTGCAGGCTT	23	60	98		329
NM_002178	IGFBP6	insulin-like growth factor binding protein 6		12	51777718		BYH0355	CGCCTGCTGTTGCAGAGGAGAAT	23	59.9	136		2660
NM_002184	IL6ST	interleukin 6 signal transducer (gp130, oncostatin M receptor)		5	55288042		BYH0356	CGTGCATCGCACCTATTTAAGAGGGAA	27	59.7	87		2458
NM_002188	IL13	interleukin 13		5	132070044		BYH0357	CAACATCACCCAGAACCAGAAGGCT	25	59.7	82		1057
NM_002197	ACO1	aconitase 1, soluble		9	32395454		BYH0358	GTCTGTGATGTTAGGGGCAGGATTGTTAG	29	59.7	98		1303
NM_002198	IRF1	interferon regulatory factor 1		5	131901437		BYH0359	GGCTCATCTGGATTAATAAAGAGGAGATGAT	31	57.3	117		1366
NM_002220	ITPKA	inositol 1,4,5-trisphosphate 3-kinase A		15	39502131		BYH0360	GCAAGGAGATGAGGAAGTGCTGAGG	25	59.6	97		284
NM_002223	ITPR2	inositol 1,4,5-triphosphate receptor, type 2		12	26877032		BYH0361	GCCCTTGCCATGAAAATCAGACCTGTAT	28	60.2	144		2456
NM_002226	JAG2	jagged 2		14	103606484		BYH0362	CTGGGGAGTGCAGGTGCAGCTA	22	61.2	87		3270
NM_002228	JUN	jun oncogene		1	58618710		BYH0363	TCTATGACGATGCCCTCAACGCCT	24	60.5	82		0
NM_002231	CD82	CD82 molecule		11	44580471		BYH0364	CTACGTGCAGGCTCAGGTGAAGTG	24	59.8	86		2788
NM_002256	KISS1	KiSS-1 metastasis-suppressor		1	201339488		BYH0365	GGGAATTCTAGACCCACAGGCCAG	24	59.2	94		1976
NM_002284	KRT86	keratin 86		12	50981917		BYH0366	AGGGCGAGGAGCAGAGGCTGTG	22	63.1	80		139
NM_002285	AFF3	AF4/FMR2 family, member 3		2	100342367		BYH0367	CAGAAGACAAACAACTGGCTGCATTATGTTA	31	59	108		1396
NM_002291	LAMB1	laminin, beta 1		7	107203912		BYH0368	GATTCAATGAAGAAGTGGAAGGAATGGTTCA	31	58.6	85		2441
NM_002298	LCP1	lymphocyte cytosolic protein 1 (L-plastin)		13	44531849		BYH0369	GGCAACTTCAGTACTGACATCAAGGACT	28	59.3	86		2488
NM_002305	LGALS1	lectin, galactoside-binding, soluble, 1 (galectin 1)		22	36315966		BYH0370	GTGGCTCCTGACGCTAAGAGCTT	23	59.1	108		1417
NM_002309	LIF	leukemia inhibitory factor (cholinergic differentiation factor)		22	28965530		BYH0371	GCAGTGCCAATGCCCTCTTTATTCTCTATTA	31	59.8	85		693
NM_002310	LIFR	leukemia inhibitory factor receptor alpha		5	38576301		BYH0372	TGCTATCGGAAACGAGAATGGATTAAAGAAA	31	58	137		2107
NM_002343	LTF	lactotransferrin		3	46467000		BYH0373	ACTGGGGCTTTCCGGTGCCTGG	22	64.1	89		1957
NM_002346	LY6E	lymphocyte antigen 6 complex, locus E		8	144207674		BYH0374	CTGCTAGTGCCGGCATTGGGAAT	23	60.1	86		132
NM_002350	LYN	v-yes-1 Yamaguchi sarcoma viral related oncogene homolog		8	56904329		BYH0375	CGAGTACATGGCCAAGGGCAGTTTG	25	60.7	146		2819
NM_002354	TACSTD1	tumor-associated calcium signal transducer 1		2	47571128		BYH0376	AAACCTTATGATAGTAAAAGTTTGCGGACTG	31	57.1	92		1714
NM_002372	MAN2A1	mannosidase, alpha, class 2A, member 1		5	109102284		BYH0377	CAAATACTATTTCAGAAACAGCCTATGAGAT	31	54.8	108		2230
NM_002376	MARK3	MAP/microtubule affinity-regulating kinase 3		14	101842357		BYH0378	CGTACATCGAGACCTCAAGGCTGAAAAT	28	59.5	134		3095
NM_002378	MATK	megakaryocyte-associated tyrosine kinase		19	3735934		BYH0379	CGAGGCTCTCAAACACGGGAAGTT	24	59.6	142		396
NM_002383	MAZ	MYC-associated zinc finger protein (purine-binding transcription factor)		16	29855499		BYH0380	CAAGAGCTTCTCCCGGCCGGAT	22	61.2	100		401
NM_002394	SLC3A2	solute carrier family 3 (activators of dibasic and neutral amino acid transport), member 2		11	62423805		BYH0381	CCCTTCCTGGACAGCCTATGGAGG	24	60.7	101		2526
NM_002398	MEIS1	Meis homeobox 1		2	66639351		BYH0382	GGTTTCATCTATTGGAATTAGAGAAGGTACA	31	55.8	103		1437
NM_002410	MGAT5	mannosyl (alpha-1,6-)-glycoprotein beta-1,6-N-acetyl-glucosaminyltransferase		2	135222693		BYH0383	GCTGATCATAATTCATTGGCGGAAATTCGTA	31	59	148		1970
NM_002414	CD99	CD99 molecule		Y	2204481		BYH0384	CCACCCTAGTTCCTCCGGTAGCTTTT	26	60.6	123		2202
NM_002416	CXCL9	chemokine (C-X-C motif) ligand 9		4	77387048		BYH0385	GCTGGTTCTGATTGGAGTGCAAGGAA	26	60.1	98		1111
NM_002420	TRPM1	transient receptor potential cation channel, subfamily M, member 1		15	29076403		BYH0386	GCCTGGCGTTAGAGAAGATACGAGAGAT	28	60.1	113		2605
NM_002422	MMP3	matrix metallopeptidase 3 (stromelysin 1, progelatinase)		11	102252045		BYH0387	AGATTGATGCTGTTTTTGAAGAATTTGGGTT	31	57.9	102		1071
NM_002424	MMP8	matrix metallopeptidase 8 (neutrophil collagenase)		11	102133354		BYH0388	AGAGAAAAATACAAAAACTGTTCAGGACTA	30	54.5	131		2080
NM_002425	MMP10	matrix metallopeptidase 10 (stromelysin 2)		11	102189090		BYH0389	TTGATGCTGTATTACAGGCATTTGGATTTTT	31	57.6	96		1118
NM_002447	MST1R	macrophage stimulating 1 receptor (c-met-related tyrosine kinase)		3	49900105		BYH0390	AGATTTACCACCAAGTCTGATGTGTGGT	28	59	103		424
NM_002451	MTAP	methylthioadenosine phosphorylase		9	21792697		BYH0391	TCCTCCTTGCAAGGCATGGAAGG	23	59.6	110		1262
NM_002452	NUDT1	nudix (nucleoside diphosphate linked moiety X)-type motif 1		7	2028483		BYH0392	CCCCGTGGAGAGCGACGAAATG	22	59.9	88		826
NM_002457	MUC2	mucin 2, oligomeric mucus/gel-forming		11	1071001		BYH0393	CTGTGCTTAACGGGGCCGTGGT	22	62	145		1676
NM_002466	MYBL2	v-myb myeloblastosis viral oncogene homolog (avian)-like 2		20	42987823		BYH0394	GCCCTGGACTTGATCGAGTCGGAC	24	61.2	89		2445
NM_002485	NLRP2	NLR family, pyrin domain containing 2		8	90953423		BYH0395	GTGAAAGTTACCATTAAAACAATATGTGCA	30	54.5	122		2410
NM_002497	NEK2	NIMA (never in mitosis gene a)-related kinase 2		1	208928262		BYH0396	GTTGGCACACCTTATTACATGTCTCCTGAA	30	59.7	132		2198
NM_002499	NEO1	neogenin homolog 1 (chicken)		15	71060783		BYH0397	TCCTCTGATAAAATGCCTAATGATCAAGCCT	31	59.1	134		3406
NM_002507	NGFR	nerve growth factor receptor (TNFR superfamily, member 16)		17	48047367		BYH0398	CCGACGCCGAGTGCGAGGAGAT	22	63	110		3753
NM_002513	NME3	non-metastatic cells 3, protein expressed in		16	1761587		BYH0399	GGATTTCTGCATCGAGGTTGGCAAGAA	27	60.4	113		114
NM_002529	NTRK1	neurotrophic tyrosine kinase, receptor, type 1		1	154047468		BYH0400	GAGCAGTCAGCCACGGTGATGAAAT	25	60	145		2975
NM_002553	ORC5L	origin recognition complex, subunit 5-like (yeast)		7	103408934		BYH0401	AACACAAACGTTGTTGAAAACTTTAGAGCT	30	57.6	96		3183
NM_002555	SLC22A18	solute carrier family 22 (organic cation transporter), member 18		11	2888834		BYH0402	CTTCATGCAGTTCTCCATCGTGCCATA	27	59.8	98		4743
NM_002558	P2RX1	purinergic receptor P2X, ligand-gated ion channel, 1		17	4026160		BYH0403	TCCCCAGGCTTCAACTTCAGGTTTG	25	59.9	101		609
NM_002576	PAK1	p21/Cdc42/Rac1-activated kinase 1 (STE20 homolog, yeast)		11	76829924		BYH0404	CTGATGAGGAGATCTTGGAGAAATTACGAAG	31	57.8	114		2068
NM_002580	REG3A	regenerating islet-derived 3 alpha		2	79361119		BYH0405	CTCCATGACCCCACACAGGGCA	22	61.3	89		627
NM_002592	PCNA	proliferating cell nuclear antigen		20	5095495		BYH0406	AGTAATGTCGATAAAGAGGAGGAAGCTGTTA	31	58.3	89		1897
NM_002607	PDGFA	platelet-derived growth factor alpha polypeptide		7	490789		BYH0407	TCGGAGGAAGAGAAGCATCGAGGAAG	26	60.2	135		1354
NM_002613	PDPK1	3-phosphoinositide dependent protein kinase-1		16	2547209		BYH0408	GGGAAGGCTCTTTTTCCACGGTTGT	25	60.3	109		3516
NM_002632	PGF	placental growth factor, vascular endothelial growth factor-related protein		14	73412037		BYH0409	CGTTCGCTGCGAATGCCGGCCT	22	65	121		103
NM_002643	PIGF	phosphatidylinositol glycan anchor biosynthesis, class F		2	46816888		BYH0410	CTGTATGGAGCACCACTGATAGAGTTGG	28	59.2	127		1349
NM_002648	PIM1	pim-1 oncogene		6	37185156		BYH0411	CCGTCTACACGGACTTCGATGGGA	24	60.2	80		1504
NM_002655	PLAG1	pleiomorphic adenoma gene 1		8	57130840		BYH0412	GTTTCTAAGTACAAATTACAAAGGCACATGG	31	56.4	111		524
NM_002664	PLEK	pleckstrin		2	68566967		BYH0413	ACCCTGATGCCTTCTACTACTTTCCAGA	28	59.7	111		1700
NM_002670	PLS1	plastin 1 (I isoform)		3	143703938		BYH0414	AGCAACTTCAGCCAAGACATTAAGGACT	28	59.4	108		1888
NM_002688	SEPT5	septin 5		22	18076615		BYH0415	TGCATCCAGCAGATGACCAGCAAA	24	59.9	93		279
NM_002690	POLB	polymerase (DNA directed), beta		8	42213460		BYH0416	GTCCCTTGGGAGTCACTGGAGTTG	24	59.2	122		1574
NM_002708	PPP1CA	protein phosphatase 1, catalytic subunit, alpha isoform		11	66944664		BYH0417	TTCTGCTGCCACGGAGGCCTGT	22	63.4	125		397
NM_002716	PPP2R1B	protein phosphatase 2 (formerly 2A), regulatory subunit A, beta isoform		11	111174785		BYH0418	TCTTTTCTTAGCTCAGTTAAAGGATGAGTGT	31	57.3	140		1110
NM_002722	PPY	pancreatic polypeptide		17	42494238		BYH0419	TGACCAGGCCTAGGTATGGGAAAAGA	26	59.9	100		249
NM_002729	HHEX	hematopoietically expressed homeobox		10	94114270		BYH0420	CCACGACCCCCTGGGCAAACCT	22	63.9	104		2020
NM_002734	PRKAR1A	protein kinase, cAMP-dependent, regulatory, type I, alpha (tissue specific extinguisher 1)		17	67108613		BYH0421	GGGGATGAGTTCTTCATTATTTTAGAGGGGT	31	59.1	82		928
NM_002744	PRKCZ	protein kinase C, zeta		1	1936063		BYH0422	CCTGAGGAGCACGCCAGGTTCTA	23	60.6	108		2450
NM_002745	MAPK1	mitogen-activated protein kinase 1		22	20546335		BYH0423	AGTATTACGACCCGAGTGACGAGCC	25	60.3	91		3552
NM_002756	MAP2K3	mitogen-activated protein kinase kinase 3		17	21363742		BYH0424	GGACCTTCATCACCATTGGAGACAGAAA	28	59.4	141		1618
NM_002768	CHMP1A	chromatin modifying protein 1A		16	89468057		BYH0425	GACGATACCCTGTTCCAGTTGAAGTTCA	28	59.3	112		2257
NM_002769	PRSS1	protease, serine, 1 (trypsin 1)		7	141897667		BYH0426	CAGGCCACTGCTACAAGTCCCG	22	59.8	94		1059
NM_002777	PRTN3	proteinase 3 (serine proteinase, neutrophil, Wegener granulomatosis autoantigen)		19	791958		BYH0427	AGGCCGGCATCTGCTTCGGAGA	22	62.9	146		1421
NM_002779	PSD	pleckstrin and Sec7 domain containing		10	103840517		BYH0428	TAGGGAGCTGCTCAAGGCCTTGTA	24	60.1	137		3591
NM_002783	PSG7	pregnancy specific beta-1-glycoprotein 7		19	48133119		BYH0429	GAAAGGGCTCCTGCTCACAGCAT	23	59.8	117		1243
NM_002811	PSMD7	proteasome (prosome, macropain) 26S subunit, non-ATPase, 7 (Mov34 homolog)		16	74110325		BYH0430	TCAGTGTGGTGGATCATTTCAACCGAAT	28	59.6	84		3126
NM_002827	PTPN1	protein tyrosine phosphatase, non-receptor type 1		20	49812436		BYH0431	AATAGGTACAGAGACGTCAGTCCCTTTGA	29	59.6	139		3515
NM_002840	PTPRF	protein tyrosine phosphatase, receptor type, F		1	43424020		BYH0432	CGCCATCCTCTTGTTCAAAAGGAAAAGGA	29	60.4	97		2414
NM_002843	PTPRJ	protein tyrosine phosphatase, receptor type, J		11	47966723		BYH0433	CTTCCTCCAAGTGCACACCCCC	22	59.9	140		2415
NM_002849	PTPRR	protein tyrosine phosphatase, receptor type, R		12	69600488		BYH0434	CATTTACTCCAAAGTGAATTCATGGAAATAC	31	54.6	113		2787
NM_002853	RAD1	RAD1 homolog (S. pombe)		5	34960549		BYH0435	ATGTCTCCTGACAAGCCTTATTTCAGGTTAT	31	59	96		2197
NM_002856	PVRL2	poliovirus receptor-related 2 (herpesvirus entry mediator B)		19	50041572		BYH0436	ACCTGTGACCCTCTCTGTACGCTAC	25	59.9	99		1766
NM_002865	RAB2A	RAB2A, member RAS oncogene family		8	61479677		BYH0437	AGTTTACGATATTACACGGAGAGATACATT	30	55	104		432
NM_002866	RAB3A	RAB3A, member RAS oncogene family		19	18174601		BYH0438	GCAGATCTGGGACACAGCAGGG	22	59.7	100		2067
NM_002867	RAB3B	RAB3B, member RAS oncogene family		1	51812758		BYH0439	CTTCAATGCTGTCCAAGACTGGGCTA	26	59.5	96		3851
NM_002872	RAC2	ras-related C3 botulinum toxin substrate 2 (rho family, small GTP binding protein Rac2)		22	35883278		BYH0440	GCTCTCCTATCCACAGACGGACGT	24	60.1	110		806
NM_002881	RALB	v-ral simian leukemia viral oncogene homolog B (ras related; GTP binding protein)		2	121131335		BYH0441	GGGCCAACGTGGACAAGGTGTT	22	60.3	100		3383
NM_002899	RBP1	retinol binding protein 1, cellular		3	140579334		BYH0442	AGTACCTGCGCGCCCTCGACGT	22	65	99		500
NM_002903	RCVRN	recoverin		17	10009114		BYH0443	AAGTGCTGGAGATCGTCATGGCTATTTT	28	59.5	137		3699
NM_002909	REG1A	regenerating islet-derived 1 alpha (pancreatic stone protein, pancreatic thread protein)		2	79322474		BYH0444	GTCTCAGAGCCAAGGCCAAGAGG	23	59.5	88		636
NM_002913	RFC1	replication factor C (activator 1) 1, 145kDa		4	39250328		BYH0445	GATGAAGATGCGGAGCTGGAGAGG	24	59.3	128		3145
NM_002944	ROS1	v-ros UR2 sarcoma virus oncogene homolog 1 (avian)		6	117792440		BYH0446	AGATGCTTTATTGCCTTCCAGGTTAGGG	28	59.6	101		2197
NM_002951	RPN2	ribophorin II		20	36497960		BYH0447	GATTATATTTCACCTGGGACATGCTGCTATG	31	58.6	108		2484
NM_002955	RREB1	ras responsive element binding protein 1		6	7127093		BYH0448	CCTCGCATTTCTCAGGCCTGGTG	23	60.2	98		2340
NM_002956	CLIP1	CAP-GLY domain containing linker protein 1		12	121302576		BYH0449	CTCTGAAGACACCTACGGCTGTTGTAG	27	59.1	140		2407
NM_002957	RXRA	retinoid X receptor, alpha		9	132732751		BYH0450	GGGCGCCATCTTTGACAGGGTG	22	60.7	118		2664
NM_002962	S100A5	S100 calcium binding protein A5		1	4940384		BYH0451	CTGTGTCTTGGGGAGATGAAGGAGAG	26	58.8	128		2617
NM_002967	SAFB	scaffold attachment factor B		19	5574166		BYH0452	TTCAGCAAATATGGGAAGGTGGTGGG	26	59.9	92		2042
NM_002977	SCN9A	sodium channel, voltage-gated, type IX, alpha subunit		2	167370861		BYH0453	GGACAGCTTCTGCCAGAGGGCA	22	61.4	87		2677
NM_002993	CXCL6	chemokine (C-X-C motif) ligand 6 (granulocyte chemotactic protein 2)		4	75168668		BYH0454	CAGTGCTCCAAGGTGGAAGTGGTAG	25	59.5	104		106
NM_002999	SDC4	syndecan 4		20	44662504		BYH0455	CCTGAAGTTGTCCATCCCTTGGTGC	25	60.3	103		2458
NM_003018	SFTPC	surfactant, pulmonary-associated protein C		8	22041229		BYH0456	AGAAAAGTCCACAACTTCCAGATGGAATG	29	58.3	123		336
NM_003023	SH3BP2	SH3-domain binding protein 2		4	2853707		BYH0457	ACCTGCCCTTGGACACCAGCGA	22	63.2	127		2033
NM_003036	SKI	v-ski sarcoma viral oncogene homolog (avian)		1	2029568		BYH0458	CAAGCGCAGCCTCCACCAGGAG	22	62.3	141		1434
NM_003045	SLC7A1	solute carrier family 7 (cationic amino acid transporter, y+ system), member 1		13	27908376		BYH0459	GGTGCCGTTGCTGCTGTGATGG	22	61.3	143		2767
NM_003056	SLC19A1	solute carrier family 19 (folate transporter), member 1		21	45808150		BYH0460	CCTCGTGCCCATCGCCACCTTT	22	62.1	91		4811
NM_003072	SMARCA4	SWI/SNF related, matrix associated, actin dependent regulator of chromatin, subfamily a, member 4		19	10955777		BYH0461	GTCAATGGTGTCCTCAAACAGTACCAGAT	29	59.4	112		2417
NM_003073	SMARCB1	SWI/SNF related, matrix associated, actin dependent regulator of chromatin, subfamily b, member 1		22	22453860		BYH0462	GAGAACCTTCCCCCTTTGCTTTGATGA	27	59.9	118		2213
NM_003085	SNCB	synuclein, beta		5	176037629		BYH0463	AGGGCGTCCTCTACGTCGGAAG	22	60.1	101		2772
NM_003087	SNCG	synuclein, gamma (breast cancer-specific protein 1)		10	88382981		BYH0464	GGTGCGCAAGGAGGACTTGAGG	22	60	110		2475
NM_003113	SP100	SP100 nuclear antigen		2	231483500		BYH0465	CTCACGACCCCAGATTGTACCAGAG	25	58.8	144		2150
NM_003118	SPARC	secreted protein, acidic, cysteine-rich (osteonectin)		5	151084310		BYH0466	AGCACCCCATTGACGGGTACCT	22	60.5	100		2125
NM_003119	SPG7	spastic paraplegia 7, paraplegin (pure and complicated autosomal recessive)		16	89318542		BYH0467	ACGGAGGCCGTGATGAAGGTCT	22	60.3	140		2369
NM_003122	SPINK1	serine peptidase inhibitor, Kazal type 1		5	147239701		BYH0468	CCCAATGAATGCGTGTTATGTTTTGAAGGT	30	59.6	88		2940
NM_003146	SSRP1	structure specific recognition protein 1		11	56878006		BYH0469	GAGGAAGATGTGGCAGAGGAGTTTGA	26	59	107		1666
NM_003150	STAT3	signal transducer and activator of transcription 3 (acute-phase response factor)		17	40873750		BYH0470	GTGTGCATTGACAAAGACTCTGGGGA	26	59.8	141		99
NM_003157	NEK4	NIMA (never in mitosis gene a)-related kinase 4		3	52762161		BYH0471	TCCTTCTTTTTGGAGGCCACAAAGATAAAAA	31	58.8	148		2533
NM_003161	RPS6KB1	ribosomal protein S6 kinase, 70kDa, polypeptide 1		17	58444916		BYH0472	ATCATGCTTAATCACCAAGGTCATGTGAAA	30	58.4	114		2447
NM_003177	SYK	spleen tyrosine kinase		9	88947539		BYH0473	AGGTTCCCATCCTGCGACTTGGT	23	60.8	116		2033
NM_003183	ADAM17	ADAM metallopeptidase domain 17 (tumor necrosis factor, alpha, converting enzyme)		2	9717524		BYH0474	CAGCTGGAGTCCTGTGCATGTAATGAAA	28	60	118		2346
NM_003186	TAGLN	transgelin		11	116611331		BYH0475	CGTGGAGATCCCAACTGGTTTATGAAGAAAG	31	60.1	118		330
NM_003188	MAP3K7	mitogen-activated protein kinase kinase kinase 7		6	91292251		BYH0476	TGGCACCTGAAGTTTTTGAAGGTAGTAATTA	31	58	125		2913
NM_003189	TAL1	T-cell acute lymphocytic leukemia 1		1	47061528		BYH0477	TGGCCTCTCTCGGCAGCGGGTT	22	65.2	89		1344
NM_003199	TCF4	transcription factor 4		18	51403385		BYH0478	GGACATCCAAGCCCGTCCAGGAA	23	61.2	100		2960
NM_003221	TFAP2B	transcription factor AP-2 beta (activating enhancer binding protein 2 beta)		6	50833423		BYH0479	AGAATATGCTGTTGGCCACCAAGCAA	26	60.3	96		2794
NM_003222	TFAP2C	transcription factor AP-2 gamma (activating enhancer binding protein 2 gamma)		20	55889972		BYH0480	ACTCTCCTGACATCCTTAGTAGAAGGTGAAG	31	59.6	84		2341
NM_003225	TFF1	trefoil factor 1		21	42680791		BYH0481	CTGGCCGAGGCCCAGACAGAGA	22	62.6	100		3003
NM_003226	TFF3	trefoil factor 3 (intestinal)		21	42629650		BYH0482	TGAGGAGTACGTGGGCCTGTCTG	23	60.3	96		1661
NM_003227	TFR2	transferrin receptor 2		7	99850580		BYH0483	CGAAGGCCGCTCAGAGCCAGAT	22	61.3	109		1516
NM_003234	TFRC	transferrin receptor (p90, CD71)		3	197130542		BYH0484	GGATAAAGCGGTTCTTGGTACCAGCAA	27	60	142		2334
NM_003236	TGFA	transforming growth factor, alpha		2	70755488		BYH0485	TCCTTATCATCACATGTGTGCTGATACACTG	31	59.4	77		3011
NM_003239	TGFB3	transforming growth factor, beta 3		14	74437328		BYH0486	TGGACACCAATTACTGCTTCCGCAA	25	59.8	81		2239
NM_003241	TGM4	transglutaminase 4 (prostate)		3	44887356		BYH0487	CCTTCAAAATGAGTCTGGCAAAGAGGTCA	29	60	113		2807
NM_003242	TGFBR2	transforming growth factor, beta receptor II (70/80kDa)		3	30623290		BYH0488	TCTGGCTCAACCACCAGGGCAT	22	61.1	91		2908
NM_003246	THBS1	thrombospondin 1		15	37590064		BYH0489	GCTGTCCTCGCTGTTGGCCCAG	22	62.5	83		1783
NM_003247	THBS2	thrombospondin 2		6	169407439		BYH0490	CCACCTACCACTGCATCAAGGATAACTG	28	59.7	93		2300
NM_003248	THBS4	thrombospondin 4		5	79415383		BYH0491	CCAACTCGATCTGCGTTAATACTTTGGGAT	30	59.7	92		2495
NM_003253	TIAM1	T-cell lymphoma invasion and metastasis 1		21	31559786		BYH0492	GGGTCTTTCACTTGTGCTGCAGCT	24	60.4	102		2370
NM_003254	TIMP1	TIMP metallopeptidase inhibitor 1		X	46488746		BYH0493	CCTTCTGCAATTCCGACCTCGTCAT	25	59.6	148		1399
NM_003255	TIMP2	TIMP metallopeptidase inhibitor 2		17	77518340		BYH0494	TCCAGTATGAGATCAAGCAGATAAAGATGTT	31	57.1	91		2812
NM_003256	TIMP4	TIMP metallopeptidase inhibitor 4		3	12175391		BYH0495	AGAAGCAGTATCTCTTGACTGGTCAGGT	28	59.8	96		2368
NM_003260	TLE2	transducin-like enhancer of split 2 (E(sp1) homolog, Drosophila)		19	2979953		BYH0496	ACGGGGCCAGCATTTTCCAGTC	22	60.2	88		2691
NM_003269	NR2E1	nuclear receptor subfamily 2, group E, member 1		6	108538181		BYH0497	GTCTGCAAATCTGGAAACCAGGGAGG	26	60.2	91		3232
NM_003271	TSPAN4	tetraspanin 4		11	842012		BYH0498	TGTGCACGGCGCTGGTGCAGAT	22	64.4	83		560
NM_003282	TNNI2	troponin I type 2 (skeletal, fast)		11	1825889		BYH0499	GGTCAAGAAGGAGGACACAGAGAAGGAG	28	60.5	76		248
NM_003288	TPD52L2	tumor protein D52-like 2		20	63226944		BYH0500	GCAGGTCTCTAGCGCCTATGTGAAAA	26	59.4	100		1999
NM_003289	TPM2	tropomyosin 2 (beta)		9	35679865		BYH0501	GAGAAGAAGGCCACTGATGCTGAGG	25	59.6	117		3365
NM_003292	TPR	translocated promoter region (to activated MET oncogene)		1	183583203		BYH0502	GCGGCTTGAGCTAGAGAAACTCAACAAT	28	60.1	90		2315
NM_003298	NR2C2	nuclear receptor subfamily 2, group C, member 2		3	15020375		BYH0503	CGTCCCTGGCAGGATCCAGATTGT	24	61.1	91		2362
NM_003310	TSSC1	tumor suppressing subtransferable candidate 1		2	4990935		BYH0504	ACACCCGGAGCATGAGCCAGAT	22	60.8	92		2714
NM_003332	TYROBP	TYRO protein tyrosine kinase binding protein		19	41091021		BYH0505	ACCGAGTCGCCTTATCAGGAGCT	23	59.9	83		2583
NM_003335	UBE1L	ubiquitin-activating enzyme E1-like		3	49810283		BYH0506	TTGCCCCAGCCATCCAGACGTT	22	61.5	132		1570
NM_003358	UGCG	UDP-glucose ceramide glucosyltransferase		9	110039283		BYH0507	GATAGCTGACCGAGGTTGGAGGTTTG	26	59.6	112		1592
NM_003362	UNG	uracil-DNA glycosylase		12	107998801		BYH0508	TGTGTGACATAAAAGATGTGAAGGTTGTCAT	31	58.3	106		2617
NM_003363	USP4	ubiquitin specific peptidase 4 (proto-oncogene)		3	49336520		BYH0509	CACAGTCGTAGAATTCCCAATCAGAGGG	28	59.4	142		3139
NM_003371	VAV2	vav 2 oncogene		9	132199184		BYH0510	GAAGTGATACCTCCCTGCAAGTTCACTT	28	59.4	108		754
NM_003376	VEGFA	vascular endothelial growth factor A		6	43785788		BYH0511	GGCAGAATCATCACGAAGTGGTGAAGTT	28	60.1	91		3076
NM_003377	VEGFB	vascular endothelial growth factor B		11	63777615		BYH0512	AGAACACAGCCAGTGTGAATGCAGAC	26	60.2	87		197
NM_003379	VIL2	villin 2 (ezrin)		6	159119740		BYH0513	CTGGCTGAAGCTGGATAAGAAGGTGT	26	59.3	95		1524
NM_003380	VIM	vimentin		10	17275377		BYH0514	CCCTGCAATCTTTCAGACAGGATGTTGA	28	59.8	126		2876
NM_003394	WNT10B	wingless-type MMTV integration site family, member 10B		12	47650630		BYH0515	GCGCCATCCTCAAGCGCGGTTT	22	63.2	101		1769
NM_003403	YY1	YY1 transcription factor		14	98695572		BYH0516	AGAACAATAGCTTGCCCTCATAAAGGCTG	29	60	128		1731
NM_003425	ZNF45	zinc finger protein 45		19	49115744		BYH0517	AGAGAGATAACTCCTCAGGAGCCAAGAAT	29	59.4	121		3669
NM_003455	ZNF202	zinc finger protein 202		11	123139299		BYH0518	ACTGCTCTGTCACAGGGACTGGTAA	25	60	100		863
NM_003470	USP7	ubiquitin specific peptidase 7 (herpes virus-associated)		16	9024492		BYH0519	AATGCTGAATCTGATTCCACGTCATGGT	28	59.7	107		1919
NM_003475	RASSF7	Ras association (RalGDS/AF-6) domain family 7		11	551733		BYH0520	AGCAGAGCGAGCCTTGCAGGCT	22	63.6	131		412
NM_003486	SLC7A5	solute carrier family 7 (cationic amino acid transporter, y+ system), member 5		16	87684713		BYH0521	TTGAGCGGCCCATCAAGGTGAAC	23	60.2	88		1906
NM_003506	FZD6	frizzled homolog 6 (Drosophila)		8	104268868		BYH0522	TGCGCGGAGTGAAGGAAGGATTAGT	25	60.7	123		1275
NM_003561	PLA2G10	phospholipase A2, group X		16	14830423		BYH0523	GCGATGCCATTGACTGGTGCTG	22	59.1	101		3416
NM_003567	BCAR3	breast cancer anti-estrogen resistance 3		1	93612338		BYH0524	CATCCCCCGACAGGTGTCTGAAAA	24	59.3	90		2845
NM_003591	CUL2	cullin 2		10	35364302		BYH0525	AGCAACCTTACTCAGGAAAACATGCCAA	28	60.1	144		1898
NM_003615	SLC4A7	solute carrier family 4, sodium bicarbonate cotransporter, member 7		3	27473190		BYH0526	TGTGTTCATGACTTCAGTCCTAAAGTTTATT	31	56.3	131		2709
NM_003644	GAS7	growth arrest-specific 7		17	10063240		BYH0527	GAAGAGATGGTGACCACCACATTGGAG	27	59.8	108		1526
NM_003650	CST7	cystatin F (leukocystatin)		20	24925025		BYH0528	CAAGGGCCCTAGTTCAGATAGTGAAAGG	28	59.3	136		1468
NM_003657	BCAS1	breast carcinoma amplified sequence 1		20	53360730		BYH0529	GGGAAAGACTCCAGCTGCCAAACAT	25	60.2	81		3736
NM_003659	AGPS	alkylglycerone phosphate synthase		2	178460011		BYH0530	ACTGACCGTATTTGAACAAACTGAGGCAG	29	60.1	147		2379
NM_003674	CDK10	cyclin-dependent kinase (CDC2-like) 10		16	89499404		BYH0531	GGATGGACAAGGAGAAGGATGGCAT	25	59.2	122		818
NM_003710	SPINT1	serine peptidase inhibitor, Kunitz type 1		15	38852758		BYH0532	CCATTTCCCCAGTGACAAAGGGCA	24	60.2	110		1202
NM_003722	TP73L	tumor protein p73-like		3	190670167		BYH0533	GCCGTGAATTCAACGAGGGACAGATTG	27	60.6	87		2263
NM_003738	PTCH2	patched homolog 2 (Drosophila)		1	44721949		BYH0534	CAGTCCACGTGGCTCTGGGCTT	22	61.6	125		2864
NM_003748	ALDH4A1	aldehyde dehydrogenase 4 family, member A1		1	6064866		BYH0535	CAACTTCACAGGCAGTGTGCCCA	23	60.3	97		2326
NM_003766	BECN1	beclin 1 (coiled-coil, myosin-like BCL2 interacting protein)		17	41349111		BYH0536	GAGACTGGATCAGGAGGAAGCTCAGTAT	28	59.7	111		2166
NM_003785	PAGE1	P antigen family, member 1 (prostate associated)		X	48376735		BYH0537	ATGAAACTGCCCGCAGAAGGGC	22	60.5	115		1455
NM_003786	ABCC3	ATP-binding cassette, sub-family C (CFTR/MRP), member 3		17	49186885		BYH0538	AAGATGCGCGCCTTCCAGGTAAAG	24	60.2	135		2308
NM_003787	NOL4	nucleolar protein 4		18	29961944		BYH0539	CGAGCGGCTGAAAGCTTTTAATATGTTTGT	30	59.5	127		721
NM_003793	CTSF	cathepsin F		11	66111368		BYH0540	GAGTCAAAGGAAGAAGCCCGGTGG	24	59.9	96		841
NM_003807	TNFSF14	tumor necrosis factor (ligand) superfamily, member 14		19	6621131		BYH0541	CCAGCAGCGCATCTCACAGGGG	22	62.4	101		1762
NM_003810	TNFSF10	tumor necrosis factor (ligand) superfamily, member 10		3	173562138		BYH0542	GAAGAAGCAACACATTGTCTTCTCCAAACT	30	58.9	130		2297
NM_003811	TNFSF9	tumor necrosis factor (ligand) superfamily, member 9		19	6481997		BYH0543	GCAGCTGGTGGCCCAAAATGTT	22	59.3	91		1783
NM_003820	TNFRSF14	tumor necrosis factor receptor superfamily, member 14 (herpesvirus entry mediator)		1	2365918		BYH0544	AAAAGAAGAAAGCCAAGGGGTGATGTAGT	29	59.6	139		251
NM_003824	FADD	Fas (TNFRSF6)-associated via death domain		11	69775823		BYH0545	GCCTGGGGAAGAAGACCTGTGTG	23	59.7	97		2387
NM_003830	SIGLEC5	sialic acid binding Ig-like lectin 5		19	56825451		BYH0546	CTGTGCCTCATCTTCTTTTTAATAGTGAAAG	31	55.8	129		1035
NM_003842	TNFRSF10B	tumor necrosis factor receptor superfamily, member 10b		8	22948396		BYH0547	GGGGAGTCAGAGCATCTGCTGGAA	24	60.8	92		2872
NM_003844	TNFRSF10A	tumor necrosis factor receptor superfamily, member 10a		8	23104563		BYH0548	TCGGCTCAGGTTGTGGAGGGGA	22	62.2	116		437
NM_003870	IQGAP1	IQ motif containing GTPase activating protein 1		15	88661291		BYH0549	GGATAACTTAGCCAGCAAGGGCAAAGT	27	60.1	129		2001
NM_003875	GMPS	guanine monphosphate synthetase		3	156909522		BYH0550	GTGTGGATAATACATGTTCATTATTCAGGGG	31	56.9	86		2199
NM_003878	GGH	gamma-glutamyl hydrolase (conjugase, folylpolygammaglutamyl hydrolase)		8	64001339		BYH0551	GCCAAGAAGCCCATCATCGGAATATTAATG	30	59.1	130		2889
NM_003879	CFLAR	CASP8 and FADD-like apoptosis regulator		2	202197081		BYH0552	CGAGGCAAGATAAGCAAGGAGAAGAGTTT	29	59.6	114		2837
NM_003881	WISP2	WNT1 inducible signaling pathway protein 2		20	44029410		BYH0553	CAGCCCCTTCCAGCCCAAGGAC	22	62.1	82		2094
NM_003882	WISP1	WNT1 inducible signaling pathway protein 1		8	134159926		BYH0554	CCGTGACACAGGAGCCTTCGATG	23	59.7	83		4548
NM_003883	HDAC3	histone deacetylase 3		5	141044909		BYH0555	GAAATTACTTCTTCCCTGGCACAGGTGA	28	59.6	129		533
NM_003896	ST3GAL5	ST3 beta-galactoside alpha-2,3-sialyltransferase 5		2	86065113		BYH0556	AAAAAGGAAACCCTGCCATTCTGGGTA	27	59.7	140		1822
NM_003902	FUBP1	far upstream element (FUSE) binding protein 1		1	77867332		BYH0557	AAAAAGACCTTTAGAAGATGGAGATCAAC	29	54.6	123		498
NM_003914	CCNA1	cyclin A1		13	34804708		BYH0558	CTGTGAACAAGCACTTTTGGCCAGAAA	27	59.4	96		939
NM_003923	FOXH1	forkhead box H1		8	145705991		BYH0559	CAGACTGAAGCTGGCCCAGATCAT	24	59.2	86		321
NM_003927	MBD2	methyl-CpG binding domain protein 2		18	50002967		BYH0560	CTACCCAAAGGTCTTCAAGGAGTTGGT	27	59.1	115		1375
NM_003929	RAB7L1	RAB7, member RAS oncogene family-like 1		1	202921569		BYH0561	CCACGGTGGGAGTGGATTTTGCT	23	60	117		2265
NM_003944	SELENBP1	selenium binding protein 1		1	148558879		BYH0562	GGCAATGGCAAAGGGGGTTTTGTG	24	60.2	89		1294
NM_003950	F2RL3	coagulation factor II (thrombin) receptor-like 3		19	16860950		BYH0563	GCACCGGAGGTGGTGATGACAG	22	59.8	123		274
NM_003961	RHBDL1	rhomboid, veinlet-like 1 (Drosophila)		16	666052		BYH0564	ACACCTGGCCAACGTTGTCATGAA	24	59.9	85		79
NM_003963	TM4SF5	transmembrane 4 L six family member 5		17	4881757		BYH0565	GCTGTGGAAACCGCTGCAGGATG	23	61.1	145		1631
NM_003979	GPRC5A	G protein-coupled receptor, family C, group 5, member A		12	12952400		BYH0566	ACATTTTCAGCTGCAGAACCAGCCTC	26	60.5	113		304
NM_003981	PRC1	protein regulator of cytokinesis 1		15	89257876		BYH0567	CCACTGTTGGGCTTCAGCGAGAA	23	59.8	109		1876
NM_003998	NFKB1	nuclear factor of kappa light polypeptide gene enhancer in B-cells 1 (p105)		4	103905026		BYH0568	TTCTTTGTGACAAAGTTCAGAAAGATGACAT	31	57	141		2226
NM_004035	ACOX1	acyl-Coenzyme A oxidase 1, palmitoyl		17	74572328		BYH0569	GCTGATGAAGTATGCCCAGGTGAAGC	26	60.4	101		1945
NM_004048	B2M	beta-2-microglobulin		15	42719750		BYH0570	GCCTGGAGGCTATCCAGCGTACT	23	60.5	95		3809
NM_004063	CDH17	cadherin 17, LI cadherin (liver-intestine)		8	95163547		BYH0571	AGGATCCAGAAGGTCTGGACATAAGCTATT	30	59.8	148		2993
NM_004088	DNTT	deoxynucleotidyltransferase, terminal		10	97728791		BYH0572	ATGCTTTATATGACAAGACCAAGAGGATATT	31	55.8	103		2163
NM_004104	FASN	fatty acid synthase		17	80733185		BYH0573	AAGCCATCGTGGACGGAGGCAT	22	61.2	139		1548
NM_004119	FLT3	fms-related tyrosine kinase 3		13	26442801		BYH0574	CAACTATGTTGTCAGGGGCAATGCC	25	59.1	141		2765
NM_004126	GNG11	guanine nucleotide binding protein (G protein), gamma 11		7	93163428		BYH0575	AGAAGTGAAGTTGCAGAGACAACAAGTGT	29	59.6	117		3857
NM_004128	GTF2F2	general transcription factor IIF, polypeptide 2, 30kDa		13	43492740		BYH0576	CCAAGACTCAAGGAAGGACTGAGGTGT	27	60.5	95		1898
NM_004143	CITED1	Cbp/p300-interacting transactivator, with Glu/Asp-rich carboxy-terminal domain, 1		X	70389561		BYH0577	CACCTCACCTGCGAAGGAGGATG	23	59.4	108		565
NM_004148	NINJ1	ninjurin 1		9	91237959		BYH0578	GGTGCTGCTCATCTTCCTTGTCAAGTA	27	59.5	106		1347
NM_004161	RAB1A	RAB1A, member RAS oncogene family		2	65306525		BYH0579	GTAGTAGACTACACAACAGCGAAGGAATTTG	31	58.3	131		248
NM_004181	UCHL1	ubiquitin carboxyl-terminal esterase L1 (ubiquitin thiolesterase)		4	41174485		BYH0580	CTCACGGCCCAGCATGAGAACTT	23	59.7	146		2909
NM_004186	SEMA3F	sema domain, immunoglobulin domain (Ig), short basic domain, secreted, (semaphorin) 3F		3	50156017		BYH0581	CCACAGCCCCACGCCAGGATTA	22	61.5	120		1579
NM_004188	GFI1B	growth factor independent 1B (potential regulator of CDKN1A, translocated in CML)		9	131138060		BYH0582	CTACATCCACACAGGTGAGAAGCCG	25	59.5	106		964
NM_004204	PIGQ	phosphatidylinositol glycan anchor biosynthesis, class Q		16	564025		BYH0583	CCCTCGTTCCTGTGGCTGACCA	22	61.1	99		2124
NM_004217	AURKB	aurora kinase B		17	8314159		BYH0584	TACGGCCGACAGACGGCTCCAT	22	62.5	107		2336
NM_004219	PTTG1	pituitary tumor-transforming 1		5	159830164		BYH0585	CAGCCAAGCTTTTCTGCCAAAAAGATGA	28	59.6	101		1343
NM_004249	RAB28	RAB28, member RAS oncogene family		4	13236708		BYH0586	CCTCCGGGAAGACCTCCTTAACTA	24	57.4	107		4549
NM_004283	RAB3D	RAB3D, member RAS oncogene family		19	11309126		BYH0587	TGCAGATCTGGGACACAGCGGG	22	61.4	94		1388
NM_004286	GTPBP1	GTP binding protein 1		22	37347901		BYH0588	TGTCCTGCCAACATCCTGCAAGAAA	25	59.9	147		2431
NM_004295	TRAF4	TNF receptor-associated factor 4		17	27216644		BYH0589	TGCAGGAGTTCCTCAGTGAAGGAGT	25	60	120		2957
NM_004318	ASPH	aspartate beta-hydroxylase		8	62676942		BYH0590	AGCAGGTTCCTGTGGAGGCAGAA	23	60.7	107		2443
NM_004326	BCL9	B-cell CLL/lymphoma 9		1	144590662		BYH0591	AGAGAGAAGCACAGCGCCTCTGAA	24	60.5	103		2919
NM_004332	BPHL	biphenyl hydrolase-like (serine hydrolase; breast epithelial mucin-associated antigen)		6	3064639		BYH0592	AGTTTAAACATCTCCCAGATGGTAACATCTG	31	57.9	131		2892
NM_004333	BRAF	v-raf murine sarcoma viral oncogene homolog B1		7	140031831		BYH0593	AGGGAAAGTGGCATGGTGATGTGG	24	59.9	120		3500
NM_004339	PTTG1IP	pituitary tumor-transforming 1 interacting protein		21	45149784		BYH0594	AGAGTGCCTGAAGAACGTCTCCTGT	25	60.1	126		4123
NM_004351	CBLB	Cas-Br-M (murine) ecotropic retroviral transforming sequence b		3	106907373		BYH0595	ACCTCATGACCATATAAAAGTTACACAGGAA	31	57.3	117		3030
NM_004355	CD74	CD74 molecule, major histocompatibility complex, class II invariant chain		5	149820873		BYH0596	CACTGACGCTCCACCGAAAGAGT	23	59.2	108		2054
NM_004356	CD81	CD81 molecule		11	2363038		BYH0597	CCCAGTGCCTGCTGGGGACGTT	22	64	114		779
NM_004357	CD151	CD151 molecule (Raph blood group)		11	827742		BYH0598	CTACTACCAGCAGCTGAACACGGAG	25	59.2	125		406
NM_004363	CEACAM5	carcinoembryonic antigen-related cell adhesion molecule 5		19	46904440		BYH0599	GTCACGACGATCACAGTCTATGCAGAG	27	59.2	100		1550
NM_004378	CRABP1	cellular retinoic acid binding protein 1		15	76348539		BYH0600	ACGGACGCAAGTGCAGGAGTTTAG	24	59.7	107		2277
NM_004379	CREB1	cAMP responsive element binding protein 1		2	208622852		BYH0601	CAGATTGCCACATTAGCCCAGGTATCTATG	30	59.8	127		4476
NM_004380	CREBBP	CREB binding protein (Rubinstein-Taybi syndrome)		16	3930253		BYH0602	CCAAACAGGCGTGTCACAGGGA	22	59.7	93		2764
NM_004390	CTSH	cathepsin H		15	76953193		BYH0603	AATTTTGTCTCACCTGTGAAAAATCAGGGTG	31	59.3	128		2519
NM_004403	DFNA5	deafness, autosomal dominant 5		7	24531716		BYH0604	GATGGACCATTAAGTGTTTTAAAGCAAGCGA	31	59.2	149		1969
NM_004408	DNM1	dynamin 1		9	126341744		BYH0605	AGGGAACCAGGATGAGATTCTGGTCAT	27	60	118		2235
NM_004423	DVL3	dishevelled, dsh homolog 3 (Drosophila)		3	185194286		BYH0606	GGTGACCTCTGCGGCAACATGG	22	60.6	86		1940
NM_004442	EPHB2	EPH receptor B2		1	22506900		BYH0607	TGGCGCCCCTCTCCTCTGGCAT	22	65	114		1868
NM_004444	EPHB4	EPH receptor B4		7	100036100		BYH0608	AACACCAAGTGCCGAGCCTGTG	22	60.2	77		1974
NM_004456	EZH2	enhancer of zeste homolog 2 (Drosophila)		7	147936182		BYH0609	ACAGTGTTACCAGCATTTGGAGGGAG	26	59.5	102		1478
NM_004460	FAP	fibroblast activation protein, alpha		2	163302103		BYH0610	TTCAGAGTAACACAGGATTCACTGTTTTATT	31	56.3	150		2252
NM_004461	FARSA	phenylalanyl-tRNA synthetase, alpha subunit		19	12905561		BYH0611	TTCAGGCGCTGGGCGAGGTCAT	22	63.4	121		2800
NM_004467	FGL1	fibrinogen-like 1		8	17753387		BYH0612	AATGGGCAGGGAAATTTCGGCG	22	58.8	88		3312
NM_004476	FOLH1	folate hydrolase (prostate-specific membrane antigen) 1		11	49194321		BYH0613	AGGTTACCCAGCAAATGAATATGCTTATAGG	31	58.1	101		2426
NM_004486	GOLGA2	golgi autoantigen, golgin subfamily a, 2		9	126414315		BYH0614	ATCACGATAGAGAAATTGAAACAACAGAAC	30	55.4	145		266
NM_004490	GRB14	growth factor receptor-bound protein 14		2	165680414		BYH0615	TATTCAGCAAGGACTTGTGGATGGAGTTTT	30	59.6	103		2483
NM_004503	HOXC6	homeobox C6		12	52708522		BYH0616	GCGAATGAATTCGCACAGTGGGGT	24	60.6	95		733
NM_004514	FOXK2	forkhead box K2		17	81156527		BYH0617	GTGGAGACAGCCCGAAGGATGATT	24	59.1	139		3522
NM_004526	MCM2	minichromosome maintenance complex component 2		3	128639018		BYH0618	CCCTTTGAGGTCAACATGGAGGAGAC	26	59.5	100		1564
NM_004529	MLLT3	myeloid/lymphoid or mixed-lineage leukemia (trithorax homolog, Drosophila); translocated to, 3		9	20610885		BYH0619	GGCAGCCGAAGTCGCAGAGTTAG	23	59.9	92		2634
NM_004530	MMP2	matrix metallopeptidase 2 (gelatinase A, 72kDa gelatinase, 72kDa type IV collagenase)		16	55291943		BYH0620	CGGCTTCTGTCCCCATGAAGCC	22	60.2	138		2765
NM_004557	NOTCH4	Notch homolog 4 (Drosophila)		6	32263220		BYH0621	CCACCCTCATGCAGGGACCGCA	22	63.8	110		1690
NM_004561	OVOL1	ovo-like 1(Drosophila)		11	65336969		BYH0622	CGTCCGAACTCACACTGGCGTG	22	60.1	90		318
NM_004568	SERPINB6	serpin peptidase inhibitor, clade B (ovalbumin), member 6		6	2904616		BYH0623	GCTGCACAGATGGCCCAGATACTTT	25	60	113		3497
NM_004578	RAB4A	RAB4A, member RAS oncogene family		1	226383392		BYH0624	CCTCGTCTATGATATCACCAGCCGAGAAA	29	60.2	119		1571
NM_004579	MAP4K2	mitogen-activated protein kinase kinase kinase kinase 2		11	64346032		BYH0625	CATCCTCATCCCACCTGAGGGGAT	24	60.1	125		1446
NM_004580	RAB27A	RAB27A, member RAS oncogene family		15	53243239		BYH0626	TTCCTCAATGTCAGAAACTGGATAAGCCAG	30	59.6	119		4596
NM_004582	RABGGTB	Rab geranylgeranyltransferase, beta subunit		1	75675721		BYH0627	GCTCAATGGAAGGCCGGAGAAGTTA	25	59.4	116		1777
NM_004585	RARRES3	retinoic acid receptor responder (tazarotene induced) 3		11	63082296		BYH0628	GATCCATCTGGCTCCTCCAAGTGAGTA	27	60	117		4996
NM_004615	TSPAN7	tetraspanin 7		X	37451650		BYH0629	CATTTCAGGGTTTGTGTTTCGTCATGAGAT	30	58.9	111		2770
NM_004616	TSPAN8	tetraspanin 8		12	69837776		BYH0630	AAAGTCGCTGCATGCTTCTGTTGTTTTT	28	59.7	137		1480
NM_004624	VIPR1	vasoactive intestinal peptide receptor 1		3	42504769		BYH0631	GAAGAGTGACAGCAGTCCATACTCAAGG	28	59.3	123		2641
NM_004628	XPC	xeroderma pigmentosum, complementation group C		3	14195123		BYH0632	AAGTGAAAATGATTGGGAAGAGGTTGAAGAA	31	58.4	129		2057
NM_004630	SF1	splicing factor 1		11	64321275		BYH0633	ACTCGAGAACAAGAAAGAGCTTATATAGTG	30	55.5	83		2992
NM_004635	MAPKAPK3	mitogen-activated protein kinase-activated protein kinase 3		3	50613958		BYH0634	ACCCTGCTATACTCCCTATTATGTGGCC	28	60.1	111		1177
NM_004636	SEMA3B	sema domain, immunoglobulin domain (Ig), short basic domain, secreted, (semaphorin) 3B		3	50265634		BYH0635	CGACTCCCGCTGGCTCAATGAG	22	59.7	106		1817
NM_004641	MLLT10	myeloid/lymphoid or mixed-lineage leukemia (trithorax homolog, Drosophila); translocated to, 10		10	21827529		BYH0636	GCTAGCCCTTTTCCTCAAGGCAGTTTTT	28	60.7	116		2645
NM_004642	CDK2AP1	CDK2-associated protein 1		12	122193742		BYH0637	GTCCCTAGGCTACACCCAGGGAA	23	59.8	109		1862
NM_004651	USP11	ubiquitin specific peptidase 11		X	46138245		BYH0638	GTCCTGATGTACCGGCTCTCACG	23	59	131		895
NM_004655	AXIN2	axin 2 (conductin, axil)		17	64104890		BYH0639	TCCAAGCCTGGCTCCAGAAGATCA	24	60.4	127		1546
NM_004656	BAP1	BRCA1 associated protein-1 (ubiquitin carboxy-terminal hydrolase)		3	52402414		BYH0640	ACCTTCAGAGCAAATGTCAGGGCC	24	59.9	89		947
NM_004661	CDC23	cell division cycle 23 homolog (S. cerevisiae)		5	137625250		BYH0641	CCTGATCACAGACAAAGAGATGCTGAAGTT	30	59.7	128		2324
NM_004663	RAB11A	RAB11A, member RAS oncogene family		15	63877691		BYH0642	GCGATATCGAGCTATAACATCAGCATATTAT	31	56	123		234
NM_004668	MGAM	maltase-glucoamylase (alpha-glucosidase)		7	141112557		BYH0643	ATTTAACAGAGACACAACTCCCAATGGAAA	30	58.1	125		2610
NM_004688	NMI	N-myc (and STAT) interactor		2	152342058		BYH0644	TCATCACGTTTGTGGAGATTGGAGTGG	27	59.7	113		3751
NM_004702	CCNE2	cyclin E2		8	95859402		BYH0645	CATTATTCATTGCTTCCAAACTTGAGGAAAT	31	56.3	98		2368
NM_004708	PDCD5	programmed cell death 5		19	37763957		BYH0646	CAACAGGAAGCAAAGCACAGGGAAG	25	59.1	100		2717
NM_004733	SLC33A1	solute carrier family 33 (acetyl-CoA transporter), member 1		3	156892750		BYH0647	GTCCTGCTGAGTTATGCTTTACATCAGGTTA	31	59.4	110		3564
NM_004736	XPR1	xenotropic and polytropic retrovirus receptor		1	177840668		BYH0648	CTGCTGCAGAACTATCAGAATCTGAATTTTA	31	56.7	142		2450
NM_004774	PPARBP	PPAR binding protein		17	37979172		BYH0649	AATCTGTATAACCTTCCAGGGGACAACAAA	30	59.1	123		2232
NM_004810	GRAP2	GRB2-related adaptor protein 2		22	38586099		BYH0650	ACAGAACCCGAGAAGACCAGGGT	23	59.9	101		1883
NM_004820	CYP7B1	cytochrome P450, family 7, subfamily B, polypeptide 1		8	65761156		BYH0651	GCACGAGGACCTTGAAATAGGAGCA	25	59.3	115		458
NM_004827	ABCG2	ATP-binding cassette, sub-family G (WHITE), member 2		4	89519593		BYH0652	GGAAACAATCCTTGTAACTATGCAACATGTA	31	57.1	103		2195
NM_004829	NCR1	natural cytotoxicity triggering receptor 1		19	60109307		BYH0653	AGACCCCACCTTTCCTGCAGACA	23	60.5	94		2110
NM_004832	GSTO1	glutathione S-transferase omega 1		10	105679223		BYH0654	GGCCAAGGGAATCAGGCATGAAGT	24	60	114		4304
NM_004833	AIM2	absent in melanoma 2		1	156260132		BYH0655	CCAAAAGTCTCTCCTCATGTTAAGCCTGAA	30	59.5	97		2238
NM_004855	PIGB	phosphatidylinositol glycan anchor biosynthesis, class B		15	53327454		BYH0656	TTTTTGGCCAATGGACTCTGGTT	23	55.9	149		1293
NM_004874	BAG4	BCL2-associated athanogene 4		8	38051705		BYH0657	GTTCCAGGATATCCGCCTTCACAGAA	26	59.1	113		1246
NM_004902	RBM39	RNA binding motif protein 39		20	35044276		BYH0658	TTTAGAGGCCGCTACAGAAGTCCTTACT	28	59.7	109		2413
NM_004905	PRDX6	peroxiredoxin 6		1	170685862		BYH0659	TGGGAGACTCATGGGGCATTCT	22	58.1	110		3833
NM_004912	KRIT1	KRIT1, ankyrin repeat containing		7	91483529		BYH0660	ATATGGATTTGTTCAGAAAACCTCAGCCTT	30	58.2	130		768
NM_004914	RAB36	RAB36, member RAS oncogene family		22	21812056		BYH0661	GGAACACGGGGACTGTCGGGCT	22	63.3	96		2306
NM_004931	CD8B	CD8b molecule		2	87063579		BYH0662	GGGAACTCAGCTGAGTGTGGTTGATTT	27	59.9	111		4970
NM_004932	CDH6	cadherin 6, type 2, K-cadherin (fetal kidney)		5	31313031		BYH0663	CCCAGGAAGGGATTATAACTGTCAAAAAGCT	31	59.8	92		2875
NM_004935	CDK5	cyclin-dependent kinase 5		7	150146727		BYH0664	GTGACCTCGATCCTGAGATTGTAAAGTCATT	31	59.2	104		731
NM_004938	DAPK1	death-associated protein kinase 1		9	85571061		BYH0665	AGCTCCACAGCACAGGCGAGAT	22	60.9	140		2914
NM_004939	DDX1	DEAD (Asp-Glu-Ala-Asp) box polypeptide 1		2	15756956		BYH0666	CCTGGTGCTAATAGTCCAGAGATGTGGT	28	60.3	136		2319
NM_004953	EIF4G1	eukaryotic translation initiation factor 4 gamma, 1		3	185359331		BYH0667	GTAGTGACCTTAGAACAGCCTCCCAAC	27	59.3	107		2640
NM_004956	ETV1	ets variant gene 1		7	13773065		BYH0668	CAGCTACCCCATGGACCACAGATTT	25	59.3	130		3958
NM_004958	FRAP1	FK506 binding protein 12-rapamycin associated protein 1		1	11029063		BYH0669	TGGATGAAATAGTCACCCTCATGAGAGAATT	31	58.7	99		2581
NM_004964	HDAC1	histone deacetylase 1		1	32260193		BYH0670	GTCTACTGGTGGTTCTGTGGCAAGTG	26	59.9	96		2385
NM_004995	MMP14	matrix metallopeptidase 14 (membrane-inserted)		14	21296104		BYH0671	CTGTCAGGAATGAGGATCTGAATGGAAATGA	31	59.4	111		539
NM_005007	NFKBIL1	nuclear factor of kappa light polypeptide gene enhancer in B-cells inhibitor-like 1		6	31619735		BYH0672	CCTCCACATCTGTCTGCCGGCC	22	61.9	105		411
NM_005009	NME4	non-metastatic cells 4, protein expressed in		16	387173		BYH0673	CAGCGTCCACATCAGCAGGAATGT	24	59.9	119		479
NM_005030	PLK1	polo-like kinase 1 (Drosophila)		16	23656756		BYH0674	AGAAGAATGAATACAGTATTCCCAAGCACAT	31	57.7	98		1712
NM_005046	KLK7	kallikrein-related peptidase 7		19	56177518		BYH0675	CCGCCCACTGCAAGATGAATGAGTA	25	59.6	84		1279
NM_005063	SCD	stearoyl-CoA desaturase (delta-9-desaturase)		10	101772357		BYH0676	CCAACACAATGGCATTCCAGAATGATGT	28	59.2	122		1930
NM_005065	SEL1L	sel-1 suppressor of lin-12-like (C. elegans)		14	79990180		BYH0677	AAAGGTGATGTACAAGCACAGGTTGGT	27	59.7	139		2754
NM_005077	TLE1	transducin-like enhancer of split 1 (E(sp1) homolog, Drosophila)		9	79760325		BYH0678	AAATCCAAAGAAATGAGCTTGCATGAAAAAG	31	57.2	126		2460
NM_005078	TLE3	transducin-like enhancer of split 3 (E(sp1) homolog, Drosophila)		15	68104470		BYH0679	GCCTCCATTCCTGGAGGAAAACCAG	25	60	140		999
NM_005093	CBFA2T2	core-binding factor, runt domain, alpha subunit 2; translocated to, 2		20	32877632		BYH0680	CCTTTTGTGATTCCATTTCTCAAGGCCAA	29	59.2	113		3508
NM_005104	BRD2	bromodomain containing 2		6	32987546		BYH0681	CCCGGAAGCCCTACACCATTAAGAAG	26	59.6	109		209
NM_005107	ENDOGL1	endonuclease G-like 1		3	38498433		BYH0682	CCAGCAGGAAATAACAAATTTTCAAGTAAAG	31	55.3	109		2120
NM_005109	OXSR1	oxidative-stress responsive 1		3	38167942		BYH0683	CCAGCAAAAACAGCTCAGGCTTTGT	25	59.3	120		1446
NM_005118	TNFSF15	tumor necrosis factor (ligand) superfamily, member 15		9	112944388		BYH0684	AGTTTGCACCTTCACATCAGCAAGTTTATG	30	59.3	80		1071
NM_005146	SART1	squamous cell carcinoma antigen recognized by T cells		11	65504561		BYH0685	CACACCCAAGGAGGCTTTCCGG	22	60.1	104		700
NM_005158	ABL2	v-abl Abelson murine leukemia viral oncogene homolog 2 (arg, Abelson-related gene)		1	176351611		BYH0686	AACTTATGAGAGCATGCTGGAAGTGGAG	28	59.5	144		2479
NM_005163	AKT1	v-akt murine thymoma viral oncogene homolog 1		14	103230707		BYH0687	TCAACAACTTCTCTGTGGCGCAGTG	25	60.2	150		3317
NM_005167	PPM1J	protein phosphatase 1J (PP2C domain containing)		1	112554371		BYH0688	CAGCGTCTTCAGCTGCTTGGCTT	23	60.5	102		586
NM_005171	ATF1	activating transcription factor 1		12	49460145		BYH0689	CTATCAGACTAGCAGCGGACAGTACATTG	29	59.2	104		4420
NM_005180	BMI1	BMI1 polycomb ring finger oncogene		10	22619334		BYH0690	AGACCACTACTGAATATAAGGTCAGATAAAA	31	54.9	129		608
NM_005188	CBL	Cas-Br-M (murine) ecotropic retroviral transforming sequence		11	118614729		BYH0691	TCAGTCTGGATACCTCCATGAGTATGAATAG	31	57.9	112		2285
NM_005204	MAP3K8	mitogen-activated protein kinase kinase kinase 8		10	30731823		BYH0692	AGACGAAGAAAAGAATGGCGTGTAAACTGAT	31	59.8	118		2308
NM_005215	DCC	deleted in colorectal carcinoma		18	48119094		BYH0693	CTAGTGATTATTTTCAGATAGTGGGAGGAAG	31	55.9	110		2586
NM_005217	DEFA3	defensin, alpha 3, neutrophil-specific		8	6861833		BYH0694	CTTGGCTCCAAAGCATCCAGGCT	23	60.1	124		576
NM_005228	EGFR	epidermal growth factor receptor (erythroblastic leukemia viral (v-erb-b) oncogene homolog, avian)		7	54828669		BYH0695	CGGCAGGACCAAGCAACATGGT	22	60.4	90		2385
NM_005229	ELK1	ELK1, member of ETS oncogene family		X	46546873		BYH0696	GCCTTGCGGTACTACTATGACAAGAACAT	29	59.4	126		1893
NM_005231	CTTN	cortactin		11	69979661		BYH0697	CGGAGAAGCACGAGTCACAGAGAGATTA	28	60.1	112		2622
NM_005233	EPHA3	EPH receptor A3		3	89077749		BYH0698	CTACGAGGTCAAATACTATGAAAAGCAGGAA	31	57.8	122		3356
NM_005234	NR2F6	nuclear receptor subfamily 2, group F, member 6		19	17217080		BYH0699	ATCGCGCTCTTCACGCCCGACG	22	64	103		2872
NM_005235	ERBB4	v-erb-a erythroblastic leukemia viral oncogene homolog 4 (avian)		2	213605847		BYH0700	AAAAGAGTACAATGCTGATGGAGGAAAGATG	31	58.4	82		2461
NM_005236	ERCC4	excision repair cross-complementing rodent repair deficiency, complementation group 4		16	13980411		BYH0701	TGACACTCGGAAAGCCGGTGGC	22	61.9	110		2778
NM_005238	ETS1	v-ets erythroblastosis virus E26 oncogene homolog 1 (avian)		11	127929592		BYH0702	TCTAGAGATCCTGCAGAAAGAGGATGTGAAA	31	59.8	105		3143
NM_005247	FGF3	fibroblast growth factor 3 (murine mammary tumor virus integration site (v-int-2) oncogene homolog)		11	69406438		BYH0703	GAGAACAGCGCCTACAGTATTTTGGAGATAA	31	59.4	115		2290
NM_005248	FGR	Gardner-Rasheed feline sarcoma viral (v-fgr) oncogene homolog		1	27555166		BYH0704	GTTCCACATCCTGAACAATACTGAAGGTGA	30	59.5	115		1384
NM_005252	FOS	v-fos FBJ murine osteosarcoma viral oncogene homolog		14	73735676		BYH0705	CGCCTGTCAACGCGCAGGACTT	22	62.5	94		753
NM_005273	GNB2	guanine nucleotide binding protein (G protein), beta polypeptide 2		7	99885235		BYH0706	CTGGGGGACCGACTCAAGGCTG	22	61.4	110		552
NM_005276	GPD1	glycerol-3-phosphate dehydrogenase 1 (soluble)		12	48784050		BYH0707	TGCCCCCAAATGTGGTGGCTGT	22	62.2	107		796
NM_005309	GPT	glutamic-pyruvate transaminase (alanine aminotransferase)		8	145734438		BYH0708	GCTACATGGGCGAGTGCGGGTT	22	62.1	93		100
NM_005310	GRB7	growth factor receptor-bound protein 7		17	38273467		BYH0709	TGGTATATCCCATGAAGACCTCATCCAGAA	30	59.6	95		599
NM_005312	RAPGEF1	Rap guanine nucleotide exchange factor (GEF) 1		9	129802435		BYH0710	GCATCCCGTACCTGGGGCTGAT	22	61.1	131		2213
NM_005314	GRPR	gastrin-releasing peptide receptor		X	15503452		BYH0711	GGGAATATACATGTCAAGAAGCAGATTGAAT	31	56.7	89		1599
NM_005317	GZMM	granzyme M (lymphocyte met-ase 1)		19	495021		BYH0712	TGGGGGCCCTGTCAGTAGGCAG	22	62.9	117		3153
NM_005337	NCKAP1L	NCK-associated protein 1-like		12	53177790		BYH0713	CCAGACTCAACAGAGCCATTGTGTGG	26	60.2	115		2571
NM_005338	HIP1	huntingtin interacting protein 1		7	74980378		BYH0714	CCAAGAGATGGATTCTCAGGTTAGGGTG	28	59.1	124		2486
NM_005347	HSPA5	heat shock 70kDa protein 5 (glucose-regulated protein, 78kDa)		9	123379501		BYH0715	TGTTACAATCAAGGTCTATGAAGGTGAAAGA	31	57.4	100		986
NM_005359	SMAD4	SMAD family member 4		18	46825353		BYH0716	AAGCCATTGAGAGAGCAAGGTTGCA	25	59.9	144		1412
NM_005360	MAF	v-maf musculoaponeurotic fibrosarcoma oncogene homolog (avian)		16	79413377		BYH0717	ACCCGTCCTCTCCCGAGTTTTTCATAA	27	60.3	76		4231
NM_005369	MCF2	MCF.2 cell line derived transforming sequence		X	137430335		BYH0718	TTATCTCCTGAGCTTAAGGTTCAAATGAAGA	31	57.3	111		1229
NM_005373	MPL	myeloproliferative leukemia virus oncogene		1	43216763		BYH0719	CCTCTTTGTGGACAGTGTAGGCCTG	25	59.5	131		550
NM_005375	MYB	v-myb myeloblastosis viral oncogene homolog (avian)		6	135487557		BYH0720	TGCAGAAACACTCCAATTTATAGATTCTTT	30	54.9	102		2905
NM_005379	MYO1A	myosin IA		12	55728425		BYH0721	GGAGCAGATGAACAGCTGCTGAAGG	25	60.2	146		2342
NM_005382	NEFM	neurofilament, medium polypeptide 150kDa		8	24793154		BYH0722	CGACCTCAGCAGCTACCAGGACA	23	60.5	121		731
NM_005383	NEU2	sialidase 2 (cytosolic sialidase)		2	234099870		BYH0723	ACCCACCCACCAGGTTCAGTGG	22	61.3	106		1243
NM_005400	PRKCE	protein kinase C, epsilon		2	45853723		BYH0724	CATTGCAGAGACTTCATCTGGGGTGT	26	59.5	106		1285
NM_005402	RALA	v-ral simian leukemia viral oncogene homolog A (ras related)		7	39466996		BYH0725	CAGTTCATGTACGATGAGTTTGTGGAGGA	29	59.3	102		3600
NM_005410	SEPP1	selenoprotein P, plasma, 1		5	42854007		BYH0726	AAGATGACTTCCTCATATATGATAGATGTGG	31	55.2	103		2122
NM_005414	SKIL	SKI-like oncogene		3	171398982		BYH0727	AGACACATTCATTTTTACACCCCAGCTACTA	31	59.1	103		3191
NM_005415	SLC20A1	solute carrier family 20 (phosphate transporter), member 1		2	113499501		BYH0728	TCCCATCAGTACAACACATTGTAAAGTGGG	30	59.7	139		1637
NM_005417	SRC	v-src sarcoma (Schmidt-Ruppin A-2) viral oncogene homolog (avian)		20	36697935		BYH0729	TTTGGCGAGGTGTGGATGGGGA	22	61	90		2260
NM_005423	TFF2	trefoil factor 2 (spasmolytic protein 1)		21	42665253		BYH0730	CACCCCCTCCCAAAGCAAGAGT	22	59.2	95		2248
NM_005424	TIE1	tyrosine kinase with immunoglobulin-like and EGF-like domains 1		1	43179986		BYH0731	GGCGCTTCAAGGTCAATGTGAAAGTG	26	59.5	106		2138
NM_005427	TP73	tumor protein p73		1	3381862		BYH0732	TATGAGCCACCACAGGTGGGGA	22	60.1	116		3645
NM_005430	WNT1	wingless-type MMTV integration site family, member 1		12	47658650		BYH0733	GGCCGATGGTGGGGTATTGTGAA	23	59.6	116		713
NM_005432	XRCC3	X-ray repair complementing defective repair in Chinese hamster cells 3		14	102167516		BYH0734	GAGCACGTGGCCGATGTGGACA	22	61.9	119		3596
NM_005433	YES1	v-yes-1 Yamaguchi sarcoma viral oncogene homolog 1		18	746878		BYH0735	CAGAAATTGGTGAAACACTACACAGAACATG	31	57.9	94		2292
NM_005436	CCDC6	coiled-coil domain containing 6		10	61010836		BYH0736	ATGGGAACATCCCATGGTATCACAAGG	27	59.4	127		1361
NM_005439	MLF2	myeloid leukemia factor 2		12	6731812		BYH0737	GACTATATCAACCTGGATGAGAGTGAGGC	29	58.8	134		865
NM_005465	AKT3	v-akt murine thymoma viral oncogene homolog 3 (protein kinase B, gamma)		1	240953247		BYH0738	AAAGAACACTAGACATCCCTTTTTAACATC	30	55	115		1356
NM_005474	HDAC5	histone deacetylase 5		17	42663385		BYH0739	GGTCCTCATCGTGGACTGGGACATT	25	60.8	124		1702
NM_005506	SCARB2	scavenger receptor class B, member 2		4	77593142		BYH0740	ATTTTGGCCTATTCTATGAGAAAAATGGGA	30	56.4	118		2988
NM_005511	MLANA	melan-A		9	5882424		BYH0741	CTTCAAGAGAAAAACTGTGAACCTGTGGTTC	31	59.2	91		1641
NM_005567	LGALS3BP	lectin, galactoside-binding, soluble, 3 binding protein		17	77570443		BYH0742	GCTGGTGTGGTCTGCACCAATGAAA	25	60.7	106		1465
NM_005568	LHX1	LIM homeobox 1		17	35490994		BYH0743	TGCAAGAACGACTTCTTCCGGTGTTT	26	59.9	132		1922
NM_005583	LYL1	lymphoblastic leukemia derived sequence 1		19	13073036		BYH0744	CCCTCACCCCTTCCTCAACAGTGT	24	60.8	96		88
NM_005591	MRE11A	MRE11 meiotic recombination 11 homolog A (S. cerevisiae)		11	93912335		BYH0745	AAGCTTCTGTTTGGAGAAGATTGAAGAAATG	31	57.4	105		2577
NM_005603	ATP8B1	ATPase, Class I, type 8B, member 1		18	53548077		BYH0746	GACCGGAAGCGAATGTCTATCATTGTAAGAA	31	59.5	142		3253
NM_005611	RBL2	retinoblastoma-like 2 (p130)		16	53247020		BYH0747	GAGAAACTGGAACAGATTCTCAGGACATGTT	31	59.6	126		2123
NM_005613	RGS4	regulator of G-protein signalling 4		1	160226601		BYH0748	ACTGGAAAACCTGATTAGTCATGAATGTGGG	31	59.9	93		589
NM_005623	CCL8	chemokine (C-C motif) ligand 8		17	32792020		BYH0749	CTCAGGGACTTGCTCAGCCAGATT	24	59.1	100		691
NM_005625	SDCBP	syndecan binding protein (syntenin)		8	59527503		BYH0750	CACCACTTCAGGGGCAGTTGGTAG	24	59.7	117		3585
NM_005628	SLC1A5	solute carrier family 1 (neutral amino acid transporter), member 5		19	51983113		BYH0751	CGATTCGTTCCTGGATCTTGCGAGAAATAT	30	59.7	110		372
NM_005635	SSX1	synovial sarcoma, X breakpoint 1		X	47162608		BYH0752	TTTCTGAGAAGATTAATAAGAGATCTGGACC	31	55.5	95		2369
NM_005639	SYT1	synaptotagmin I		12	78113717		BYH0753	TCAATGAGCAATTTACTTTCAAGGTACCATA	31	56.4	94		3147
NM_005652	TERF2	telomeric repeat binding factor 2		16	69195987		BYH0754	CGAGCCCTACCTCCTCACGATGG	23	60.6	105		2000
NM_005654	NR2F1	nuclear receptor subfamily 2, group F, member 1		5	92994752		BYH0755	GGGCATGAGGCGGGAAGCGGTT	22	64.5	90		2430
NM_005671	UBXD6	UBX domain containing 6		8	30659324		BYH0756	GTCACAAACTTGGGGGTGATGAAGGTA	27	59.6	98		1977
NM_005704	PTPRU	protein tyrosine phosphatase, receptor type, U		1	29250618		BYH0757	ACCAGTCCAACTCCGCCTGGCC	22	63.7	105		2545
NM_005721	ACTR3	ARP3 actin-related protein 3 homolog (yeast)		2	114742951		BYH0758	CTTGTACATTGCTGTGCAGGCTGTT	25	58.9	114		2882
NM_005727	TSPAN1	tetraspanin 1		1	46016646		BYH0759	GCAAGTGTGCCCTCGTGACGTT	22	60.3	119		196
NM_005732	RAD50	RAD50 homolog (S. cerevisiae)		5	131969182		BYH0760	TCAAATGCAGGTTTTGCAAATGAAAAGTGAA	31	58.7	127		1939
NM_005733	KIF20A	kinesin family member 20A		5	137591535		BYH0761	CTAGAGGACAAGCAGCAGGTTCCAT	25	59	125		1576
NM_005736	ACTR1A	ARP1 actin-related protein 1 homolog A, centractin alpha (yeast)		10	103927042		BYH0762	GCTGCAGACTTTCTCAGAGGAGCAT	25	59.4	140		2416
NM_005764	PDZK1IP1	PDZK1 interacting protein 1		1	47025572		BYH0763	GCTGTCAGCAAGGCCTGGGGAA	22	62	100		2438
NM_005809	PRDX2	peroxiredoxin 2		19	12773126		BYH0764	CACAGACGAGCATGGGGAAGTTTGT	25	60	102		2692
NM_005814	GPA33	glycoprotein A33 (transmembrane)		1	164246952		BYH0765	TCCTCACTCATACGGAAAGGGTGGT	25	59.8	134		4246
NM_005819	STX6	syntaxin 6		1	178231241		BYH0766	GACCTTGATGAAACCATCAGCATAGTTGAAG	31	58.9	131		2593
NM_005822	DSCR1L1	Down syndrome critical region gene 1-like 1		6	46340088		BYH0767	AAATTAAAGCTCTACTTTGCACAGGTTCAGA	31	58.3	102		1803
NM_005845	ABCC4	ATP-binding cassette, sub-family C (CFTR/MRP), member 4		13	93651620		BYH0768	CCCGTGGGAGCAGGGAAGTCAT	22	61	106		1560
NM_005851	CDK2AP2	CDK2-associated protein 2		11	67050964		BYH0769	TGGAGCGCCTGAAGAGAGGTATCAT	25	59.9	109		352
NM_005861	STUB1	STIP1 homology and U-box containing protein 1		16	670476		BYH0770	GCATTGAGGCCAAGCACGACAAGTA	25	60.4	144		88
NM_005862	STAG1	stromal antigen 1		3	137670700		BYH0771	CATGGTTCTGAACCAGACTTTTTACACAATC	31	57.7	110		2280
NM_005872	BCAS2	breast carcinoma amplified sequence 2		1	114422990		BYH0772	AAATTGAGAGAAATGGAGTCAAATTGGGTAT	31	56.7	100		1735
NM_005899	NBR1	neighbor of BRCA1 gene 1		17	41700931		BYH0773	CAGACAGAAGTCCTTGCAGATGACATTTG	29	58.8	128		3060
NM_005901	SMAD2	SMAD family member 2		18	43675165		BYH0774	AATGACAAGAAGGCATATAGGAAGAGGAGTG	31	59	113		2674
NM_005902	SMAD3	SMAD family member 3		15	65074260		BYH0775	CGTCTGCAAGATCCCACCAGGATG	24	59.8	123		2500
NM_005903	SMAD5	SMAD family member 5		5	135565615		BYH0776	ACACTAGGCGACATATTGGAAAAGGTGTT	29	59.5	138		1720
NM_005915	MCM6	minichromosome maintenance deficient 6 homolog (S. cerevisiae)		2	136844755		BYH0777	CCACCATTCAAGAGGAGTTCTATAGAGTTTA	31	56.9	94		2335
NM_005929	MFI2	antigen p97 (melanoma associated) identified by monoclonal antibodies 133.2 and 96.5		3	198083145		BYH0778	ACTGCTGGACAAGGCCCAGGAC	22	61.5	85		2449
NM_005933	MLL	myeloid/lymphoid or mixed-lineage leukemia (trithorax homolog, Drosophila)		11	117844829		BYH0779	CGACCAGCCCAAAGCACAGGGT	22	62.1	123		2489
NM_005936	MLLT4	myeloid/lymphoid or mixed-lineage leukemia (trithorax homolog, Drosophila); translocated to, 4		6	167985195		BYH0780	CATCCCCCATGATGCAGAGAATTTCAGAT	29	59.8	116		2647
NM_005940	MMP11	matrix metallopeptidase 11 (stromelysin 3)		22	22439561		BYH0781	GAGAAGACGGACCTCACCTACAGGAT	26	59.6	107		942
NM_005957	MTHFR	5,10-methylenetetrahydrofolate reductase (NADPH)		1	11572770		BYH0782	GGGGCTATGTCTTCCAGAAGGCCTA	25	60.3	100		1527
NM_005962	MXI1	MAX interactor 1		10	111650505		BYH0783	GCGCCGGGAGCGAGAGTGTGAA	22	63.7	81		1905
NM_005978	S100A2	S100 calcium binding protein A2		1	4962833		BYH0784	TCCACAAGTACTCCTGCCAAGAGGG	25	60.5	79		0
NM_005981	TSPAN31	tetraspanin 31		12	56425154		BYH0785	CTCAACGTGGTCTACATGCTGGTGAG	26	59.7	116		527
NM_005982	SIX1	sine oculis homeobox homolog 1 (Drosophila)		14	59105999		BYH0786	GCGGAGGCCAAGGAAAGGGAGAA	23	61.5	147		2052
NM_005994	TBX2	T-box 2		17	59951938		BYH0787	CGTCACTGCCTACCAGAATGACAAGAT	27	59.3	99		1213
NM_005997	VPS72	vacuolar protein sorting 72 homolog (S. cerevisiae)		1	148379230		BYH0788	TGACGGCTCTGACAGTCGGAAGT	23	60.1	98		1012
NM_006006	ZBTB16	zinc finger and BTB domain containing 16		11	113471624		BYH0789	CACTATAGGGTGCACACAGGTGAGAAG	27	59.3	95		2960
NM_006010	ARMET	arginine-rich, mutated in early stage tumors		3	51381615		BYH0790	AGCAAGAGGCAAAGAGAATCGGTTGTG	27	60.3	106		1401
NM_006024	TAX1BP1	Tax1 (human T-cell leukemia virus type I) binding protein 1		7	27530365		BYH0791	GCCATCACCTTCTGCAGCAGAGG	23	60.2	114		1669
NM_006035	CDC42BPB	CDC42 binding protein kinase beta (DMPK-like)		14	101513602		BYH0792	GACCTATGGGAAGATCATGAACCATGAAGAG	31	59.4	147		2534
NM_006060	IKZF1	IKAROS family zinc finger 1 (Ikaros)		7	50103407		BYH0793	CTGAGGACGCACTCCGTTGGTAAA	24	59.3	117		4637
NM_006061	CRISP3	cysteine-rich secretory protein 3		6	49751996		BYH0794	TGCCAATATTGTCCTGCTGGTAATTGGG	28	60.3	148		1943
NM_006070	TFG	TRK-fused gene		3	101753380		BYH0795	GGACCTTCCACCAATATTCCTGAAAATGATA	31	58	97		3649
NM_006094	DLC1	deleted in liver cancer 1		8	13000906		BYH0796	CATCCTGCTCGAGACTACGTTGTTTTAAGAA	31	59.6	84		2023
NM_006097	MYL9	myosin, light chain 9, regulatory		20	35858666		BYH0797	CTTCGACGAGGAAGCCTCAGGTTT	24	59.1	98		883
NM_006101	NDC80	NDC80 homolog, kinetochore complex component (S. cerevisiae)		18	2562934		BYH0798	GAAAGAAAAGTCTCGCTATTTGGCAAAAGAA	31	57.9	108		2679
NM_006112	PPIE	peptidylprolyl isomerase E (cyclophilin E)		1	39617816		BYH0799	TCGTGCCCATGACAGCAGAGAATTT	25	59.6	115		3404
NM_006152	LRMP	lymphoid-restricted membrane protein		12	25110553		BYH0800	TGCTTTGGATGTAAAAAGACAACACAAGTGC	31	59.8	97		2837
NM_006153	NCK1	NCK adaptor protein 1		3	137967702		BYH0801	TTCGTGATAGTGAATCTTCGCCAAATGATTT	31	58.5	126		1963
NM_006165	NFRKB	nuclear factor related to kappaB binding protein		11	129300486		BYH0802	AGGACAGAACATCATCAAGCAGGTGG	26	59.5	107		2622
NM_006180	NTRK2	neurotrophic tyrosine kinase, receptor, type 2		9	82742732		BYH0803	CCGTCACCTTGACTTGTCTGAACTGAT	27	59.3	99		2724
NM_006185	NUMA1	nuclear mitotic apparatus protein 1		11	71473348		BYH0804	GAGGACCTAGAGAACTTCCTACAGAAAGCT	30	59.7	89		1586
NM_006195	PBX3	pre-B-cell leukemia homeobox 3		9	123885727		BYH0805	ACAGTCCACATAATTTAAATGCTAATGGAGG	31	56.9	132		2729
NM_006197	PCM1	pericentriolar material 1		8	17803342		BYH0806	AGATCAGCATCTTAACAATTCATCATCCTCT	31	57.4	150		2283
NM_006202	PDE4A	phosphodiesterase 4A, cAMP-specific (phosphodiesterase E2 dunce homolog, Drosophila)		19	10424889		BYH0807	TACTCCGACCGCATCCAGGTCCT	23	61.6	105		1793
NM_006206	PDGFRA	platelet-derived growth factor receptor, alpha polypeptide		4	55040427		BYH0808	GCACATTTACATCTATGTGCCAGACC	26	56.8	134		2254
NM_006208	ENPP1	ectonucleotide pyrophosphatase/phosphodiesterase 1		6	132109851		BYH0809	CATCCTATACCGTGGACAGAAATGACAGTTT	31	59.4	106		2310
NM_006217	SERPINI2	serpin peptidase inhibitor, clade I (pancpin), member 2		3	168510586		BYH0810	TAGTGAAGCTGCAACATCAACTGGCATA	28	59.6	117		2834
NM_006218	PIK3CA	phosphoinositide-3-kinase, catalytic, alpha polypeptide		3	180237476		BYH0811	GCAAAATCAAGGTCTTGATCTTCGAATGTTA	31	57.4	115		3231
NM_006224	PITPNA	phosphatidylinositol transfer protein, alpha		17	1668495		BYH0812	TGGCACGCAGGAGAATGTGCATAAG	25	60.3	92		2613
NM_006225	PLCD1	phospholipase C, delta 1		3	38031706		BYH0813	ACCCCGGAGTCCCAGCTGTTCT	22	62.3	116		3468
NM_006226	PLCL1	phospholipase C-like 1		2	199151028		BYH0814	CAGTGTCAGAAAGCAGGGATGGAGTT	26	59.5	150		2466
NM_006235	POU2AF1	POU domain, class 2, associating factor 1		11	110767343		BYH0815	TGCACCTACGGCGGTGGTGCTG	22	64.1	140		950
NM_006238	PPARD	peroxisome proliferator-activated receptor delta		6	35425669		BYH0816	CACTGGGCATGTCACACAACGCTAT	25	60.2	126		1987
NM_006244	PPP2R5B	protein phosphatase 2, regulatory subunit B', beta isoform		11	64468516		BYH0817	GCAACCACATCTTCCTCCGGTTCAT	25	59.9	119		1896
NM_006255	PRKCH	protein kinase C, eta		14	59778810		BYH0818	AACCGCCTTTCAGACCCAGAATCAAAT	27	59.9	97		1798
NM_006260	DNAJC3	DnaJ (Hsp40) homolog, subfamily C, member 3		13	94027460		BYH0819	GCTGAAGAGCTCATCAGAGATGGCAGATA	29	60.5	102		2844
NM_006268	DPF2	D4, zinc and double PHD fingers family 2		11	64876667		BYH0820	CGGCACCTCCGAGAATGACGAC	22	59.6	95		2490
NM_006270	RRAS	related RAS viral (r-ras) oncogene homolog		19	54835218		BYH0821	CTGGAGTCACAGCGCCAGGTCC	22	61.7	101		766
NM_006271	S100A1	S100 calcium binding protein A1		1	5030140		BYH0822	GCTCTCTGGCTTCCTGGATGCC	22	59.7	100		1035
NM_006273	CCL7	chemokine (C-C motif) ligand 7		17	32742809		BYH0823	GGCTTGCTCAGCCAGTTGGGATTAATA	27	59.9	113		779
NM_006288	THY1	Thy-1 cell surface antigen		11	118829318		BYH0824	CAGAACGTCACAGTGCTCAGAGACAAA	27	59.6	145		530
NM_006291	TNFAIP2	tumor necrosis factor, alpha-induced protein 2		14	101582785		BYH0825	AGAACCTCTACCCCAATGACATCAT	25	56.2	89		2110
NM_006292	TSG101	tumor susceptibility gene 101		11	18512723		BYH0826	GGCAACGGGGCCACCAAATACTT	23	60.6	96		2618
NM_006293	TYRO3	TYRO3 protein tyrosine kinase		15	39567461		BYH0827	TCTCCATCTGTTTTAAATGTAACAGGGGTGA	31	59.1	98		1465
NM_006295	VARS	valyl-tRNA synthetase		6	31867327		BYH0828	AGGCAGATGAAGCCAAGCTCCAA	23	59.3	112		1304
NM_006297	XRCC1	X-ray repair complementing defective repair in Chinese hamster cells 1		19	48771501		BYH0829	GCCAGTCCCTGAGCTCCCAGATTT	24	61.1	82		1583
NM_006341	MAD2L2	MAD2 mitotic arrest deficient-like 2 (yeast)		1	11450255		BYH0830	GCCTCCACTGCTGTCCATCAGCT	23	61.4	128		707
NM_006345	SLC30A9	solute carrier family 30 (zinc transporter), member 9		4	41908160		BYH0831	GAGTTCTGCCTCAAATCCAGTGATCTAGAA	30	59	86		2322
NM_006373	VAT1	vesicle amine transport protein 1 homolog (T. californica)		17	41547555		BYH0832	TCAGCGACCGCAAGGCAGGAGA	22	63	135		3136
NM_006397	RNASEH2A	ribonuclease H2, subunit A		19	12778437		BYH0833	GGCGTGAACGTCACCCAGGTATT	23	59.6	127		2564
NM_006410	HTATIP2	HIV-1 Tat interactive protein 2, 30kDa		11	20350042		BYH0834	CTTCGACGAGGAAGCTTATAAAAATGTGAAT	31	57	87		2741
NM_006419	CXCL13	chemokine (C-X-C motif) ligand 13 (B-cell chemoattractant)		4	78985364		BYH0835	GGAATGGTTGTCCAAGAAAAGAAATCATAGT	31	57.1	108		2778
NM_006500	MCAM	melanoma cell adhesion molecule		11	118725514		BYH0836	CTCTGAAGGAGGAGAAGAACCGGGT	25	60	112		1539
NM_006502	POLH	polymerase (DNA directed), eta		6	43596861		BYH0837	CAAATGCCCATTCGCAAAATCCGTAGT	27	59.4	120		2800
NM_006509	RELB	v-rel reticuloendotheliosis viral oncogene homolog B, nuclear factor of kappa light polypeptide gene enhancer in B-cells 3 (avian)		19	50196627		BYH0838	CTTTCCGAGCCCGTCTATGACAAGAAAT	28	59.6	96		3150
NM_006516	SLC2A1	solute carrier family 2 (facilitated glucose transporter), member 1		1	42822339		BYH0839	GCATCCTCATCGCCCAGGTGTT	22	59.7	86		590
NM_006521	TFE3	transcription factor binding to IGHM enhancer 3		X	47926915		BYH0840	CCCTAAGTCCAGTGACCCGGAGATG	25	60.5	145		1920
NM_006526	ZNF217	zinc finger protein 217		20	52884838		BYH0841	ATCCAGCTCGACGTTAGAAGGAAAAAGG	28	59.5	91		3873
NM_006551	SCGB1D2	secretoglobin, family 1D, member 2		11	61785089		BYH0842	TCTGCTGCTACCAGGCCAATGC	22	60	84		926
NM_006562	LBX1	ladybird homeobox 1		10	102653210		BYH0843	TTCTGCAGGCAGCCGAAGGCCG	22	64.5	95		700
NM_006572	GNA13	guanine nucleotide binding protein (G protein), alpha 13		17	63602863		BYH0844	CTTGGATAAACTTGGAGAACCAGATTATATT	31	54.7	123		3423
NM_006573	TNFSF13B	tumor necrosis factor (ligand) superfamily, member 13b		13	106620194		BYH0845	CCAATAATTCCTGCTATTCAGCTGGCATTG	30	59.4	97		3221
NM_006618	JARID1B	jumonji, AT rich interactive domain 1B		1	200066151		BYH0846	GAAACTGTCCGTAAATTGGGAGTGATTGATT	31	58.7	100		2621
NM_006634	VAMP5	vesicle-associated membrane protein 5 (myobrevin)		2	85793336		BYH0847	GCGTTCAGACCAACTCCTGGATATGAG	27	59.5	89		1085
NM_006640	SEPT9	septin 9		17	75995209		BYH0848	GGGTCCACTTCAAACAGCGGATCA	24	59.7	99		1761
NM_006648	WNK2	WNK lysine deficient protein kinase 2		9	91288570		BYH0849	CTTGCTCAAGTCCCTCCGCAGATG	24	59.9	122		1791
NM_006665	HPSE	heparanase		4	84714381		BYH0850	ACTGGCAATCTCAAGTCAACCAGGATATTTG	31	60.1	82		2749
NM_006681	NMU	neuromedin U		4	56417952		BYH0851	GTTGGGCAAGTCAAATGTTGTGTCGT	26	59.3	85		1948
NM_006694	JTB	jumping translocation breakpoint		1	151166571		BYH0852	GCTCATCTAAGAGAAATGAGTTCAAAAGCTG	31	57.4	98		990
NM_006725	CD6	CD6 molecule		11	60514647		BYH0853	GTGGCCCTGACCACCTTCTACAATT	25	59.5	114		1643
NM_006732	FOSB	FBJ murine osteosarcoma viral oncogene homolog B		19	50663634		BYH0854	ACCGACCGACTCCAGGCGGAGA	22	64	92		1249
NM_006738	AKAP13	A kinase (PRKA) anchor protein 13		15	83758669		BYH0855	CTCCTGTGCAAAGGTCAAAATGAAGCAG	28	59.6	120		2492
NM_006749	SLC20A2	solute carrier family 20 (phosphate transporter), member 2		8	42347327		BYH0856	CCATCACGCCGTCCAGCGGCTT	22	64.4	93		1221
NM_006761	YWHAE	tyrosine 3-monooxygenase/tryptophan 5-monooxygenase activation protein, epsilon polypeptide		17	1510046		BYH0857	CCAAGGTTTTCTATTATAAAATGAAAGGGGA	31	55.2	114		603
NM_006762	LAPTM5	lysosomal associated multispanning membrane protein 5		1	30733115		BYH0858	TCAACTTCAAGTCCATGAACCACATGAATTA	31	58.2	94		1240
NM_006773	DDX18	DEAD (Asp-Glu-Ala-Asp) box polypeptide 18		2	118667448		BYH0859	CAGCGGAACCTAAAGTTTCAGGGGG	25	60.1	90		2581
NM_006785	MALT1	mucosa associated lymphoid tissue lymphoma translocation gene 1		18	54487794		BYH0860	TCTACAGTGGGCCAAGGCTCATGAA	25	60.6	103		2323
NM_006787	MAGED2	melanoma antigen family D, 2		X	53802505		BYH0861	GATGAGTTTGTGAAGCAGAAGTACCTGGA	29	59.4	94		1110
NM_006793	PRDX3	peroxiredoxin 3		10	120602940		BYH0862	CCAGTCAAGCAAAATTATTCAGCACCAGTTC	31	59.8	114		2428
NM_006798	UGT2A1	UDP glucuronosyltransferase 2 family, polypeptide A1		4	70828958		BYH0863	TGGATACCCCAGAATGATCTTCTTGGACAT	30	60.2	113		465
NM_006834	RAB32	RAB32, member RAS oncogene family		6	146845527		BYH0864	CGGATGGTTTGAAACCTCTGCAAAGGATAA	30	60.3	125		4714
NM_006838	METAP2	methionyl aminopeptidase 2		12	94370373		BYH0865	TGATGTTGGACATGTGCCAATAAGGCTT	28	60.2	134		735
NM_006861	RAB35	RAB35, member RAS oncogene family		12	118966458		BYH0866	GTTTTGCAGACAACACTTTCTCAGGCAG	28	59.6	85		4467
NM_006871	RIPK3	receptor-interacting serine-threonine kinase 3		14	22799211		BYH0867	GAGCCAAATCCAGTAACAGGGCGA	24	59.5	114		489
NM_006875	PIM2	pim-2 oncogene		X	47822138		BYH0868	GATGAACCCTACACTGACTTTGATGGGA	28	59	100		448
NM_006890	CEACAM7	carcinoembryonic antigen-related cell adhesion molecule 7		19	46883985		BYH0869	CAGACAATTCTACGTATTCTCGGAGCCA	28	58.9	137		2795
NM_006904	PRKDC	protein kinase, DNA-activated, catalytic polypeptide		8	48922697		BYH0870	GCCAATCCAGCAGTCATTACTTGTGATGAG	30	60.5	140		2466
NM_006931	SLC2A3	solute carrier family 2 (facilitated glucose transporter), member 3		12	7977818		BYH0871	TCGTCAACCGCTTTGGCAGGCG	22	62.8	105		1501
NM_006981	NR4A3	nuclear receptor subfamily 4, group A, member 3		9	97970112		BYH0872	GTTTGTCCTCAGACTTTCCATCAGGTCAAA	30	59.8	88		2588
NM_006986	MAGED1	melanoma antigen family D, 1		X	50554156		BYH0873	GGGCAAGAGGACCCGCAAGATTAATAA	27	59.7	83		648
NM_006997	TACC2	transforming, acidic coiled-coil containing protein 2		10	123587976		BYH0874	AGAAAATTGGCTCCTCCTTACCTCAGGA	28	60.2	118		1578
NM_007003	PAGE4	P antigen family, member 4 (prostate associated)		X	48512319		BYH0875	AGAGAAGGAACACCTCCGATCGAAGAA	27	59.8	119		1440
NM_007018	CEP110	centrosomal protein 110kDa		9	119226599		BYH0876	CACCACCATCATCAAAAGTTTCCAG	25	55.2	86		2415
NM_007022	CYB561D2	cytochrome b-561 domain containing 2		3	50347826		BYH0877	ACCCGGTGCTTATGTCTTTGGCTTT	25	59.9	93		1194
NM_007036	ESM1	endothelial cell-specific molecule 1		5	54297281		BYH0878	TCTTCCAACAGATTTGTTTCTCTCACGGAG	30	59.6	88		2561
NM_007037	ADAMTS8	ADAM metallopeptidase with thrombospondin type 1 motif, 8		11	129835884		BYH0879	GTCCCTCACCCCCACCAATTATGG	24	59.6	122		2335
NM_007038	ADAMTS5	ADAM metallopeptidase with thrombospondin type 1 motif, 5 (aggrecanase-2)		21	27260632		BYH0880	GGCTACTATGTGGTATTTTCTCCAAAGGTGA	31	59.3	115		1942
NM_007083	NUDT6	nudix (nucleoside diphosphate linked moiety X)-type motif 6		4	124302599		BYH0881	CCTGTCAGAGCCTGAAGAAGATATTGGAGA	30	60.2	100		4398
NM_007101	SARDH	sarcosine dehydrogenase		9	131941079		BYH0882	GCCCAGCTCCGGTCCTCGAGTA	22	62.3	103		1918
NM_007106	UBL3	ubiquitin-like 3		13	28149452		BYH0883	ACATGGAAATGTCACATTAGGAGCATTAAAA	31	57	128		4416
NM_007110	TEP1	telomerase-associated protein 1		14	18866777		BYH0884	CTCAGAGAAGAGCAGAGAAAGTTTGAGAAGG	31	59.4	127		1795
NM_007115	TNFAIP6	tumor necrosis factor, alpha-induced protein 6		2	152416675		BYH0885	AGCTAGAGGCAGCCAGAAAAATTGGATTT	29	60.1	88		1975
NM_007123	USH2A	Usher syndrome 2A (autosomal recessive, mild)		1	213652227		BYH0886	GTCTCAGAAAGAACGGGAGAATCAGCA	27	59.2	123		1592
NM_007128	VPREB1	pre-B lymphocyte gene 1		22	20923729		BYH0887	CTGTTTGTCTACTGCACAGGTTGTGGT	27	60	116		86
NM_007163	SLC14A2	solute carrier family 14 (urea transporter), member 2		18	41456566		BYH0888	CAGAGATGGAAATGCCCCTGCTGTTA	26	59.6	116		2563
NM_007164	MADCAM1	mucosal vascular addressin cell adhesion molecule 1		19	447449		BYH0889	GGAGAAGTGATCCCAACAGGCTCGT	25	60.9	129		2815
NM_007176	C14orf1	chromosome 14 open reading frame 1		14	74113937		BYH0890	CTGGCAAGCCAAACCTTGTGAATGG	25	59.7	123		2393
NM_007188	ABCB8	ATP-binding cassette, sub-family B (MDR/TAP), member 8		7	150117293		BYH0891	GCTACAACACGGTCGTCGGTGAA	23	59.5	130		1862
NM_007196	KLK8	kallikrein-related peptidase 8		19	56196286		BYH0892	CTGTCACCAGTCCCCGAGAGAATTTT	26	59.2	106		2111
NM_007203	AKAP2	A kinase (PRKA) anchor protein 2		9	107922556		BYH0893	AAAAATCCTTCAAGGACTTTCAGAAGGGTTT	31	58.6	90		6844
NM_007255	B4GALT7	xylosylprotein beta 1,4-galactosyltransferase, polypeptide 7 (galactosyltransferase I)		5	177140762		BYH0894	CCAAGCAGCACTACCGGCTGTG	22	60.5	134		1011
NM_007275	TUSC2	tumor suppressor candidate 2		3	50324593		BYH0895	TTCGTATTCACGCGCCGCGGCT	22	64.1	110		1476
NM_007294	BRCA1	breast cancer 1, early onset		17	41649329		BYH0896	CAAAAGACGTCTGTCTACATTGAATTGGGAT	31	58.5	100		2485
NM_007313	ABL1	v-abl Abelson murine leukemia viral oncogene homolog 1		9	128865701		BYH0897	AAGGGCCAGGGAGAGAGCGATC	22	60.5	100		3304
NM_007314	ABL2	v-abl Abelson murine leukemia viral oncogene homolog 2 (arg, Abelson-related gene)		1	176437964		BYH0898	ACAAGACTGGAGGCAGTAGTCCAGAAG	27	60.3	109		1830
NM_007315	STAT1	signal transducer and activator of transcription 1, 91kDa		2	192077323		BYH0899	CTTGGATCAGCTGCAGAACTGGTTCA	26	59.8	96		2636
NM_007317	KIF22	kinesin family member 22		16	29839667		BYH0900	AGGCCGGAAGAGAAAGCTGGAGT	23	60.5	134		748
NM_007332	TRPA1	transient receptor potential cation channel, subfamily A, member 1		8	73037656		BYH0901	GGATGTCATGAGACCATGCTTCACAGAG	28	59.8	106		2186
NM_007337	DLEC1	deleted in lung and esophageal cancer 1		3	38041291		BYH0902	ACCTCATCTGCACGGTGGGAGA	22	60.1	87		1980
NM_007353	GNA12	guanine nucleotide binding protein (G protein) alpha 12		7	2628184		BYH0903	GACCGGATCGGCCAGCTGAATTA	23	59.2	110		1700
NM_012089	ABCB10	ATP-binding cassette, sub-family B (MDR/TAP), member 10		1	226655661		BYH0904	CGATTGCCCGTGCTCTGCTAAAGAAT	26	60.3	110		430
NM_012105	BACE2	beta-site APP-cleaving enzyme 2		21	41460536		BYH0905	AAAGCCTTAATCTGGACTGCAGAGAGTATAA	31	58.6	118		2451
NM_012116	CBLC	Cas-Br-M (murine) ecotropic retroviral transforming sequence c		19	49972978		BYH0906	GACAAGCCAGGCAGTTACATCTT	23	55.6	139		1772
NM_012128	CLCA4	chloride channel, calcium activated, family member 4		1	86435345		BYH0907	GGAACTTTTGGATAATGGTGCAGGCG	26	59.3	109		2302
NM_012193	FZD4	frizzled homolog 4 (Drosophila)		11	86392486		BYH0908	GCTGCTCCAGCCAGCTGCAGTT	22	62.6	96		2330
NM_012214	MGAT4A	mannosyl (alpha-1,3-)-glycoprotein beta-1,4-N-acetylglucosaminyltransferase, isozyme A		2	98964246		BYH0909	GTGTTGTAGCCAACCTGGAGAAAGAATTTT	30	59	142		1752
NM_012219	MRAS	muscle RAS oncogene homolog		3	139412584		BYH0910	AGGAAAAGAAATGGCGACCAAACACAATATT	31	59.2	123		1965
NM_012222	MUTYH	mutY homolog (E. coli)		1	45219271		BYH0911	ACAGCCAGGGACCTGTATGGGTT	23	60.4	123		1078
NM_012238	SIRT1	sirtuin (silent mating type information regulation 2 homolog) 1 (S. cerevisiae)		10	68989032		BYH0912	AAAATTATAGTTCTAACTGGAGCTGGGGTGT	31	59	96		2278
NM_012240	SIRT4	sirtuin (silent mating type information regulation 2 homolog) 4 (S. cerevisiae)		12	119153267		BYH0913	TGGTGGGATCATCCTTGCAGGTATACT	27	60	115		133
NM_012250	RRAS2	related RAS viral (r-ras) oncogene homolog 2		11	14344776		BYH0914	GCAGCCCGGCTAGATATTTTGGATACAG	28	60	114		905
NM_012252	TFEC	transcription factor EC		7	115179049		BYH0915	AGGCGACTTCTACTTCGGATTCAGGAA	27	60.1	113		961
NM_012306	FAIM2	Fas apoptotic inhibitory molecule 2		12	48581428		BYH0916	GGGCCTATGTGGACCCCAGCAG	22	61.6	79		3039
NM_012329	MMD	monocyte to macrophage differentiation-associated		17	53973745		BYH0917	CACACACGCATTCCTCATTGTTC	23	55.1	132		2733
NM_012337	CCDC19	coiled-coil domain containing 19		1	157074645		BYH0918	AGAGGAGGGAGGAAAGAATTAGAGGAAGG	29	59.7	110		1945
NM_012342	BAMBI	BMP and activin membrane-bound inhibitor homolog (Xenopus laevis)		10	28970782		BYH0919	CGTGCTGCTCACCAAAGGTGAAATT	25	59.1	87		3284
NM_012387	PADI4	peptidyl arginine deiminase, type IV		1	17015748		BYH0920	GGGTGTTTCAGGCCACACGGGG	22	62.6	110		2129
NM_012397	SERPINB13	serpin peptidase inhibitor, clade B (ovalbumin), member 13		18	59404820		BYH0921	AAAGGCTGAAGAAAAAGAGGTGATTGAGAA	30	58.2	149		2632
NM_012413	QPCT	glutaminyl-peptide cyclotransferase (glutaminyl cyclase)		2	37546359		BYH0922	GTTCGAAAGACTTCAAGCAATTGAACATGAA	31	58	90		2571
NM_012415	RAD54B	RAD54 homolog B (S. cerevisiae)		8	95436401		BYH0923	ACGCCATGACCCATATACGCCAAATT	26	59.9	108		3199
NM_012421	RLF	rearranged L-myc fusion		1	40040315		BYH0924	AGTGCTTGGCAGATTAGTACTGAGTTGTTT	30	59.5	128		1562
NM_012427	KLK5	kallikrein-related peptidase 5		19	56147776		BYH0925	CCTTGCTTCTGGGGGTCACAGAG	23	59.5	78		2468
NM_012444	SPO11	SPO11 meiotic protein covalently bound to DSB homolog (S. cerevisiae)		20	56590295		BYH0926	TTGCATCATGATTACGGGAAAGGGAGTT	28	59.5	114		2368
NM_012448	STAT5B	signal transducer and activator of transcription 5B		17	40757361		BYH0927	GCACTATGCCACACAGCTCCAGAA	24	59.7	141		2660
NM_012449	STEAP1	six transmembrane epithelial antigen of the prostate 1		7	89401081		BYH0928	TGACATGGAGAGAATTTCACTATATTCAGAG	31	55.6	143		2398
NM_012450	SLC13A4	solute carrier family 13 (sodium/sulfate symporters), member 4		7	134828394		BYH0929	GCACTGCCAGATCAAAGATATGGTGAAAG	29	59	146		2423
NM_012466	TSPAN16	tetraspanin 16		19	11267923		BYH0930	CTTCTTTTCTTTCCAATTGTTGGAGATGTGG	31	58	102		2254
NM_013227	ACAN	aggrecan		15	87109155		BYH0931	TGCAGCTGTCACTGTAGAAACTTCAGAC	28	59.6	111		2386
NM_013232	PDCD6	programmed cell death 6		5	324523		BYH0932	GACTGTCAGGTCGATCATATCCATGTTTGA	30	59.2	121		2380
NM_013275	ANKRD11	ankyrin repeat domain 11		16	89127042		BYH0933	GGGCACTACAAGGTGGTGAAGCTG	24	60.2	96		2341
NM_013280	FLRT1	fibronectin leucine rich transmembrane protein 1		11	63659049		BYH0934	GTCACGGCCACCGTTGTGATGA	22	59.9	84		0
NM_013326	C18orf8	chromosome 18 open reading frame 8		18	19335519		BYH0935	CGAAAGAGACATCGCAATGGCTACCATATA	30	59.4	95		2466
NM_013352	DSE	dermatan sulfate epimerase		6	116765933		BYH0936	ATTTATGTATAGAACCATCCTGCCAGGGTTT	31	59.2	92		2149
NM_013396	USP25	ubiquitin specific peptidase 25		21	16024533		BYH0937	AGCTGAAGAGGAGACGGATGAAGAGAAG	28	60.1	141		2251
NM_013404	MSLN	mesothelin		16	752631		BYH0938	ATCCAGTCCTTCCTGGGTGGGG	22	60.4	100		363
NM_013443	ST6GALNAC6	ST6 (alpha-N-acetyl-neuraminyl-2,3-beta-galactosyl-1,3)-N-acetylgalactosaminide alpha-2,6-sialyltransferase 6		9	126034717		BYH0939	ACGGGCAAGGACAGGGAGAAGT	22	60.4	134		3045
NM_013945	PAX7	paired box gene 7		1	18391128		BYH0940	GCACGGGATTCCCTTTGGAAGTGT	24	60	109		2614
NM_014049	ACAD9	acyl-Coenzyme A dehydrogenase family, member 9		3	129919393		BYH0941	CGCATCCTCCTCATCTTCGAGGGAA	25	60.5	138		1935
NM_014069	PSORS1C2	psoriasis susceptibility 1 candidate 2		6	31213121		BYH0942	TTTGCCTGCACACCAGAGGCAT	22	60	112		665
NM_014071	NCOA6	nuclear receptor coactivator 6		20	34085885		BYH0943	GAGTTTACATCCAGGCCTAGGAGGAATG	28	59.1	86		2351
NM_014207	CD5	CD5 molecule		11	60645342		BYH0944	GGCTCAGCTGGTATGACCCAGATTT	25	59.3	144		3080
NM_014211	GABRP	gamma-aminobutyric acid (GABA) A receptor, pi		5	170196464		BYH0945	CAGATCGCAGCAGGAGACAGGAAATTA	27	59.3	103		2746
NM_014226	RAGE	renal tumor antigen		14	100740021		BYH0946	ACATTCTTATGTTGCATGAAGTGGTTTTTGA	31	57.6	136		2206
NM_014240	LIMD1	LIM domains containing 1		3	45596913		BYH0947	TGTTACCACTGCGAGGACTGTGGT	24	60.5	114		2510
NM_014272	ADAMTS7	ADAM metallopeptidase with thrombospondin type 1 motif, 7		15	76819432		BYH0948	GCGACGGCCTGAAAGGTGTGTT	22	60.4	109		2078
NM_014273	ADAMTS6	ADAM metallopeptidase with thrombospondin type 1 motif, 6		5	64785435		BYH0949	ACAGGCTTTCATACAGTTCTCAAGAGGAATT	31	59.3	136		2434
NM_014297	ETHE1	ethylmalonic encephalopathy 1		19	48722702		BYH0950	ACAGACTTCCAGCAAGGCTGTGC	23	60.1	100		2572
NM_014303	PES1	pescadillo homolog 1, containing BRCT domain (zebrafish)		22	29309864		BYH0951	TCCCTATGCCTTCTCCCATGACCAC	25	60.5	136		2720
NM_014321	ORC6L	origin recognition complex, subunit 6 like (yeast)		16	46504655		BYH0952	CTGCACTGCTTTCAGCATGCAAGATT	26	59.5	115		2379
NM_014323	PATZ1	POZ (BTB) and AT hook containing zinc finger 1		22	30066193		BYH0953	GCCAGGACCTATGGCAACAAAGAAGG	26	60.4	96		1477
NM_014330	PPP1R15A	protein phosphatase 1, regulatory (inhibitor) subunit 15A		19	54068252		BYH0954	CCCCTAAAGGCCAGAAAGGTGCG	23	60.3	91		715
NM_014333	CADM1	cell adhesion molecule 1		11	114912815		BYH0955	GGCGCTATTTTGCCAGACATAAAGGTACATA	31	60.1	115		2051
NM_014351	SULT4A1	sulfotransferase family 4A, member 1		22	42516613		BYH0956	CGGGCCTGGACATCATCAAGGAA	23	59.3	102		1776
NM_014353	RAB26	RAB26, member RAS oncogene family		16	2139818		BYH0957	CACCGTAGGCATTGACTTCCGGAA	24	59.4	96		1517
NM_014363	SACS	spastic ataxia of Charlevoix-Saguenay (sacsin)		13	21730672		BYH0958	TTATATTACCTCAGCAGAATATCCAAGGTCC	31	57.1	115		642
NM_014395	DAPP1	dual adaptor of phosphotyrosine and 3-phosphoinositides		4	101196414		BYH0959	GAAAGGGTAAACTGTTTTTGTTTGGTATTT	30	54.8	147		2178
NM_014427	CPNE7	copine VII		16	89386026		BYH0960	GATCCACTTCACCGTGGCCATTGA	24	59.8	118		1572
NM_014433	RTDR1	rhabdoid tumor deletion region gene 1		22	21807212		BYH0961	GCCACAGTGATCACTGAAGGGAAGTATG	28	59.8	121		2090
NM_014453	CHMP2A	chromatin modifying protein 2A		19	63757442		BYH0962	GGCCAAGCAAGGCCAGATGGATG	23	60.9	118		1606
NM_014488	RAB30	RAB30, member RAS oncogene family		11	82434717		BYH0963	CCTCGTCCGAAGATTCACTCAGGGT	25	60.4	134		3101
NM_014514	KIR3DS1	killer cell immunoglobulin-like receptor, three domains, short cytoplasmic tail, 1		Unknown	2468415		BYH0964	TGGTGATCATGGTCACAGGAAAC	23	55.3	120		1488
NM_014520	MYBBP1A	MYB binding protein (P160) 1a		17	4665260		BYH0965	GAGCACGTGTGCACTGCTAAGCT	23	60.1	143		1526
NM_014577	BRD1	bromodomain containing 1		22	48437352		BYH0966	CCAGGATCGCAGCCGAAGTCGG	22	61.9	122		874
NM_014586	HUNK	hormonally upregulated Neu-associated kinase		21	32166334		BYH0967	CAAGTCCAGCTTCCCCGACAAAGATT	26	59.9	123		2577
NM_014618	DBC1	deleted in bladder cancer 1		9	117451729		BYH0968	CCAGATATCAACTGGAGCAATCAAGGTCA	29	59.4	146		3286
NM_014635	GCC2	GRIP and coiled-coil domain containing 2		2	108707454		BYH0969	GCTGCTTAACTCTCCCGAAACTAAACTTGAG	31	60.2	144		1484
NM_014688	USP6NL	USP6 N-terminal like		10	11573623		BYH0970	ATGTTTAGAGACAGATATGGTGTTAAGCAA	30	55.8	98		1609
NM_014706	SART3	squamous cell carcinoma antigen recognized by T cells 3		12	107457448		BYH0971	ATGTGGCTAGAGTATTACAACCTGGAAAGAG	31	58.9	114		3024
NM_014747	RIMS3	regulating synaptic membrane exocytosis 3		1	40520942		BYH0972	GCTCCGACGGCACGTTCATCTT	22	59.8	133		2734
NM_014889	PITRM1	pitrilysin metallopeptidase 1		10	3169015		BYH0973	CGGACCCAGATCATGCCAGTCTTAAAAT	28	59.7	92		2576
NM_015032	APRIN	androgen-induced proliferation inhibitor		13	31020859		BYH0974	CTTGACTTGATTAAGCAACCCAAAACAGATG	31	58.2	137		2549
NM_015313	ARHGEF12	Rho guanine nucleotide exchange factor (GEF) 12		11	119745554		BYH0975	CAGGTGATCGAATCATCAAGGTGAATGGAA	30	59.8	136		2505
NM_015507	EGFL6	EGF-like-domain, multiple 6		X	12949356		BYH0976	GGAATCCTGCTGATCGAGATAATGCTATTGG	31	59.8	110		3085
NM_015596	KLK13	kallikrein-related peptidase 13		19	56260187		BYH0977	TGGCAAAGACTCCTGTGAGGGTGA	24	60.4	142		1762
NM_015711	GLTSCR1	glioma tumor suppressor candidate region gene 1		19	52874343		BYH0978	CAGCCCAGCAAGGAAGCCTGTTT	23	60.5	97		2121
NM_015873	VILL	villin-like		3	37999202		BYH0979	GGAAGGTGGAGGTGTGGTGCAT	22	59.5	136		2016
NM_015906	TRIM33	tripartite motif-containing 33		1	114352475		BYH0980	CAACACTACTTAGCTTTCCAAGTGGGGA	28	59.4	103		2526
NM_016057	COPZ1	coatomer protein complex, subunit zeta 1		12	53020546		BYH0981	AAGACCCATCGGACTGACAGTGAAATTG	28	59.7	93		937
NM_016135	ETV7	ets variant gene 7 (TEL2 oncogene)		6	36400354		BYH0982	CATTGACGGCAGGATCGCTGACTG	24	60.3	119		2258
NM_016162	ING4	inhibitor of growth family, member 4		12	6642579		BYH0983	CTAGACCAAAGAACAGAGGACCTGAAGG	28	58.9	146		3330
NM_016166	PIAS1	protein inhibitor of activated STAT, 1		15	66094408		BYH0984	CCATGCCTTACGACTTACAAGGATTAGATTT	31	58	105		3874
NM_016190	CRNN	cornulin		1	149601342		BYH0985	GCAAGAGTTTGCCGATGTGATTGTGAAAC	29	60.1	128		1152
NM_016218	POLK	polymerase (DNA directed) kappa		5	74926870		BYH0986	CATCCCTTGAGATTAAGGCTTATGGGTGTT	30	59.6	118		2172
NM_016240	SCARA3	scavenger receptor class A, member 3		8	27529078		BYH0987	GCAGAAAAATCTCCAGGGCCTGGATC	26	60.3	107		1615
NM_016250	NDRG2	NDRG family member 2		14	19481653		BYH0988	CCCTTGCGTCCTGCAGTACCTAAATTT	27	60	130		972
NM_016269	LEF1	lymphoid enhancer-binding factor 1		4	109547794		BYH0989	CCAGCAACGGACACGAGGTGGC	22	62.6	133		2391
NM_016277	RAB23	RAB23, member RAS oncogene family		6	57122065		BYH0990	AACGCATTCAAGTAGTAACAAGATTGGTGT	30	58.3	146		3241
NM_016293	BIN2	bridging integrator 2		12	50004204		BYH0991	GCCCAGTTCAGTGAAATTAAGGAGAGAATTG	31	58.9	128		2305
NM_016396	CTDSPL2	CTD (carboxy-terminal domain, RNA polymerase II, polypeptide A) small phosphatase like 2		15	42467218		BYH0992	GAATTCTCCCTAGTTTTAGACTTGGATGAAA	31	56.2	133		2588
NM_016448	DTL	denticleless homolog (Drosophila)		1	209265680		BYH0993	TTCAGAAAGAAGTGCTTCAAAGAATGGATGG	31	58.9	116		2392
NM_016516	VPS54	vacuolar protein sorting 54 homolog (S. cerevisiae)		2	64185718		BYH0994	AGGGACAACAGTATGCAGTTGTTGGAAC	28	60.1	138		2612
NM_016520	C9orf78	chromosome 9 open reading frame 78		9	127973596		BYH0995	GAGGTGGACCTGGGCATCGATG	22	59.4	141		1329
NM_016577	RAB6B	RAB6B, member RAS oncogene family		3	134935270		BYH0996	TGGTGGTGTACGACATCACAAATCT	25	57	103		1667
NM_016730	FOLR1	folate receptor 1 (adult)		11	71629475		BYH0997	GCCCTGGATCCAGCAGGTGGAT	22	61.2	112		152
NM_016733	LIMK2	LIM domain kinase 2		22	29969206		BYH0998	AATCGCCTCCGGAATGGCCTATTTG	25	60	130		2935
NM_016826	OGG1	8-oxoguanine DNA glycosylase		3	9766920		BYH0999	GGCTCAGAAATTCCAAGGTGTGCGA	25	60.2	144		577
NM_017489	TERF1	telomeric repeat binding factor (NIMA-interacting) 1		8	73971032		BYH1000	CTCAGAGGGTACAGTATCCTTATTGAGGTCT	31	59.3	102		1646
NM_017534	MYH2	myosin, heavy chain 2, skeletal muscle, adult		17	10651854		BYH1001	TGCAGCTCCAAGTTCAGGCTGAAG	24	59.9	131		1558
NM_017627	FLJ20030	hypothetical protein FLJ20030		X	52641272		BYH1002	GGCATCTGTACAGTTCCATAGAGCATTTGA	30	59.6	118		1895
NM_017716	MS4A12	membrane-spanning 4-domains, subfamily A, member 12		11	60040101		BYH1003	CCAAGACTACTGGGCCGTGCTTT	23	59.7	136		2910
NM_017830	OCIAD1	OCIA domain containing 1		4	48750133		BYH1004	CGACGATCTTCACCACCTGGGCA	23	61.2	146		1723
NM_017926	C14orf118	chromosome 14 open reading frame 118		14	74610697		BYH1005	TTCTCGGCCAGCTCAAAGAGGGTA	24	60.2	129		1526
NM_018127	ELAC2	elaC homolog 2 (E. coli)		17	13121881		BYH1006	AGGAGGGAGTGGCAGAGGGATG	22	60.1	112		1999
NM_018223	CHFR	checkpoint with forkhead and ring finger domains		12	131702883		BYH1007	GAAGAATGAACCGGAACACAACGTGG	26	59	91		1501
NM_018344	SLC29A3	solute carrier family 29 (nucleoside transporters), member 3		10	72427065		BYH1008	TCCCAGGCACTGATATCAGGAGGAG	25	59.8	104		4292
NM_018401	STK32B	serine/threonine kinase 32B		4	5118082		BYH1009	TGGTGGCCCTGCTGAGGAAGCT	22	63.1	81		3179
NM_018411	HR	hairless homolog (mouse)		8	22008672		BYH1010	GGGACAGCATGATGAGCAGAAAGGAC	26	60.2	102		1304
NM_018412	ST7	suppression of tumorigenicity 7		7	116148047		BYH1011	CAGACCGAGAGCTGCTTCCATCTTT	25	59.3	111		2746
NM_018428	UTP6	UTP6, small subunit (SSU) processome component, homolog (yeast)		17	30374247		BYH1012	AAATGATTCAGTTTGAAAAGGAGCAAGAAT	30	55.9	141		2607
NM_018557	LRP1B	low density lipoprotein-related protein 1B (deleted in tumors)		2	143099118		BYH1013	GGGAAAGCTTTCTGAAAGTGGAGGTGT	27	59.9	119		2116
NM_018656	SLC35E3	solute carrier family 35, member E3		12	67426250		BYH1014	CACCAGAATCCAGCTCACGCTGATT	25	59.8	148		1150
NM_018684	KIAA1166	KIAA1166		X	63063099		BYH1015	TCCACGCTGACATCAATGTGATGGAAAA	28	60	119		1563
NM_018687	LOC55908	hepatocellular carcinoma-associated gene TD26		19	11209768		BYH1016	CTACCGAGAATTTGAGGTCTTAAAGGCTCA	30	59.1	120		1148
NM_018850	ABCB4	ATP-binding cassette, sub-family B (MDR/TAP), member 4		7	86716861		BYH1017	GGCCAGAACAAAGAGCTGGAAAGGTAT	27	59.8	111		2762
NM_019034	RHOF	ras homolog gene family, member F (in filopodia)		12	120629896		BYH1018	CATCACCTACATGCAGGGCCTGAG	24	59.7	129		1209
NM_019111	HLA-DRA	major histocompatibility complex, class II, DR alpha		6	32478903		BYH1019	GCTCAGGAATCATGGGCTATCAAAGAAGAA	30	59.7	103		2412
NM_019598	KLK12	kallikrein-related peptidase 12		19	56229740		BYH1020	CAGGATGCCTGCCAGGGTGATT	22	59.6	110		1330
NM_019901	ABCC1	ATP-binding cassette, sub-family C (CFTR/MRP), member 1		16	16009997		BYH1021	CGATCAATGGGGGAGAAAAGGTCGG	25	59.9	138		2414
NM_020152	C21orf7	chromosome 21 open reading frame 7		21	29378585		BYH1022	GGCTTCTTGAAGTGCTTGGATTACAGTATTT	31	58.7	106		677
NM_020165	RAD18	RAD18 homolog (S. cerevisiae)		3	8980120		BYH1023	CACTTTGAAACAAGTTACTAAAGTGGATTGT	31	55.9	108		1813
NM_020188	C16orf61	chromosome 16 open reading frame 61		16	80810581		BYH1024	AACTTGCTTAAGGAATGTCACAAAAATCA	29	55.6	104		15436
NM_020208	SLC6A20	solute carrier family 6 (proline IMINO transporter), member 20		3	45798554		BYH1025	GTACGGGCTGAGGAGATTTGAAAGTGA	27	59.2	137		2890
NM_020228	PRDM10	PR domain containing 10		11	129355004		BYH1026	CACACGACTTGTGGTGTGAGGAGTG	25	59.9	115		2132
NM_020239	CDC42SE1	CDC42 small effector 1		1	148244839		BYH1027	GGAGATGGACTTGCCATGACAGGTG	25	59.9	97		694
NM_020327	ACVR1B	activin A receptor, type IB		12	50631744		BYH1028	TTATTGCTGCTGACAATAAAGATAATGGCA	30	56.9	109		2799
NM_020386	HRASLS	HRAS-like suppressor		3	194294302		BYH1029	ACCCCTGCCCAGGGGACTTGAT	22	62.6	83		0
NM_020525	IL22	interleukin 22		12	66933546		BYH1030	CCTTCATGCTGGCTAAGGAGGCTAG	25	59.3	84		433
NM_020530	OSM	oncostatin M		22	28987393		BYH1031	CCAGCAGACTCCTGGACCCCTATATA	26	59.3	90		537
NM_020974	SCUBE2	signal peptide, CUB domain, EGF-like 2		11	9075737		BYH1032	TCTGCGACCAGCACTACCAGAGAAG	25	60.5	77		2507
NM_020975	RET	ret proto-oncogene		10	42856662		BYH1033	GCGACCGTACATGACTATAGGCTGGTT	27	60.7	137		2459
NM_020993	BCL7A	B-cell CLL/lymphoma 7A		12	120858253		BYH1034	ACGGAGCCCAAGGTTGATGACAAAAA	26	60.1	126		4549
NM_020994	CTAG2	cancer/testis antigen 2		X	152349391		BYH1035	ACAGCCGCCTGCTTCAGTTGCA	22	62.3	98		615
NM_020998	MST1	macrophage stimulating 1 (hepatocyte growth factor-like)		3	49685145		BYH1036	ATGCTTAGGGGTCCCTGGGCAG	22	61	85		700
NM_021020	LZTS1	leucine zipper, putative tumor suppressor 1		8	20123016		BYH1037	AGGAGACCCAGTGGGAGGTGTG	22	60.2	122		2418
NM_021102	SPINT2	serine peptidase inhibitor, Kunitz type, 2		19	43447322		BYH1038	CGGATTCCTCTGTCCCAAGTGCT	23	59	113		1202
NM_021111	RECK	reversion-inducing-cysteine-rich protein with kazal motifs		9	36026945		BYH1039	CCTGTCTTCCATACTTTTGTGTTCAAGGTTG	31	59.2	133		2692
NM_021120	DLG3	discs, large homolog 3 (neuroendocrine-dlg, Drosophila)		X	68531792		BYH1040	GGGATGATTGAGTCTAACAGGGACTTCC	28	59.1	120		2811
NM_021130	PPIA	peptidylprolyl isomerase A (cyclophilin A)		7	44577053		BYH1041	GACAAGGTCCCAAAGACAGCAGAAAATTTT	30	59.4	101		114
NM_021131	PPP2R4	protein phosphatase 2A activator, regulatory subunit 4		9	127249874		BYH1042	ACCTGGTATGCCAAACTTGATGAGGAAG	28	59.7	84		2411
NM_021136	RTN1	reticulon 1		14	58327440		BYH1043	ACGAAGGCCACCCTTTCAAGGC	22	60.2	101		1778
NM_021159	RAP1GDS1	RAP1, GTP-GDP dissociation stimulator 1		4	99672898		BYH1044	TGGCATTAATAGCAGCTTTAGAATTGGGCA	30	60.2	111		2877
NM_021252	RAB18	RAB18, member RAS oncogene family		10	27797254		BYH1045	GCACGAAAGCATTCCATGTTATTTATAGAGG	31	57.5	115		3881
NM_021631	FKSG2	apoptosis inhibitor; fksg2		8	36803230		BYH1046	CAAGCACATCTTTGCTAATTTTCAAAACTA	30	54.9	118		311
NM_021642	FCGR2A	Fc fragment of IgG, low affinity IIa, receptor (CD32)		1	158743987		BYH1047	TGCATCTGACTGTGCTTTCCGAATGG	26	60.3	139		3228
NM_021724	NR1D1	nuclear receptor subfamily 1, group D, member 1		17	38631361		BYH1048	CGGTGGTGCTTGTCTCTGCAGAC	23	60.1	112		629
NM_021738	SVIL	supervillin		10	29848044		BYH1049	CGCTGTGCAGCCTGCCAGATTG	22	61.3	122		2245
NM_021798	IL21R	interleukin 21 receptor		16	27407715		BYH1050	GGGAGACCCCTGGGCTGTGAGT	22	62.6	126		1425
NM_021872	CDC25B	cell division cycle 25 homolog B (S. pombe)		20	3772128		BYH1051	ACATGGCGGAGCAGACGTTTGAA	23	59.8	147		1824
NM_021913	AXL	AXL receptor tyrosine kinase		19	46417087		BYH1052	GCCAGGAACTGCATGCTGAATGAGAA	26	60.4	122		2743
NM_021948	BCAN	brevican		1	153832588		BYH1053	CGTCTACTGCTTCCGAGACTCGGC	24	61	144		2594
NM_021950	MS4A1	membrane-spanning 4-domains, subfamily A, member 1		11	60005157		BYH1054	GCATACAATCTCTGTTCTTGGGCATTTTGT	30	59.3	127		801
NM_021953	FOXM1	forkhead box M1		12	2853956		BYH1055	ATTGCCAAGCCAGGCTGGAAGAA	23	59.9	121		2041
NM_021960	MCL1	myeloid cell leukemia sequence 1 (BCL2-related)		1	147768639		BYH1056	CGAGACGGCCTTCCAAGGCATG	22	60.3	79		351
NM_021975	RELA	v-rel reticuloendotheliosis viral oncogene homolog A, nuclear factor of kappa light polypeptide gene enhancer in B-cells 3, p65 (avian)		11	65205088		BYH1057	TTCCAGTACCTGCCAGATACAGACGAT	27	59.7	123		2351
NM_021977	SLC22A3	solute carrier family 22 (extraneuronal monoamine transporter), member 3		6	160678689		BYH1058	CTTTCTCTTCCTCCTTTATTACTGGGTGGT	30	58.9	104		1807
NM_021978	ST14	suppression of tumorigenicity 14 (colon carcinoma)		11	129567476		BYH1059	TGACTGCACATGGAACATTGAGGTGC	26	60.5	148		1601
NM_021991	JUP	junction plakoglobin		17	40301322		BYH1060	GCAACCAGGAGAGCAAGCTGATCATC	26	60.4	133		2311
NM_022097	LOC63928	hepatocellular carcinoma antigen 520; loc63928		16	23732873		BYH1061	CAGGCATGAGATGCTGCAGGTTCT	24	59.9	127		751
NM_022118	RBM26	RNA binding motif protein 26		13	77777961		BYH1062	CAGAACACGAAGCAGGGAAAGGGAT	25	59.6	143		1954
NM_022443	MLF1	myeloid leukemia factor 1		3	159609952		BYH1063	CAGGAGTTCATCAATATGAATGAAAGTGATG	31	55.7	104		2633
NM_022552	DNMT3A	DNA (cytosine-5-)-methyltransferase 3 alpha		2	25511439		BYH1064	CCCGGTATGAACAGGCCGTTGG	22	60.1	145		2124
NM_022963	FGFR4	fibroblast growth factor receptor 4		5	176497476		BYH1065	TGGCCGTCAAGATGCTCAAAGACAA	25	59.7	84		1554
NM_023009	MARCKSL1	MARCKS-like 1		1	32304158		BYH1066	AGGCCAACGGCCAGGAGAATGG	22	61.8	125		849
NM_024003	L1CAM	L1 cell adhesion molecule		X	151609246		BYH1067	CTTATCCAGATCCCCGAGGAATATGAAGGA	30	59.8	92		530
NM_024298	LENG4	leukocyte receptor cluster (LRC) member 4		19	59384225		BYH1068	GCTACGTGGGAATCATGACAGGCC	24	60	99		2553
NM_024408	NOTCH2	Notch homolog 2 (Drosophila)		1	119958452		BYH1069	GGGCTACACTGGGAAAAACTGTCAGAC	27	60.1	91		2544
NM_024416	OGN	osteoglycin		9	90507149		BYH1070	CAGAAAGTCTACGTGTAATTCATCTTCAGTT	31	56.4	97		410
NM_024423	DSC3	desmocollin 3		18	26874664		BYH1071	GACTGTGGAGCCTCACCAAAGTTAATGATA	30	59.4	127		2540
NM_024430	PSTPIP2	proline-serine-threonine phosphatase interacting protein 2		18	41904192		BYH1072	CTCCCAATTCCTAAAAGCTCACCAGATGAT	30	59.5	129		1962
NM_024494	WNT2B	wingless-type MMTV integration site family, member 2B		1	112350561		BYH1073	TGTCTTGGACAAGGCTGCAGGTTC	24	59.9	111		2894
NM_024518	ULBP3	UL16 binding protein 3		6	150421244		BYH1074	AGAAGAGGCTGGAACCCACAGCA	23	60.7	105		684
NM_024596	MCPH1	microcephaly, primary autosomal recessive 1		8	6276429		BYH1075	TTTCACGTGATACTTTGTGTTCAGATGAATA	31	56.4	101		2236
NM_025217	ULBP2	UL16 binding protein 2		6	150294149		BYH1076	TGGGCGAGCCGACCCTCACTCT	22	64.4	95		3151
NM_030756	TCF7L2	transcription factor 7-like 2 (T-cell specific, HMG-box)		10	114375052		BYH1077	CCGACGTAGACCCCAAAACAGGAAT	25	59.3	93		2606
NM_032043	BRIP1	BRCA1 interacting protein C-terminal helicase 1		17	60413372		BYH1078	AGCATGGCAACAATCTCTTAGTGGGAAA	28	59.7	94		2564
NM_032582	USP32	ubiquitin specific peptidase 32		17	58943772		BYH1079	CAAACCTGGCCTTACCTAGACCAGTTAT	28	58.9	140		2621
NM_032727	INA	internexin neuronal intermediate filament protein, alpha		10	104701505		BYH1080	TCTTGACATTGAGATAGCAGCTTACAGGAAA	31	59.1	101		1200
NM_032941	RECQL	RecQ protein-like (DNA helicase Q1-like)		12	21535970		BYH1081	AACCATGTTAAATGCTTCTAGTTCTAAGGAG	31	56.4	150		2904
NM_032945	TNFRSF6B	tumor necrosis factor receptor superfamily, member 6b, decoy		20	63054418		BYH1082	CCTCAGCACCAGGGTACCAGGAG	23	60.7	83		757
NM_032977	CASP10	caspase 10, apoptosis-related cysteine peptidase		2	202252993		BYH1083	AATAAGCATGCAGGTAGTAATGGTAACAGAG	31	57.9	112		2115
NM_032989	BAD	BCL2-antagonist of cell death		11	63827251		BYH1084	CGAGTTTGTGGACTCCTTTAAGAAGGGA	28	59.1	104		1275
NM_033011	PLAT	plasminogen activator, tissue		8	42068122		BYH1085	CACGACGCCTGCCAGGGCGATT	22	64.4	106		2745
NM_033016	PDGFB	platelet-derived growth factor beta polypeptide (simian sarcoma viral (v-sis) oncogene homolog)		22	37874969		BYH1086	GACCCCGGAGAGGAAGATGGGG	22	60.6	85		2253
NM_033018	PCTK1	PCTAIRE protein kinase 1		X	46128888		BYH1087	CACTCAGCTCTGCACCAGAGATTGTG	26	60	94		625
NM_033049	MUC13	mucin 13, cell surface associated		3	125974508		BYH1088	ATGATAATTGCATTGATTGTCACAGCAAGAT	31	57.5	138		2066
NM_033158	HYAL2	hyaluronoglucosaminidase 2		3	50316983		BYH1089	GCTCACGGGGCTTAGTGAGATGGA	24	60.7	132		523
NM_033163	FGF8	fibroblast growth factor 8 (androgen-induced)		10	103200295		BYH1090	GGACGGCGACCCCTTCGCAAAG	22	62.6	113		3162
NM_033213	ZNF670	zinc finger protein 670		1	244149615		BYH1091	TCTTCAGGAACCTGGCTTCTGTAGGAAA	28	60.2	97		540
NM_033238	PML	promyelocytic leukemia		15	72002920		BYH1092	CTCTTGCATCACCCAGGGGAAAGATG	26	60.1	102		1448
NM_033293	CASP1	caspase 1, apoptosis-related cysteine peptidase (interleukin 1, beta, convertase)		11	104442970		BYH1093	GATATGGAAACAAAAGTCGGCAGAGATTTAT	31	57	129		661
NM_033356	CASP8	caspase 8, apoptosis-related cysteine peptidase		2	202333702		BYH1094	CCTGAGAGAGCGATGTCCTCGAGG	24	60.3	133		1141
NM_033453	ITPA	inosine triphosphatase (nucleoside triphosphate pyrophosphatase)		20	3185147		BYH1095	AAGTTAAAGCCTGAAGGTCTCCAC	24	55.3	129		3204
NM_033646	CDH7	cadherin 7, type 2		18	61578997		BYH1096	TCCACCTCGCTTTCCTCGAAGGT	23	60.3	99		2395
NM_048368	CTDP1	CTD (carboxy-terminal domain, RNA polymerase II, polypeptide A) phosphatase, subunit 1		18	75538874		BYH1097	GCGAGCTGGCACAGAGAAGGTG	22	60.2	145		2006
NM_053067	UBQLN1	ubiquilin 1		9	81779764		BYH1098	GCTACTAGCAACCCTTTTGGTTTAGGTGG	29	60.3	106		2913
NM_054013	MGAT4B	mannosyl (alpha-1,3-)-glycoprotein beta-1,4-N-acetylglucosaminyltransferase, isozyme B		5	179338824		BYH1099	CAACCTCTAAGACTGGAGCGGTTCTT	26	58.9	129		336
NM_057162	KLHL4	kelch-like 4 (Drosophila)		X	85544703		BYH1100	CTTGGTGCAGTATGCTTACACAGGAGT	27	59.5	88		3361
NM_058196	CDKN2A	cyclin-dependent kinase inhibitor 2A (melanoma, p16, inhibits CDK4)		9	21961255		BYH1101	TCGCGATGTCGCACGGTACCTG	22	61.4	89		0
NM_080426	GNAS	GNAS complex locus		20	58152141		BYH1102	CCTGACTTTGACTTCCCTCCCGAATT	26	59.3	112		1591
NM_080648	APEX1	APEX nuclease (multifunctional DNA repair enzyme) 1		14	18913882		BYH1103	ACGGGGATGAGCTCAGGACAGAG	23	60.2	99		210
NM_080683	PTPN13	protein tyrosine phosphatase, non-receptor type 13 (APO-1/CD95 (Fas)-associated phosphatase)		4	88014754		BYH1104	TTATGAAGTGCCTCAGAGCCAACCTATTAAG	31	59.3	119		2229
NM_080760	DACH1	dachshund homolog 1 (Drosophila)		13	70238959		BYH1105	GGCTATGGAACAAAAGAATAGAGCCATAGTT	31	58.1	115		3319
NM_080841	PTPRA	protein tyrosine phosphatase, receptor type, A		20	2939873		BYH1106	CTGCCAGATGGTGCAAACCGATATG	25	58.8	98		1647
U28727	PAPPA	pregnancy-associated plasma protein A, pappalysin 1		9	114292446		BYH1107	AAAGATCAGAGCCACGATCTAGGCCT	26	60	90		2392
U33147	SCGB2A2	secretoglobin, family 2A, member 2		11	61812998		BYH1108	TCCCAGCACTGCTACGCAGGCT	22	63.1	80		609
U59747	BCL2L2	BCL2-like 2		14	21767054		BYH1109	AGTGGGGGCTGGGCGGAGTTCA	22	65.2	127		616
U82987	BBC3	BCL2 binding component 3		19	52423579		BYH1110	CGCACAGTACGAGCGGCGGAGA	22	63.3	100		4645
X00351	ACTB	actin, beta		7	5313677		BYH1111	CAACCGCGAGAAGATGACCCAGAT	24	59.2	74		441
X04217	HMBS	hydroxymethylbilane synthase		11	118496584		BYH1112	TCTGGAGTTCAGGAGTATTCGGGGAAA	27	59.8	92		1147
X05610	COL4A2	collagen, type IV, alpha 2		13	108851964		BYH1113	GCCGATTGGCCAAGAAGGTGCA	22	60.7	119		2150
X07730	KLK3	kallikrein-related peptidase 3		19	56050906		BYH1114	CACTGCATCAGGAACAAAAGCGTGAT	26	59	101		1629
X16707	FOSL1	FOS-like antigen 1		11	65443221		BYH1115	GTACGTCGAAGGCCTTGTGAACAGAT	26	59.5	104		2687
X51943	FGF1	fibroblast growth factor 1 (acidic)		5	142022244		BYH1116	CTTCACAGCCCTGACCGAGAAGTTTAAT	28	59.5	88		0
X52599	NGFB	nerve growth factor, beta polypeptide		1	115128194		BYH1117	CTCTGATCACAGCTTTTCTGATCGGCATA	29	59.5	84		0
X53586	ITGA6	integrin, alpha 6		2	173495010		BYH1118	CCTGTTCCTGCTAACAGTTACTTAGGTTTTT	31	58.3	117		2949
X53587	ITGB4	integrin, beta 4		17	74317856		BYH1119	AGCCTCTCTGGGACCTTGGCAAA	23	60.8	97		2412
X61498	NFKB2	nuclear factor of kappa light polypeptide gene enhancer in B-cells 2 (p49/p100)		10	103820253		BYH1120	CGTGGAACAGCCTAAGCAGAGAGG	24	59.4	139		235
X65550	MKI67	antigen identified by monoclonal antibody Ki-67		10	129398382		BYH1121	TGAATTTCCAAGAAAAATACGTGAACAGGAG	31	57.4	92		2716
X80198	STARD3	START domain containing 3		17	38184697		BYH1122	CCCTGCTCTGGATCATCGAACTGAATAC	28	59.4	91		3257
XM_003151	CLDN1	claudin 1		3	191360959		BYH1123	GGTGCGATATTTCTTCTTGCAGGTCTGG	28	60.4	107		2618
XM_003666	PC-LKC	protocadherin LKC		5	175979098		BYH1124	GCTTTCTCCACCAGCATCAACGAGAC	26	60.4	137		2780
XM_006167	SPI1	spleen focus forming virus (SFFV) proviral integration oncogene spi1		11	47361640		BYH1125	CCCAGTCTTGGCCACCAGGTCT	22	61	89		846
XM_011354	SDCCAG10	serologically defined colon cancer antigen 10		5	64095544		BYH1126	CATACCATCTTTGGAAAGGTTACAGGGGATA	31	59.1	130		1501
XM_017984	DNAJA3	DnaJ (Hsp40) homolog, subfamily A, member 3		16	4476125		BYH1127	AAAGAGATCAAGAAAGCCTATTATCAGCTTG	31	56.6	98		2884
XM_028442	DCC	deleted in colorectal carcinoma		18	48957338		BYH1128	CCAACAGAGGATTCAGCCAATGTGTATGAA	30	60	122		3804
XM_034274	MYBL1	v-myb myeloblastosis viral oncogene homolog (avian)-like 1		8	67575298		BYH1129	ACTCTAATTGCTAGTCATCTTCAAAATCGCT	31	57.8	90		2555
XM_096178	FAM107A	family with sequence similarity 107, member A		3	58512973		BYH1130	GCTGCTCATGAACCACAGAAGGGG	24	60.3	94		2326
Y07508	CYP19A1	cytochrome P450, family 19, subfamily A, polypeptide 1		15	49251216		BYH1131	TTCTTGAGGATCCCTTTGGACGAAAGTG	28	59.6	88		3693
Y12863	FIGF	c-fos induced growth factor (vascular endothelial growth factor D)		X	14763545		BYH1132	AGCACCTCGTACATTTCCAAACAGCT	26	59.6	88		2704
Z13009	CDH1	cadherin 1, type 1, E-cadherin (epithelial)		16	68547456		BYH1133	GCCCTAATCATAGCTACAGACAATGGTTCT	30	59.1	82		2575
Z23022	CCND1	cyclin D1		11	69228961		BYH1134	GAGTGATCAAGTGTGACCCGGACTG	25	59.4	80		2975
Z23090	HSPB1	heat shock 27kDa protein 1		7	75544068		BYH1135	TGCTTCACGCGGAAATACACGCTG	24	60.6	81		118
