# Supplementary material for: A highly sensitive and specific system for large-scale gene expression profiling
Source: BMC Genomics. 2008 Jan 10;9:9. doi: 10.1186/1471-2164-9-9 (PMC2267712; doi:10.1186/1471-2164-9-9)
Supplement: Additional file 2 — Primers used for expression profiling of the 1,135 genes. primers and their characteristics used for the high-throughput gene expression profiling of the 1,135 genes. [file 1471-2164-9-9-S2.xls]

## Sheet: Table S2
Table S2 Primers used for expression profiling of the 1,135 genes
Gene			Primer
			Left				Right				Nested
Gene Ref#	Symbol	GeneName	Sequence	Length (bp)	Tm (oC)		Sequence	Length (bp)	Tm (oC)		Sequence	Length (bp)	Tm (oC)
AB037863	EBF4	early B-cell factor 4, partial cds	AGCAGTTTTGCAAGGGATGCC	21	56.5		GTAGCCTCTGGAATCCGTAGTCAA	24	56.2		TCCGTAGTCAATGGTGGGCTCGTT	24	55.6
AF012108	NCOA3	nuclear receptor coactivator 3	GCATGTTGTCCATGGAACAAGTTTC	25	55.8		GCTCTTTCGTCACTCTGGCCT	21	56.8		GGCCCAACAAGATCATCCAGGGAATTC	27	55.7
AF022224	BAG1	BCL2-associated athanogene	TACAAGATGGTTGCCGGGTCA	21	56.3		CAGACTTCTCCAAATGTTTCAACTT	25	52.6		CAACTTCTTTAGTTCAACCTCTTCCTGTGGA	31	55
AF022805	MAP2K7	mitogen-activated protein kinase kinase 7	CACATGGGCTTCTCGGGGGA	20	58.7		CGTCTCGTAGCGCTTGATGAAG	22	55.6		AGCTTATTATACTTTGGTCTCTTCCTGTGAT	31	52.5
AF039843	SPRY2	sprouty homolog 2 (Drosophila)	GCCAGAGCTCAGAGTGGCAA	20	56.9		CTGGGTGAGGGCGTCTCTGG	20	58.8		CCCACGCTGTCTGCCACCGTCA	22	58.6
AF055033	IGFBP5	insulin-like growth factor binding protein 5	CGGATCATCTCTGCACCTGAGA	22	56		CTTTGAGCTCCTGCAGGGAAG	21	55.3		GGAAGCCTCCATGTGTCTGCGG	22	54.9
AF071219	SCGB2A1	secretoglobin, family 2A, member 1	CTCATGCTGGCGGCCCTCCT	20	61.6		ATGGTCTTTTCAACCATGTCCTCC	24	55.6		TCTTTTCAACCATGTCCTCCAGGAGTTTG	29	55.2
AF073519	SERF1A	small EDRK-rich factor 1A (telomeric)	CTGCTTTCTCTGAGAGGCAGTCA	23	56.6		GCCCGCCAGAAAAACATGAAGA	22	56.4		AGAAAAACATGAAGAAAACCCAGGAAATTAG	31	51.6
AF201951	MS4A7	membrane-spanning 4-domains, subfamily A, member 7	GGATCCCTCTCAATTATCTCTGGAA	25	54.1		CCTGCAGTAACAGAACTCACTGC	23	55.9		TCACTGCATTTGAGGTCAAGCTGCT	25	54.9
AF257175	PECI	peroxisomal D3,D2-enoyl-CoA isomerase	CAGGAAACGAAGTGAAGCTAAAACT	25	54.3		AGTCAAATACACCTGGTTTGGGC	23	55.9		TGGTTTGGGCATGTTACAAGGTCCTT	26	54.9
AK027663	STC2	stanniocalcin 2	TGACTTTTCTGCACAACGCTGG	22	56.4		CCGCAGAGCGTGGGCCTTAC	20	60.1		CGTGGGCCTTACATTTCAAGGCGT	24	55.4
BC007556	TEAD2	TEA domain family member 2	ATGAACTGATCGCCCGCTACA	21	56.3		GGATTTCCCTTGATTTCCTTCGGG	24	56.2		CTTCGGGCCAAAACCTGGATGTGA	24	55
BC008442	TM4SF1	transmembrane 4 L six family member 1	GCCGCTTCGTGTGGTTCTTTT	21	56.5		GCCACAGCAGTCATCCTGTTC	21	55.8		CCAATGAAGACAAATGCTGGCAGGAG	26	54.3
BC013590	EIF2B5	eukaryotic translation initiation factor 2B, subunit 5 epsilon, 82kDa	TCTGGTGGCCGATAGCTTCG	20	56.3		CCAGAGTGTAGTCAATTAATGCCAC	25	54.3		CAATTAATGCCACATTGGCCAGGGG	25	54.6
BC015497	TEAD4	TEA domain family member 4	CCGCTACATCAAGCTCCGGAC	21	57.3		GCCTGGATCTCGCGAGCTTT	20	57.2		GAGCTTTGCGACGAGCCAGCAC	22	55.9
BC019040	PMP22	peripheral myelin protein 22	GTGCTGGTGCTGCTGTTCGT	20	58.1		GCCATTCGTTTGGTGATGATGAGA	24	56.1		ATCAGTTGCGTGTCCATTGCCCA	23	54.8
BC022308	HGF	hepatocyte growth factor (hepapoietin A; scatter factor)	TGGGATCATCAGACACCACACC	22	56.6		CCATCGGGATTGCGGCAATAAT	22	56.1		ATCGGGATTGCGGCAATAATTATCAT	26	51.3
D00244	PLAU	plasminogen activator, urokinase	GCTGCTGACCCACAGTGGAA	20	57.1		AGTCATGCGGCCTTGGAGGG	20	59.3		AGGGAACAGACGAGGGGTCCCC	22	57
L31951	MAPK9	mitogen-activated protein kinase 9	CAAAGAAGTCATGGATTGGGAAGAA	25	54		ATGAAATGTCATTGATCGATGAAGA	25	51.6		GGAGTGGCGTTGCTACTTACTGCTG	25	55.2
L34093	HLA-DQA1	major histocompatibility complex, class II, DQ alpha 1	AACAGTCTGATTAAACGCTCCAACT	25	55.5		AGACAGATGAGGATGTTGGGCT	22	55.9		CCAGTGTCACGGGAGACTTGGAAAA	25	54.5
L47233	CDKN1A	cyclin-dependent kinase inhibitor 1A (p21, Cip1)	AGCAGCTGAGCCGCGACTGT	20	61.4		CAAAGTCGAAGTTCCATCGCTCA	23	55.7		AGTTCCATCGCTCACGGGCCTC	22	56.1
M14584	IL6	interleukin 6 (interferon, beta 2)	TGAGGAACAAGCCAGAGCTGT	21	56.3		CTGGCATTTGTGGTTGGGTCAG	22	56.6		GTTGGGTCAGGGGTGGTTATTGCAT	25	55.1
M16006	SERPINE1	serpin peptidase inhibitor, clade E (nexin, plasminogen activator inhibitor type 1), member 1	AGCAGCAGATTCAAGCAGCTATG	23	55.9		ATGGCCCCATGAGCTCCTTG	20	57		CTCCTTGTACAGATGCCGGAGGG	23	53.9
M33197	GAPDH	glyceraldehyde-3-phosphate dehydrogenase	AAGGTCATCCATGACAACTTTGGT	24	55.4		GGGCCATCCACAGTCTTCTGG	21	57.3		TGGGTGGCAGTGATGGCATGGA	22	56
M35410	IGFBP2	insulin-like growth factor binding protein 2, 36kDa	CAACTGTGACAAGCATGGCCT	21	55.8		CACCAGCACTCCCCACGCTG	20	60.1		CGCTGCCCGTTCAGAGACATCTTG	24	55.3
NM_000017	ACADS	acyl-Coenzyme A dehydrogenase, C-2 to C-3 short chain	CTTTCACCAGTGGTGACAAAATTGG	25	55.6		GGTTCCATTCAGAACCCATGAGTC	24	55.9		GGACGCAGCTCCTGCATCACTG	22	55
NM_000021	PSEN1	presenilin 1 (Alzheimer disease 3)	ATTAAGTCAGTCAGCTTTTATACCC	25	51.3		TGGCAGCATTCAGAATTGAGTGC	23	56.6		TCTGGCCCACAGTCTCGGTATCTT	24	54.7
NM_000026	ADSL	adenylosuccinate lyase	CAGGCATTATTCACCTTGGTGCT	23	56		GCCGAGAGATCACTCTGGCAA	21	56.6		TTTGGCAAAAGCAGGTCAAGTGCATTT	27	55
NM_000027	AGA	aspartylglucosaminidase	CTCTGCCCCTGGTCGTCAAC	20	57.1		TCACACATGGCACAGCCGCT	20	59.6		GGGCAGAGCCTCCAGATGCTAATG	24	54.7
NM_000029	AGT	angiotensinogen (serpin peptidase inhibitor, clade A, member 8)	CCATTCTGCACACCGAGCTG	20	55.8		CTCAGGCTTGTTAAGCTGTTGGG	23	56.3		GTTGGGTAGACTCTGTGGGCTCTCT	25	55.1
NM_000032	ALAS2	aminolevulinate, delta-, synthase 2 (sideroblastic/hypochromic anemia)	TGGGAAGGTCACACACCTGATT	22	56.3		ATGATCTTGTCCCTGAAAAACTGGT	25	55.4		GATCTTGTCCCTGAAAAACTGGTCATAA	28	51.5
NM_000038	APC	adenomatosis polyposis coli	GTGGCAGGAAGCTCATGAACC	21	55.9		CACACAGCAGGACAGATCTGATG	23	55.5		CACAGCAGGACAGATCTGATGTTCAA	26	52.9
NM_000039	APOA1	apolipoprotein A-I	TCCCAGTTTGAAGGCTCCGC	20	57.2		TGCTGAAGGTGGAGGTCACG	20	56.5		GAAGGTGGAGGTCACGCTGTCC	22	54.2
NM_000041	APOE	apolipoprotein E	GTCGCTTTTGGGATTACCTGCG	22	56.6		GTTCCGATTTGTAGGCCTTCAACT	24	55.8		CAACTCCTTCATGGTCTCGTCCATCAG	27	54.7
NM_000043	FAS	Fas (TNF receptor superfamily, member 6)	CAAGTGCAGATGTAAACCAAACTTT	25	53.3		CCTCTTTGCACTTGGTGTTGCT	22	56.3		TGGTGTTGCTGGTGAGTGTGCATTC	25	55.7
NM_000051	ATM	ataxia telangiectasia mutated (includes complementation groups A, C and D)	TGTTAATTGATTCTAGCACGCTAGA	25	52.8		TGGCAAGGGGTACTCTTCTCC	21	55.8		GGTACTCTTCTCCAGGAAGCTCCTTTAAAAG	31	54.9
NM_000053	ATP7B	ATPase, Cu++ transporting, beta polypeptide	CAGTGAACACCCCTTGGGCG	20	58		CCTGGCACTGCCTGGAAGTC	20	57.5		AGTCCGTGCAGTATCCCAAGGTCT	24	54.9
NM_000057	BLM	Bloom syndrome	AGGTGGCATTTGATTGCCTAGAAT	24	55.6		GGTGTCACATTCTCGCCTGGA	21	56.8		CTCGCCTGGAGAGGCAGTAAATTATCC	27	54.7
NM_000059	BRCA2	breast cancer 2, early onset	AGCTTTATGAAGCAGTGAAGAATGC	25	54.8		ATTTGCCTGTGATTATTCAAGGCTC	25	54.6		GTGATTATTCAAGGCTCTTAACTGCTCTTCA	31	53.7
NM_000061	BTK	Bruton agammaglobulinemia tyrosine kinase	AGGAATGGAAGCTTAAAACCTGGG	24	55.7		GAGACTGGTGCTGCTGCTGG	20	57.7		GGCTCAGGCGGTAGTGGCTTTTT	23	55.1
NM_000062	SERPING1	serpin peptidase inhibitor, clade G (C1 inhibitor), member 1, (angioedema, hereditary)	GACGACCAGCCAGGATATGCT	21	56.4		GTCCTCTGTCAGCCCACACA	20	56.2		AGCCCACACAGGTTAAGGTCATAAGAAAAAT	31	55.2
NM_000063	C2	complement component 2	GCAGGAAATCCGACATGCCAT	21	55.8		TCTCTGATATGGTCAACAGCTGTCT	25	56		CAACAGCTGTCTTGGGAGAGCCAC	24	55.1
NM_000064	C3	complement component 3	CAAGTCCCGGACACCGAGTC	20	56.7		CGCGTCGACGGCATCCTCTG	20	59.8		GGCATCCTCTGTCATCTGGGCCA	23	55.9
NM_000067	CA2	carbonic anhydrase II	TGACCTGGATTGTGCTCAAGGAA	23	56.8		CACCATCAGTTCTTCGGGTTCAC	23	56		GGTTCACCCTCCCCATTGAAGTTAAGTTTA	30	55.1
NM_000071	CBS	cystathionine-beta-synthase	ATCCTGGAGATGGACCACTTCG	22	56.1		ACCACCCCGAACACCATCTG	20	56.7		CCGCTGACTGGACTTCCCGGTG	22	56.5
NM_000073	CD3G	CD3g molecule, gamma (CD3-TCR complex)	CGTCAGCATTTTCGTCCTTGCT	22	56.2		GGTAGAGCTGGTCATTGGGCAA	22	57.2		TCATTGGGCAACAGAGTCTGCTTGT	25	54.6
NM_000074	CD40LG	CD40 ligand (TNF superfamily, member 5, hyper-IgM syndrome)	CCTCAAATTGCGGCACATGTCA	22	56.6		CAGGGTTACCAAGTTGTTGCTCA	23	55.7		CTCATGGTGTAGTATCCTTTTTCAGCCCA	29	54.8
NM_000075	CDK4	cyclin-dependent kinase 4	TGTGGAGTGTTGGCTGTATCTTTG	24	55.7		AAAGATTTTGCCCAACTGGTCGG	23	56.6		CAACTGGTCGGCTTCAGAGTTTCCA	25	54.8
NM_000076	CDKN1C	cyclin-dependent kinase inhibitor 1C (p57, Kip2)	GCGGCGATCAAGAAGCTGTC	20	56		GACGACTTCTCAGGCGCTGAT	21	56.7		GGCGCTGATCTCTTGCGCTTGG	22	55.8
NM_000081	VPS13B	vacuolar protein sorting 13 homolog B (yeast)	TTCCACTGGTATGGAAGATACCTGT	25	55.8		TTGAGTTCTTTTCTTTGGTCAGGAT	25	53.5		TTTCTTTGGTCAGGATTATATCTGCTGAGAG	31	53
NM_000082	ERCC8	excision repair cross-complementing rodent repair deficiency, complementation group 8	AGTTTCCTGGTCTCCACGTTATGA	24	56.2		CAAACATCCTGATGCTCTTCTCACA	25	55.8		CTCACATCCCATAATTTTACTCTACTGTCAG	31	51.7
NM_000088	COL1A1	collagen, type I, alpha 1	CTCCTGACGCACGGCCAAGA	20	59.2		CCACACGTCTCGGTCATGGT	20	56.5		TGGTACCTGAGGCCGTTCTGTACG	24	55.5
NM_000089	COL1A2	collagen, type I, alpha 2	TGCTGCTTGCAGTAACCTTATGC	23	56.3		TCCTCTATCTCCGGCTGGGC	20	57.6		GCTGGGCCCTTTCTTACAGTTTCCT	25	54.8
NM_000090	COL3A1	collagen, type III, alpha 1 (Ehlers-Danlos syndrome type IV, autosomal dominant)	GCTAGAAACTGCAGAGACCTGAAAT	25	55.6		CCCCAGTTTCCATATTACAGAATAC	25	51.7		CAATTTGCATCCTTGGTTAGGGTCAACC	28	54.7
NM_000094	COL7A1	collagen, type VII, alpha 1 (epidermolysis bullosa, dystrophic, dominant and recessive)	TGCACAGGGTGTGCGCTTTG	20	58.7		GCAGCCCCTGTGCGAGTGTT	20	60.2		CACCCCCAGAGCCAAGTGCATC	22	55
NM_000096	CP	ceruloplasmin (ferroxidase)	TGGGGTACAAACAGAGAGTTCTACA	25	55.8		GGAATACAAGCAGAATCCTCTGTTC	25	54.1		CAGCTCCAGATCTTTCTGGGATTTTCCATA	30	54.8
NM_000107	DDB2	damage-specific DNA binding protein 2, 48kDa	CCGCACCCTCACCGTCACTT	20	59.2		TTGAAATTAGGATCTGGGTATCGGC	25	55.3		ACAACAATGAGGTTGTAGCGAGGATGC	27	55.4
NM_000110	DPYD	dihydropyrimidine dehydrogenase	ACTGTGGTAAATGCTACATGACCTG	25	55.6		CAAGTGTCGGTTATGGTGGGC	21	55.8		GGGCAGGTGGGTTTCTGGATCAAA	24	54.9
NM_000111	SLC26A3	solute carrier family 26, member 3	TGATTGTCGTTCTAGCCATTGGATT	25	55.4		ATTCCCTTTAAGTTTCCCAATGCT	24	53.6		TTTCCCAATGCTAAAGCTGCCAGGA	25	54.8
NM_000112	SLC26A2	solute carrier family 26 (sulfate transporter), member 2	GGTTGGCAGCACTGTAACCTTTA	23	55.8		CAGCAAGGCATCTGAGAGGTAGA	23	56.3		CATCTGAGAGGTAGACAGAAACAAAACCCA	30	54.8
NM_000120	EPHX1	epoxide hydrolase 1, microsomal (xenobiotic)	GGAGAGCGGCTACATGCACA	20	56.9		CCAGGTGGAAAACTTCTCTAGAAT	24	52.7		CCAGACCCACAGGAGAGTCATTCAGAG	27	55.8
NM_000122	ERCC3	excision repair cross-complementing rodent repair deficiency, complementation group 3 (xeroderma pigmentosum group B complementing)	AAGCGGCAGAGATTCTTGGTAGA	23	56.3		AGCTGCTGTTGCTCTTCTTTTGTC	24	56.6		GTCGAAAACGCCAAGTCTTCCTCCT	25	54.7
NM_000124	ERCC6	excision repair cross-complementing rodent repair deficiency, complementation group 6	AGTCAGATGTCAAGATGAGCCTTTC	25	55.3		AATTTTGGTAGACTTTATGCTGCTC	25	52.5		GTAGACTTTATGCTGCTCATCTGTAAGACGG	31	55.1
NM_000127	EXT1	exostoses (multiple) 1	ACCACAGTATTCATCTTATCTGGGA	25	53.8		AACACTGGCTGGGACTGAGAG	21	56.3		GGGGTCACCGCATGGATGACTG	22	54.7
NM_000133	F9	coagulation factor IX (plasma thromboplastic component, Christmas disease, hemophilia B)	ACTGAGGGATATCGACTTGCAGAA	24	56		GAGCTTAGAAGTTTGTGAAACAGAA	25	52.3		GCTTAGAAGTTTGTGAAACAGAAACTCTT	29	50.9
NM_000135	FANCA	Fanconi anemia, complementation group A	GGTGGCCGCACAGGAAATGA	20	57.8		GAGAGGCACTATGAGGTCTTGCT	23	56.3		GTCTTGCTGCAGCTCCAGGTCAG	23	55
NM_000136	FANCC	Fanconi anemia, complementation group C	CTCAAGACCTACTTTCCTTACACTT	25	52.7		CTCTGAGCAGTTCAGAAATATGCTT	25	53.8		TCAGTGTCTGGAGCCAGTGTCCC	23	55.4
NM_000137	FAH	fumarylacetoacetate hydrolase (fumarylacetoacetase)	CCATGACGAGCCCTACACATTTG	23	56.1		CAGAGTGGTGAGTGAGCTGCT	21	56.5		GCTGCTGCAGCATCGTCCAGTA	22	54.5
NM_000142	FGFR3	fibroblast growth factor receptor 3 (achondroplasia, thanatophoric dwarfism)	CGTGCACAAGATCTCCCGCT	20	57.1		GAGGACAGCCTTGCGATGCG	20	58.2		GAGCTCATGGACGCGTTGGACTC	23	54.9
NM_000151	G6PC	glucose-6-phosphatase, catalytic subunit	GCAGGTGTATACTACGTGATGGTCA	25	56.6		AGATTCGTGACAGACAGACATTCA	24	54.5		GCACAGCCCAGAATCCCAACCA	22	54.7
NM_000168	GLI3	GLI-Kruppel family member GLI3 (Greig cephalopolysyndactyly syndrome)	AGCAGCCCATCGCTCTCCAT	20	58.5		CTGATGATAGTATTCTGCTGGGCTG	25	55.5		TGATAGTATTCTGCTGGGCTGACTCCTG	28	55.6
NM_000169	GLA	galactosidase, alpha	GACCCTCAGCGCTTTCCTCA	20	56.6		GCGCAGGTTTTATTTCCAACATCTG	25	55.9		TCTGCATAAATCCCTAGCTTCAGTCCTTTG	30	54.9
NM_000176	NR3C1	nuclear receptor subfamily 3, group C, member 1 (glucocorticoid receptor)	AACCTGCTGTGTTTTGCTCCTG	22	56.3		AGGAAACATACAGCATGTGTTTACA	25	53.7		ACAGCATGTGTTTACATTGGTCGTACATG	29	54.3
NM_000177	GSN	gelsolin (amyloidosis, Finnish type)	CGCCCAGCACGGCATGGATG	20	61.1		GGGTCCACGGGCACCTTGTT	20	59.7		CACGGGCACCTTGTTGGAACCTT	23	55.2
NM_000193	SHH	sonic hedgehog homolog (Drosophila)	GTGTACTACGAGTCCAAGGCACA	23	56.5		TCCTTCACCAGCTTGGTGCC	20	57.2		AGCCTCCCGATTTGGCCGCCAC	22	59.2
NM_000195	HPS1	Hermansky-Pudlak syndrome 1	TCGTCGGAGTTGGGCAAGGG	20	59		CACAGGAAGTAGGAGCAGTAGAAAT	25	54.6		GGTATCTGCGCGCCAGCTGGAT	22	56.7
NM_000197	HSD17B3	hydroxysteroid (17-beta) dehydrogenase 3	TCCTTATTAGCCGGACGCTGG	21	56.4		TGTCATCTTTTGTAAAATCTGCTTG	25	51.1		TATAATCTTCACACTCCTCCCTGTAGTCCG	30	55
NM_000207	INS	insulin	TCTACACACCCAAGACCCGC	20	56.3		TTGTTCCACAATGCCACGCTT	21	56		AAGGGCTGCAGGCTGCCTGCAC	22	59.7
NM_000212	ITGB3	integrin, beta 3 (platelet glycoprotein IIIa, antigen CD61)	GAAGGCTGGCAGGCATTGTC	20	56.2		CAAATTGATGTTTTTCTGGGATAGC	25	51.8		TGGGATAGCTTCTCAGTCATCAGCCC	26	55.6
NM_000222	KIT	v-kit Hardy-Zuckerman 4 feline sarcoma viral oncogene homolog	GTGCACCAACAAACACGGCT	20	56.5		TTCCCATACAAGGAGCGGTCAA	22	56.3		CATACAAGGAGCGGTCAACAAGGAAAAG	28	54.3
NM_000224	KRT18	keratin 18	TGGAGCCATTACTTCAAGATCATCG	25	55.4		CAGAACGATGCGGGCATTGT	20	55.9		GATGCGGGCATTGTCCACAGTATTTG	26	54.5
NM_000233	LHCGR	luteinizing hormone/choriogonadotropin receptor	AAGCTAATGCCTTTGACAACCTCC	24	56.1		TTATAAATGCTCCGGGCTCAATGT	24	55.3		GGGCTCAATGTATCTCAGATTTTTGGTGTT	30	54.2
NM_000234	LIG1	ligase I, DNA, ATP-dependent	GAATCAGGAAGACAACACTGGGAAG	25	56		CACTTGGAATGGCTGGATCTGC	22	56.2		CGGTGTCCAGGATGAAGGATGTGAC	25	54.7
NM_000239	LYZ	lysozyme (renal amyloidosis)	GGATATTTCAGATCAATAGCCGCT	24	53.2		CAACCCTCTTTGCACAAGCTACA	23	56		ACAAGCTACAGCATCAGCGATGTTATCTTG	30	55.6
NM_000244	MEN1	multiple endocrine neoplasia I	CCCATGGCCTTAGGGAACCT	20	56.1		AGATGTGTTCATCCCGATAGTAGG	24	54		ATGTGTTCATCCCGATAGTAGGTCTTGG	28	54
NM_000246	CIITA	class II, major histocompatibility complex, transactivator	TGACCTGGGTGCCTACAAACT	21	56		ACCATGTCCGGAAGCACACG	20	57.4		GCCAAGCTCTCGGCTCCCACGT	22	58.5
NM_000248	MITF	microphthalmia-associated transcription factor	ACCGCATTAAAGAACTAGGTACTTT	25	53		ATATAGTCCACGGATGCTTTTAAGA	25	52.5		CGGATGCTTTTAAGATGGTTCCCTTGTTC	29	54.6
NM_000249	MLH1	mutL homolog 1, colon cancer, nonpolyposis type 2 (E. coli)	ATGTGGCTCATGTTACTATTACAAC	25	51.8		CACATGGTTTAGGAGGGGCTTTC	23	55.9		GGGCTTTCAGTTTTCCATCTGAGTAACTTG	30	54.5
NM_000250	MPO	myeloperoxidase	TCTCCTCACCAACCGCTCAG	20	56		TGTGCTCCCGAAGTAAGAGGG	21	56		GGAGGTGAGCTCGGGCATCTCA	22	55.4
NM_000251	MSH2	mutS homolog 2, colon cancer, nonpolyposis type 1 (E. coli)	CACTGAAGAGACCTTAACTATGCTT	25	53		GAAATTAGCAAGCTCTGCAACATGA	25	55		AATTAGCAAGCTCTGCAACATGAATCC	27	52.5
NM_000259	MYO5A	myosin VA (heavy chain 12, myoxin)	CAAGAAAAAGAAGCCCTCAATCACC	25	55.2		GGTCGAGTTCCAGTTGTTTCGTT	23	55.8		GTTGTTTCGTTTCTTCTACTAACTTCTTCTC	31	51
NM_000264	PTCH1	patched homolog 1 (Drosophila)	AACTCCTGGTGCAAACCGGC	20	58		GCGCTGGGATTAATGATGCCAT	22	56.1		GATGCCATCTGCATCCACCAGACG	24	55.3
NM_000267	NF1	neurofibromin 1 (neurofibromatosis, von Recklinghausen disease, Watson disease)	ACTGCTCAATATCGCATTACTTAAT	25	51.4		ATTAAAGGTACAAGTTAAGGCACAC	25	52.2		CAAGTTAAGGCACACAGAAGATTATAGGCAG	31	54.1
NM_000268	NF2	neurofibromin 2 (bilateral acoustic neuroma)	GGAGAGAATTACTGCTTGGTACGC	24	55.8		TCTGTGCCCTTTTTATTCCGGATTG	25	56.4		TCCTGAGCTATCTTCAGATATTCCATTTCAG	31	52.7
NM_000269	NME1	non-metastatic cells 1, protein (NM23A) expressed in	CCGGCCTGGTGAAATACATGC	21	56.2		GAGCATGACTCGGCCCGTCT	20	58.8		CGGCCCGTCTTCACCACATTCAG	23	55.2
NM_000270	NP	nucleoside phosphorylase	GTCGTGTGCTGCAGAAGCTG	20	56.2		CGAAGTCCACAGTGCCGTGC	20	58.3		GTGCCGTGCAACGATAACTTCTGGTA	26	55.1
NM_000273	GPR143	G protein-coupled receptor 143	TGGCGAACCCCATCCTGTTC	20	57		GTTCTCCGTGTAAATGCCTTGTCT	24	55.7		AAATGCCTTGTCTTCCTTTAAGTAAAGAGG	30	52.2
NM_000315	PTH	parathyroid hormone	GCAATTTGTTTTCTTACAAAATCGG	25	51.1		GTTCAGATGTTTTCCCAGGTTATGC	25	55		CCCAGGTTATGCATAAGCTGTATTTCACTCA	31	55.3
NM_000321	RB1	retinoblastoma 1 (including osteosarcoma)	GCTTTGATATTGAAGGATCAGATGA	25	51.7		CATGCTATCATTCATTTTCTGCTTT	25	51.3		ATCATTCATTTTCTGCTTTTGCATTCGTGTT	31	54
NM_000349	STAR	steroidogenic acute regulator	GTGCGCTGGGAGCTCCTACA	20	58.8		TGGTTAATCCACGTGCTAGGGG	22	56.6		TCAGCTCCTGGCTGATGGCCAT	22	55.6
NM_000351	STS	steroid sulfatase (microsomal), arylsulfatase C, isozyme S	ACTTCCCACCGATGAGATTACCTT	24	56.1		TGGTGACAGAAGTCAGTCTTGCT	23	56.3		GCTGTGACAGCTCATCCCAAGGTG	24	55.2
NM_000362	TIMP3	TIMP metallopeptidase inhibitor 3 (Sorsby fundus dystrophy, pseudoinflammatory)	AGGGGCTGAACTATCGGTATCAC	23	56.1		AGACACTCGTTCTTGGAAGTCACA	24	56.4		CAAAGCAAGGCAGGTAGTAGCAGGA	25	54.4
NM_000373	UMPS	uridine monophosphate synthetase (orotate phosphoribosyl transferase and orotidine-5'-decarboxylase)	CAACCAATCAAATTCCAATGCTTAT	25	51.5		AAACAGGTTTCTCCTGGATTAATAG	25	51.3		CTCCTGGATTAATAGTTCCTTCTACAAGACG	31	53
NM_000376	VDR	vitamin D (1,25- dihydroxyvitamin D3) receptor	AGGAGGAGCATGTCCTGCTC	20	55.9		GCGGCAGCGGATGTACGTCT	20	59.5		TTGGACAGGCGGTCCTGGATGG	22	55.9
NM_000377	WAS	Wiskott-Aldrich syndrome (eczema-thrombocytopenia)	GAAGGATAACCCCCAGAAGTCCT	23	55.9		TGGAGTAGACAAGCTGTGAGTACA	24	55.6		TGTGAGTACAGCTCCTGTTCCCAGAG	26	55.4
NM_000380	XPA	xeroderma pigmentosum, complementation group A	AGAATGTGGGAAAGAATTTATGGAT	25	51.4		TGCCTCTGTTTTGGTTATAAGCTTG	25	54.5		GTTTTGGTTATAAGCTTGTGTTTATCATCAG	31	50.4
NM_000385	AQP1	aquaporin 1 (Colton blood group)	CTCCGCGGTGATCACACACA	20	57		TGAAGTCGTAGATGAGTACAGCCA	24	55.6		TCCCCCGATGAATGGCCCCACC	22	58.2
NM_000397	CYBB	cytochrome b-245, beta polypeptide (chronic granulomatous disease)	TTACTTTGAAGTCTTTTGGTACACA	25	51.5		CTGTTATATTATGCACAGCCAAACT	25	52.4		CAAACTCTCTGCGGTCTGCCCA	22	54.2
NM_000401	EXT2	exostoses (multiple) 2	TTTCTGTCCGTAAGCGCTGC	20	55.4		GCCGAGCTCCACGAAGAACC	20	57.6		GCTCCACGAAGAACCACACAGAAAGTAG	28	55.3
NM_000402	G6PD	glucose-6-phosphate dehydrogenase	CTATGCCCGTTCCCGCCTCA	20	58.9		AGTTGCGGGCAAAGAAGTCCT	21	57.1		CAAAGAAGTCCTCCAGCTTGAGCTTCTC	28	55.3
NM_000406	GNRHR	gonadotropin-releasing hormone receptor	TCATCTTCACCCTGACACGGG	21	56.3		CAGCCGTGCTCTTGGTATATTGTT	24	55.9		GTGCTCTTGGTATATTGTTCTTGGACTGATT	31	53.8
NM_000412	HRG	histidine-rich glycoprotein	TGGTTACTTCGTGGACTTCTCTGT	24	56		TTATGACAAGGTTTTTCGGGCTTTC	25	54.9		CAAGGCTTCTACATCATAGAACAAATCTGCT	31	53.8
NM_000414	HSD17B4	hydroxysteroid (17-beta) dehydrogenase 4	AATCATACTAGTCGTGCAACGTCT	24	54.5		TTTGGATCCTTGATTGACGCTCC	23	55.6		AGCATAAGAAAATGGAGGGAGTTTCTGGC	29	55.4
NM_000415	IAPP	islet amyloid polypeptide	GCTCTCTGTTGCATTGAACCATCT	24	56.1		CGTTGCACATGTGGCAGTGTT	21	56.7		GCAGTGTTGCATTTCCGCTTTTCCAC	26	55.6
NM_000416	IFNGR1	interferon gamma receptor 1	CTTACATGTGTGGGGTGTTACAACT	25	55.7		CCAGGCTAAGCACTAGAAAGAGTAG	25	54.9		AAAGAGTAGTAAAGCAGCAACAACTGGAATC	31	54.2
NM_000419	ITGA2B	integrin, alpha 2b (platelet glycoprotein IIb of IIb/IIIa complex, antigen CD41)	CAGCCAGTTTGGATTTTCACTGGA	24	56.3		TCCAGGGGCACAGGAACACG	20	59.1		AGGAACACGCCGCCCGTCTCCT	22	59.7
NM_000429	MAT1A	methionine adenosyltransferase I, alpha	ACACCATCAAGCACATCGGCT	21	57.2		GCAATATCTGGGGATTGCTGCTC	23	56.3		AAGCCACCAGCACGTTGCAAGT	22	55.2
NM_000433	NCF2	neutrophil cytosolic factor 2 (65kDa, chronic granulomatous disease, autosomal 2)	GGGCCAGGTGAAAAACTACTGC	22	56.4		CTGGTTATTAGCATCAGCTTTTTCA	25	52.5		TCACTTTCCTTGGGTTCATCTGGAAAGC	28	55.4
NM_000435	NOTCH3	Notch homolog 3 (Drosophila)	GCCAAGGGTGAGAGCCTGAT	20	56.5		TGTTGAGTCCACTGACGGCAA	21	56.6		ACAGCCTCCTCAGCCCCCATGC	22	58.4
NM_000436	OXCT1	3-oxoacid CoA transferase 1	CAAGAGGGCCGCTCTTGAGT	20	56.6		ATGAACAGTTATATTTGGGCTGATA	25	50.9		GCTGGCCAGGAGAGGGATTCCTATG	25	56
NM_000441	SLC26A4	solute carrier family 26, member 4	GGATATGGTCTCTACTCTGCTTTTT	25	52.9		AGAAAGTGTTCGTCGGGGGC	20	57.1		AACAACAGATCCCACCATTAAACTCACCA	29	54.9
NM_000455	STK11	serine/threonine kinase 11	CGAGGATGACATCATCTACACTCAG	25	54.9		CATACACACGGCCTTGGGGA	20	56.7		TGTCCATTGTGACTGGCCTCCTCTT	25	55.6
NM_000458	TCF2	transcription factor 2, hepatic; LF-B3; variant hepatic nuclear factor	ATCTCAAAACCTCATCATGACACCC	25	55.7		GGGAGAACTGGACGGGCTGC	20	59.7		CACTGTTGATGACAGGGACACTCTGTG	27	55
NM_000459	TEK	TEK tyrosine kinase, endothelial (venous malformations, multiple cutaneous and mucosal)	GGATGGGTTACGGATGGATGCT	22	56.8		AGTTCTCCTGCAAAGTCCCTGT	22	56.2		TTCTCCTGCAAAGTCCCTGTGAT	23	51.4
NM_000460	THPO	thrombopoietin (myeloproliferative leukemia virus oncogene ligand, megakaryocyte growth and development factor)	CTGCTGTGGACTTTAGCTTGGG	22	55.8		CCAGCAGAAGGGTCACTGCT	20	56.6		GTCACTGCTCCCAGAATGTCCTGTG	25	54.8
NM_000461	THRB	thyroid hormone receptor, beta (erythroblastic leukemia viral (v-erb-a) oncogene homolog 2, avian)	TCGCTTTAAGAAATGCATCTATGTT	25	52.1		CGTCTTTTCTCCCGGTTCTCCT	22	56.4		GCCAGCCTCTTGCTGTCATCCAG	23	55.1
NM_000475	NR0B1	nuclear receptor subfamily 0, group B, member 1	GGAGTACGCCTACCTCAAGGG	21	56.1		ATTTGCTGAGTTCCCCACTGGA	22	56.6		GAGTCCCTGAATGTACTTCACGCACTG	27	55
NM_000476	AK1	adenylate kinase 1	CCTGATTGATGGCTACCCGC	20	55.2		TTTCAAGAGCCGCTGGGTCA	20	56.6		GGCCTGCGTCCACATACAGCAG	22	55.1
NM_000484	APP	amyloid beta (A4) precursor protein (peptidase nexin-II, Alzheimer disease)	CAACTTTGACACAGAAGAGTACTGC	25	54.5		GTTTAACAGGATCTCGGGCAAGAG	24	55.8		CAAGAGGTTCCTGGGTAGTCTTGAGTAAA	29	54
NM_000485	APRT	adenine phosphoribosyltransferase	ACCTGAAGGCGACCCACGGG	20	61.3		CAGTCCAAGCTCCTGGGCCA	20	59		GGAGGGGCCAAAGAGGAAGCCT	22	55.8
NM_000488	SERPINC1	serpin peptidase inhibitor, clade C (antithrombin), member 1	CATGGGCCTTGTCGATCTGTTC	22	55.9		GAATGCATCTGAGACATAGAGGTCA	25	54.7		CTGAGACATAGAGGTCATCTCGGCCTT	27	55.2
NM_000491	C1QB	complement component 1, q subcomponent, B chain	CGATGGCCAACCTGGGACCC	20	59.9		CTCCCTTCTCTCCGAACTCACC	22	56.2		TCACCATGGTCTCCAGCCAGCC	22	56
NM_000530	MPZ	myelin protein zero (Charcot-Marie-Tooth neuropathy 1B)	CTGCCCCAGCTATGGCTCCT	20	58.6		CACCATGGACCTCCCTGTCG	20	56.7		TGTAAACCACGATGGCCTGGGC	22	54.7
NM_000533	PLP1	proteolipid protein 1 (Pelizaeus-Merzbacher disease, spastic paraplegia 2, uncomplicated)	CGGGTGTGTCATTGTTTGGGAA	22	56		TCCAGGTGTTGAAGTAAATGTACAC	25	53.7		CACAACGGTCAGGGCATAGGTGATG	25	55.1
NM_000535	PMS2	PMS2 postmeiotic segregation increased 2 (S. cerevisiae)	ATAATCGACACCAGTATCCATTTGT	25	52.9		TTTCCTCTTGTAGCAAAATTTGCCT	25	54.5		TGTAGCAAAATTTGCCTTTTATCTGGAGTAA	31	52.5
NM_000542	SFTPB	surfactant, pulmonary-associated protein B	GCTCTGCAGGGCTCTGATCAA	21	56.9		GAGGTACCACGCGGCACACC	20	60		TGGGCCACTGCCACAGCTAGCG	22	58.8
NM_000546	TP53	tumor protein p53 (Li-Fraumeni syndrome)	AGCCAAAGAAGAAACCACTGGATG	24	56.1		AGGCCTCATTCAGCTCTCGG	20	56.1		AACATCTCGAAGCGCTCACGCC	22	54.9
NM_000548	TSC2	tuberous sclerosis 2	CTCAACAATCGCATCCGGATGATAG	25	56.1		AACAGATCCGCGACCGCCTT	20	59		CGCCTTCCAGAGTGCTTCCACTG	23	54.9
NM_000550	TYRP1	tyrosinase-related protein 1	CACAGGTACCACCTCCTGCG	20	56.8		TTGCAAAATTCCAGTAAGGAAGGGA	25	55.6		CAGTAAGGAAGGGAGAAAGAAGGCTCTTG	29	54.9
NM_000551	VHL	von Hippel-Lindau tumor suppressor	GCCATCTCTCAATGTTGACGGAC	23	56		TGACTAGGCTCCGGACAACC	20	55.7		GACAACCTGGAGGCATCGCTCTTT	24	54.7
NM_000565	IL6R	interleukin 6 receptor	GTCCTCCAGCTGAGAACGAGG	21	56.5		TGGGCAGTGGTACTGAAGAAGAA	23	56.2		GCAGAATCTCTGAAGAGAATATTATCATCGT	31	51.5
NM_000566	FCGR1A	Fc fragment of IgG, high affinity Ia, receptor (CD64)	ATACTGGTGCGAGGCTGCCA	20	58.6		ACATTATTCCCACTGCCAGATAGAA	25	54.6		CCCACTGCCAGATAGAAAAGGACATGAAAC	30	55.8
NM_000576	IL1B	interleukin 1, beta	GGATGACTTGTTCTTTGAAGCTGAT	25	54.2		GGTCGGAGATTCGTAGCTGGAT	22	56.1		CAGAGGTCCAGGTCCTGGAAGGAG	24	55.2
NM_000582	SPP1	secreted phosphoprotein 1 (osteopontin, bone sialoprotein I, early T-lymphocyte activation 1)	GCCATACCAGTTAAACAGGCTGAT	24	55.7		AGATGGGTCAGGGTTTAGCCAT	22	56		GGTTTAGCCATGTGGCCACAGCAT	24	55.6
NM_000584	IL8	interleukin 8	TGAGAGTGGACCACACTGCG	20	56.4		GCACCCAGTTTTCCTTGGGG	20	55.9		CCAGACAGAGCTCTCTTCCATCAGAAAG	28	54.5
NM_000586	IL2	interleukin 2	TCCCAAACTCACCAGGATGCT	21	56.1		CACTTCCTCCAGAGGTTTGAGTTC	24	55.5		CTTCTTCTAGACACTGAAGATGTTTCAGTT	30	51.5
NM_000588	IL3	interleukin 3 (colony-stimulating factor, multiple)	TGCTGGACTTCAACAACCTCAATG	24	56.2		AGAATGCTCTCAATTGCTGATGCG	24	56.6		TTGAATGCCTCCAGGTTTGGCCTT	24	54.9
NM_000589	IL4	interleukin 4	AGGCACAAGCAGCTGATCCG	20	57.5		TTTCCAAGAAGTTTTCCAACGTACT	25	53.8		TACTCTGGTTGGCTTCCTTCACAGGA	26	55.2
NM_000590	IL9	interleukin 9	AAGTGCCACTGCAGTGCTAATG	22	56.1		TTGTTTGCATGGTGGTATTGGTCA	24	56.1		GTCTCTCACTGAAGCATGGTCTGGTG	26	54.7
NM_000593	TAP1	transporter 1, ATP-binding cassette, sub-family B (MDR/TAP)	AAACCGTGTGTACTTATCCTGGATG	25	55.3		CACTGAGCGGGAGTACCGCT	20	58.4		CTCAGGGCTTTCGTACAGGAGCTG	24	54.4
NM_000594	TNF	tumor necrosis factor (TNF superfamily, member 2)	CCACGCTCTTCTGCCTGCTG	20	57.9		TCGGGGTTCGAGAAGATGATCTG	23	56.2		TCTGACTGCCTGGGCCAGAGGG	22	57.5
NM_000596	IGFBP1	insulin-like growth factor binding protein 1	TGCGTGCAGGAGTCTGACGC	20	59.6		CTCCGTGCTCTCTGGGCTTT	20	56.6		GCTCTCTGGGCTTTCAGGGCTC	22	54.4
NM_000603	NOS3	nitric oxide synthase 3 (endothelial cell)	GATCGGCACGAGGAACCTGT	20	56.6		TGTCTTTCCACAGGGACGAGG	21	56.2		GGGTATCCAGGTCCATGCAGACAG	24	54.2
NM_000609	CXCL12	chemokine (C-X-C motif) ligand 12 (stromal cell-derived factor 1)	CTCAAAATTCTCAACACTCCAAACT	25	52.6		TCCTGAATCCACTTTAGCTTCGGG	24	57		TTAGCTTCGGGTCAATGCACACTTGT	26	55
NM_000610	CD44	CD44 molecule (Indian blood group)	AGCATCATGAGGAAGAAGAGACCC	24	56.6		TCTGGGTAGCTGTTTCTTCCGTT	23	56.4		CTGTTTCTTCCGTTGTACTACTAGGAGTTGC	31	55.1
NM_000611	CD59	CD59 molecule, complement regulatory protein	TGTTCGGGCTGCTGCTCGTC	20	59.7		TTGCAGTCAGCAGTTGGGTTAG	22	55.5		CAGTTGGGTTAGGACAGTTGTAGCACTG	28	55.2
NM_000624	SERPINA5	serpin peptidase inhibitor, clade A (alpha-1 antiproteinase, antitrypsin), member 5	AGATTGTGGACTTGCTTAAGAACCT	25	55.1		GTCTCCGAGGTCACGTAGAAGTC	23	56.2		CTCTTGGGTGCCTTTGTGGTTGAAG	25	54
NM_000633	BCL2	B-cell CLL/lymphoma 2	GGGAGAACAGGGTACGATAACCG	23	56.7		ATCTCCCGCATCCCACTCGT	20	57.8		CCCACTCGTAGCCCCTCTGCGA	22	57.3
NM_000638	VTN	vitronectin	TGTGTTTGAACACTTTGCCATGATG	25	55.6		CGTGCCAGTCCCGGCTAATG	20	57.8		CCGGCTAATGAACTGGGGCTGT	22	54.2
NM_000639	FASLG	Fas ligand (TNF superfamily, member 6)	TCTACCAGCCAGATGCACACA	21	56		TTGGACTTGCCTGTTAAATGGGC	23	56.4		TGTTAAATGGGCCACTTTCCTCAGCTC	27	55.3
NM_000640	IL13RA2	interleukin 13 receptor, alpha 2	GGATTGCGTATATTACAATTGGCAA	25	52.9		ATCAGCCTTGATGTAATCAACACAC	25	54.3		GTAATCAACACACTGTAATGCATGATCCAAG	31	53.2
NM_000641	IL11	interleukin 11	CTCTCTCCTGGCGGACACGC	20	59.2		ACCTGGGAGCTGTAGAGCTCC	21	57.7		TCCAGGTTGTGGTCCCCGTCAG	22	55.5
NM_000660	TGFB1	transforming growth factor, beta 1	TGATGTCACCGGAGTTGTGCG	21	57.5		AGTGTGTTATCCCTGCTGTCACA	23	56.4		GCAGTGGGCGCTAAGGCGAAAG	22	55.8
NM_000665	ACHE	acetylcholinesterase (Yt blood group)	GACTGATGCGATACTGGGCCA	21	56.7		CCGTGTACGGGGGCCATTGT	20	59.5		CCATTGTGGGGCCTTGGGGTCT	22	56.4
NM_000666	ACY1	aminoacylase 1	AGTACCTGCGTATCCGCACTG	21	56.5		CTGGCGGGCTGTCTCCTCAA	20	58.8		TGTCTCCTCAAAGAAAGCCACAGCAG	26	55
NM_000696	ALDH9A1	aldehyde dehydrogenase 9 family, member A1	CTCAATTACCGCGGCGGGGC	20	60.7		CAGCCAAATTTACTTCCTTTTCTCC	25	53.2		ACTTCCTTTTCTCCTGAACATGTGAAAGTAG	31	53.6
NM_000697	ALOX12	arachidonate 12-lipoxygenase	GGAGATCACGGAGGTGGGGC	20	59		GGCAGTGCACGTGAAGACGC	20	58.8		CATGGTGAGGAAATGGCAGAGTTGACT	27	55
NM_000700	ANXA1	annexin A1	GGACAGACGTAAACGTGTTCAATAC	25	54.5		CTTTGTTCATGTCATGCTTACTGT	24	52.3		TCATGTCATGCTTACTGTACTTGGTGTATTT	31	53.3
NM_000724	CACNB2	calcium channel, voltage-dependent, beta 2 subunit	TCCAGATGGTAGCAGCTGATAAACT	25	56.3		ATAGTCGGCAAGGTGCTCACA	21	56.3		TGGTTCTCATCCAAGATCACATCGAACAG	29	54.8
NM_000754	COMT	catechol-O-methyltransferase	GAGCAGAAGGAGTGGGCCAT	20	56.5		ACGGAGGGCTGGTGCTCCTG	20	61.1		TGCTCCTGAATCACGGCGTCCA	22	55.7
NM_000757	CSF1	colony stimulating factor 1 (macrophage)	CGGAGTACTGTAGCCACATGATTG	24	55.6		TTCAACTGTTCCTGGTCTACAAACT	25	54.9		GTAATTTGGCACGAGGTCTCCATCTGA	27	54.6
NM_000760	CSF3R	colony stimulating factor 3 receptor (granulocyte)	GGACCTCTCGTCCCACTCCG	20	58.1		CTGTGAGGGTCTCGGGCCAT	20	58.4		CCATGGCATGGAGTCTGGTCAGAG	24	54.4
NM_000761	CYP1A2	cytochrome P450, family 1, subfamily A, polypeptide 2	ATGGCTTCTACATCCCCAAGAAATG	25	55.8		GGCGGTGAGGAACCGCTCAG	20	59.8		GGAACTCAGAGGGGTCCTCCCA	22	54.4
NM_000769	CYP2C19	cytochrome P450, family 2, subfamily C, polypeptide 19	GAGGAAGCCCGCTGCCTTGT	20	59.7		ATCGAAACGTTTCTGGAAAATAATG	25	51.2		ACAGCCCAGGATGAAAGTGGGATCA	25	55.7
NM_000773	CYP2E1	cytochrome P450, family 2, subfamily E, polypeptide 1	ACAAGGACGAGTTCTCGGGC	20	56.5		GGGTGGTCAGGGAAAACCGC	20	58.1		GGGAAAACCGCCGGATGTCCTTC	23	55.3
NM_000776	CYP3A4	cytochrome P450, family 3, subfamily A, polypeptide 4	TCCTTCAGAACTTCTCCTTCAAACC	25	55.2		GTTTTTCTGGTTGAAGAAGTCCTCC	25	54.6		CTGGTTGAAGAAGTCCTCCTAAGCTTAATTT	31	53.5
NM_000778	CYP4A11	cytochrome P450, family 4, subfamily A, polypeptide 11	GCTCTATGACCCTGACTATATGAAG	25	52.5		GTCGATGCTGGAACCATGTCTG	22	55.8		CCAGGAATCTGTAGGAACCATGGGATTT	28	54.5
NM_000781	CYP11A1	cytochrome P450, family 11, subfamily A, polypeptide 1	ATTCCTCATCCCGCCCTGGG	20	58.7		TTCAGGGCCACCCGGTCTTT	20	58.7		CCCGGTCTTTCTTCCAGGCTGC	22	54.9
NM_000782	CYP24A1	cytochrome P450, family 24, subfamily A, polypeptide 1	GAAAGAATTGTATGCTGCTGTCACA	25	54.7		CTTGGGGATTACGGGATAAATTGT	24	53.4		ACGGGATAAATTGTAGAGAATCCACATTAGA	31	52.5
NM_000784	CYP27A1	cytochrome P450, family 27, subfamily A, polypeptide 1	TGGACAGCTCAGTCCTCGGG	20	57.9		CCCACCACTTCCTCGTGCAA	20	57.1		AGAGGTGGTACAGGGCCCATGT	22	54.7
NM_000788	DCK	deoxycytidine kinase	GCCAAAGCCTTGAATTGGATGGAA	24	56.9		AATATTCAAGAGGAATGCCTTGCTC	25	54.2		TTGCTCTTCATTTCTTCCCCGTAAATATATT	31	51.8
NM_000836	GRIN2D	glutamate receptor, ionotropic, N-methyl D-aspartate 2D	GGAGGAGTACGTGGATACTGTGTC	24	56.4		ACGGTCCCAAACTTCAGGGG	20	56.7		ACTTCAGGGGCGGGTACTGCTC	22	55.6
NM_000849	GSTM3	glutathione S-transferase M3 (brain)	GGCTGGATGTGAAATTCAAGCTAGA	25	55.9		GCATTGCTCTGGGTGATCTTGTT	23	56.1		GCTCTGGGTGATCTTGTTCTTCCCATC	27	55.1
NM_000851	GSTM5	glutathione S-transferase M5	GGAGAACCAGGTTATGGATAACCAC	25	55.5		ACTCTGAGTAGAGCTTTAGCTTTTC	25	53		CTGAGTAGAGCTTTAGCTTTTCAGGGAGTTC	31	55.1
NM_000873	ICAM2	intercellular adhesion molecule 2	CTCCGGGAAGCAGGAGTCAA	20	56		AGTGGGTTGCAGTGTCAGGAT	21	56.3		TGTCAGGATGACCTGCCTTGGAGG	24	55.7
NM_000876	IGF2R	insulin-like growth factor 2 receptor	GATGACTCCGATCCGGACACTT	22	56.2		CCTCTTACCAGGCAGGCGGC	20	59.8		CCGCAGCTGTGAACCTGGGTCT	22	56.3
NM_000879	IL5	interleukin 5 (colony-stimulating factor, eosinophil)	GATAGCCAATGAGACTCTGAGGATT	25	54.5		CCCTTGCACAGTTTGACTCTCC	22	55.8		GCCTATTCCCTGAAAGATTTCTTCAGTGCA	30	55.5
NM_000882	IL12A	interleukin 12A (natural killer cell stimulatory factor 1, cytotoxic lymphocyte maturation factor 1, p35)	ATGTTCCCATGCCTTCACCACT	22	57		CCACTGTGCTGGTTTTATCTTTTGT	25	54.9		TCAATCTCTTCAGAAGTGCAAGGGTAAAATT	31	53.7
NM_000924	PDE1B	phosphodiesterase 1B, calmodulin-dependent	AGTACACAGCTTCTCTGCTGGAA	23	56.1		AAGGTGGAGGCCAGCCAGTC	20	59		CCTGCAGCTCGTCCTCCGTGTC	22	56.4
NM_000926	PGR	progesterone receptor	GCGTTTCTATCAACTTACAAAACTT	25	51.1		TGCCCGGGACTGGATAAATGT	21	56.2		CCGGGACTGGATAAATGTATTCAAGCAGTA	30	54.7
NM_000938	POLR2B	polymerase (RNA) II (DNA directed) polypeptide B, 140kDa	ACTTGTGACTACACGGTCTATGGAA	25	56.1		TGAACGATTCATGATAACAGAGTCT	25	52.6		GAGTCTTCCTGATTATATCCAGTGTATGATG	31	51.3
NM_000939	POMC	proopiomelanocortin (adrenocorticotropin/ beta-lipotropin/ alpha-melanocyte stimulating hormone/ beta-melanocyte stimulating hormone/ beta-endorphin)	GCCAGTGTCAGGACCTCACC	20	56.9		CGGGAACATGGGAGTCTCGG	20	56.6		TCTCGGCCGAGAGGTCGGGCTTG	23	59.6
NM_000949	PRLR	prolactin receptor	CCTGTATGAAATTCGATTAAAACCC	25	51		GGATGTAGGCTGAGAATCTTAAACT	25	52.9		TGAGAATCTTAAACTCTGTTTGCTGCCCAG	30	55.5
NM_000961	PTGIS	prostaglandin I2 (prostacyclin) synthase	GCCTGGGGAGGAGTTATGCG	20	57.1		TGAGGTCAAACTCAGGGATCTCC	23	56		GTTGATCAGCTCCAAGTCCAAGTGCA	26	55.2
NM_000963	PTGS2	prostaglandin-endoperoxide synthase 2 (prostaglandin G/H synthase and cyclooxygenase)	TTTCAAGACAGATCATAAGCGAGGG	25	55.4		AAAAGGCGCAGTTTACGCTGT	21	56		AGTTTACGCTGTCTAGCCAGAGTTTCAC	28	54.7
NM_000991	RPL28	ribosomal protein L28	TCCAGTTTCCTGATCAAGAGGAAT	24	54.2		GTCCGTTGTAGCGGAAGGAATTG	23	56.2		GAATTGCGGGCCTTCAAGTTATTGGG	26	54.6
NM_000996	RPL35A	ribosomal protein L35a	TTGGGCAAGAGATGCGCTTATG	22	55.9		CCCAGATGACTCTGGTTTTGTTTGG	25	56.7		GTTTGGTTTGCCGCCAGGAGTGA	23	55.4
NM_001012	RPS8	ribosomal protein S8	CTGAGGTTGGACGTGGGGAAT	21	56.6		TCTTCACCAGGGTCTTGGTACG	22	56.2		AGCTCGTTATTAGATGCATTGTAGACAACAT	31	53.4
NM_001022	RPS19	ribosomal protein S19	GTCCTCCAAGCCCTGGAGGG	20	58.8		TCTGTCCAGATCTCTTTGTCCCTG	24	56.2		GTCCCTGAGGTGTCAGTTTGCGG	23	54.9
NM_001046	SLC12A2	solute carrier family 12 (sodium/potassium/chloride transporters), member 2	TTTTAGGTATCTCAGTAGCTGGAAT	25	51.9		GAAATCACCAATAGCAAGAAGTAGG	25	52.3		AGCAAGAAGTAGGATCACCAAAAGAACAAT	30	53.5
NM_001049	SSTR1	somatostatin receptor 1	ATGTTCCCCAATGGCACCGC	20	58.3		CCGTTCTGGGACGCATTTCG	20	56		TTTCGCCCTGGCTCCTCCATGC	22	56.7
NM_001050	SSTR2	somatostatin receptor 2	GACATGGCGGATGAGCCACT	20	57		GTGAGGACTGCATTGCTTGTCAG	23	56.5		GCTTGTCAGGTCATAGTACGGCTCTGT	27	55.9
NM_001063	TF	transferrin	CCCCATGGGCCTGCTCTACA	20	58.6		AGAGACTGGAGTCTTTCTTAGACCC	25	55.7		TCTTAGACCCAGGGGCACAACCTT	24	55.3
NM_001065	TNFRSF1A	tumor necrosis factor receptor superfamily, member 1A	ATTGGTTTAATGTATCGCTACCAAC	25	52.3		GTTTGGGGCCAGGGGCTTAG	20	57.7		CAAGCTCCCCCTCTTTTTCAGGTGT	25	54.7
NM_001066	TNFRSF1B	tumor necrosis factor receptor superfamily, member 1B	GCACATGCCGGCTCAGAGAATA	22	57.4		TCCTCACAGGAGTCACACACG	21	56.1		GTCCGAGGTCTTGGTACAGAAGACTTTTG	29	55.1
NM_001068	TOP2B	topoisomerase (DNA) II beta 180kDa	CAGATCTTTGGAAAGAGGATTTAGC	25	52.3		TTGCCAACTTTACCTTTAATTGCTT	25	52.9		GACATTCCAGCCAGAACATCTTCTCGTT	28	55.1
NM_001087	AAMP	angio-associated, migratory cell protein	CCCGACGATAGCGAGGTCAC	20	56.5		CGGTCACTGCCAAGGTATTGG	21	55.6		GGGGTCCAGGCTCACACAAAACA	23	54.8
NM_001144	AMFR	autocrine motility factor receptor	CCACGGAATGCACACCTTGG	20	56.1		TCCCAGAGGTGAATTACGTATCGT	24	55.7		GTAAAATCACATGAGCAGTCCTCACTGTCA	30	55.1
NM_001147	ANGPT2	angiopoietin 2	GTGAGGATGGCAGCGTTGATT	21	55.6		AGCACATAGCGTTGCTGATTAGTC	24	55.8		GAAACAAACTCATTTCCCAGCCAATATTCTC	31	53.5
NM_001150	ANPEP	alanyl (membrane) aminopeptidase (aminopeptidase N, aminopeptidase M, microsomal aminopeptidase, CD13, p150)	CCCTGTCATCAATCGGGCACA	21	57.2		CCTCCCAGGGCATGTACTGTC	21	56.7		TCAGCGCCAGAGTGACAGGGAC	22	55.7
NM_001156	ANXA7	annexin A7	TCCACCCTGGTCCGGATTGT	20	57.8		TCCACTCGTGTCACCTGCAA	20	56.1		CAGAGTCTTCTGATACATCTGAGCGAACAT	30	54.4
NM_001160	APAF1	apoptotic peptidase activating factor 1	CAAGTTAGCTGCTGTTGCTTAAGTC	25	55.1		AGTTTTCTTGTGCTGAAACCTGGA	24	55.7		TGAAACCTGGACTGGAAGATTCTATTGTTTA	31	53
NM_001185	AZGP1	alpha-2-glycoprotein 1, zinc-binding	ATGGAGACCCTGAAAGACATCGT	23	56		TTATTCTCGATCTCACAACCAAACC	25	53.7		ATCTCACAACCAAACCTTCCCTGCAATA	28	54.8
NM_001198	PRDM1	PR domain containing 1, with ZNF domain	GACACAGTTCCTAAGAACGCCAAC	24	56.3		TTTCTCTTCATTAAAGCCGTCAATG	25	52.7		GTCAATGAAGTGGTGAAGCTCCCCT	25	54.5
NM_001203	BMPR1B	bone morphogenetic protein receptor, type IB	ACTTCTGGTTGCCTAGGACTAGAAG	25	56.2		GGTGTAGGTCTTTATTACATTCGTT	25	51.5		GTTCCTTTCTGTGCAGCATTCAATTGATCTT	31	55
NM_001211	BUB1B	BUB1 budding uninhibited by benzimidazoles 1 homolog beta (yeast)	AGCTTGTGGCACTATCTACAGTCA	24	56.2		GGAGGAGGTGCTTGCAACCG	20	58		GAGTGTGTGGCTTCACGACTGTCTT	25	54.6
NM_001216	CA9	carbonic anhydrase IX	GTTGACGAGGCCTTGGGGCG	20	60.4		CAAGCGAGACAGCAACTGCTC	21	56.2		GCTCATAGGCACTGTTTTCTTCCGGG	26	55.5
NM_001237	CCNA2	cyclin A2	GAAAACCATTGGTCCCTCTTGATT	24	54		TCTGGTACTTCATTAACACTCACTG	25	53		ACTTCATTAACACTCACTGGCTTTTCATCTT	31	53.9
NM_001238	CCNE1	cyclin E1	TCTTCTGCAGCCAAAAATGCGAG	23	56.8		CATATACCGGTCAAAGAAATCTTGT	25	51.8		AAAGAAATCTTGTGCCAAGTAAAAGGTCTCC	31	54.4
NM_001242	CD27	CD27 molecule	CTCTCCTGACCACCACACCC	20	56.3		CATTGCGACAGGCACACTCAG	21	56.3		GCATTGGCAGTGATGGTGCAGTTG	24	54.8
NM_001243	TNFRSF8	tumor necrosis factor receptor superfamily, member 8	TCCCGACTCTCCCTCCTCTG	20	56.6		TCACACTGCTTTCTGCAATCACC	23	56.2		CACCAGACCCCTCTGGGCATGG	22	56.3
NM_001244	TNFSF8	tumor necrosis factor (ligand) superfamily, member 8	TGAAAAGGGCTCCATTCAAGAAGTC	25	56		TTTGTTCCAAGACAACTTGGTTTTG	25	53.7		TGTTCCAAGACAACTTGGTTTTGTTTAGATG	31	53.3
NM_001250	CD40	CD40 molecule, TNF receptor superfamily member 5	CTTCTCCAATGTGTCATCTGCTTTC	25	54.7		CACAGACAACATCAGTCTTGTTTGT	25	54.5		CCTGCCTGTTGCACAACCAGGT	22	55.1
NM_001252	CD70	CD70 molecule	TCACTTGGGTGGGACGTAGC	20	56.3		GGATACGTAGCTGCCCCTTGT	21	56.4		TGCCAGTATAGCCTGGGGTCCTG	23	55.2
NM_001257	CDH13	cadherin 13, H-cadherin (heart)	AAGCTGTTCCTGATAAAGTCTGGAA	25	54.8		GTTTGCTTTGTTCAGATTTTGAAGA	25	51.7		TGTTCAGATTTTGAAGAAGGCTTACCAGGG	30	55.4
NM_001258	CDK3	cyclin-dependent kinase 3	CCAGGAAGGGACTGGAAGAGATT	23	56.1		GAGGGCTCAGGGGATGAGAAG	21	56.2		TCCGCTGGCTGGGGTCATACTG	22	55.7
NM_001259	CDK6	cyclin-dependent kinase 6	CAAAATCTGCCCAACCAATTGAGAA	25	55.2		ATGGGTGAGACAGGGCACTG	20	56.4		AGGGCACTGTAGGCAGATATTCTTTTGG	28	54.9
NM_001260	CDK8	cyclin-dependent kinase 8	CACAGAGATTTGAAACCTGCTAAT	24	51.9		ACAACCACTGGATCCAAATCTGC	23	55.9		TCAAAGGTGAATTAAATAATCGGGCAAAGCC	31	54.9
NM_001261	CDK9	cyclin-dependent kinase 9 (CDC2-related kinase)	TGATGAAGTTTCCAAATACGAGAAG	25	52		GCACCTTCTTCAGAGCCACCT	21	56.9		CTTCTGGCCGGTCTTGCGGTGC	22	57.7
NM_001269	RCC1	regulator of chromosome condensation 1	AGTCACACAGCAGCCCTCAC	20	56.8		CCTGCACAGGCACCATGCTC	20	58.4		ATGGGCTCCAACAGTCCAATCACAC	25	55
NM_001273	CHD4	chromodomain helicase DNA binding protein 4	CTTCTATCGCTATGGGATAAAACCC	25	53.5		AAGAAGCCTGATCGTAAGGTAAGTC	25	54.8		TGATCAAGTAGTGGACGTGGCCCTT	25	55.5
NM_001293	CLNS1A	chloride channel, nucleotide-sensitive, 1A	ATCCTGAGGATGAGGATTCAGATGA	25	55.5		TCTTCATAGGTGTAAAATGTAGGGA	25	51.9		GTGTAAAATGTAGGGATGTCCCCCTGTC	28	54.8
NM_001300	KLF6	Kruppel-like factor 6	CGGCTACTTCTCGGCGCTGC	20	60.2		CATAGCAGGGCTCGCTCTGG	20	57		TCTGGAGGTAACGTTCCAGCTCTAGG	26	54.9
NM_001312	CRIP2	cysteine-rich protein 2	AGCAGAGGAGCGGAAGGCGA	20	60.4		ACCTTCTCAGCGAAGTACACCTT	23	56.1		CCTTCTTGCTGCAGCGCGGGCA	22	59.9
NM_001321	CSRP2	cysteine and glycine-rich protein 2	AACATGGACCGTGGCGAGAG	20	56.8		GAGCAAATTTAGAAGTGTTTGGATT	25	51.2		AAATTTAGAAGTGTTTGGATTTGTTGTAGGC	31	51.9
NM_001328	CTBP1	C-terminal binding protein 1	TCCGCATCATCGTCCGGATT	20	56.1		CAGCGTCGAGTCGGCCGTCT	20	61.1		TCGGCCGTCTCCTCCACAGACGC	23	59.7
NM_001331	CTNND1	catenin (cadherin-associated protein), delta 1	TGACCTTGAAAGACAGAAATTTTCA	25	52.1		CCCTCAGGATCCTCCTCCGT	20	57		CCTGGGGATGGTGCTATATAGAAGGTGA	28	55.2
NM_001333	CTSL2	cathepsin L2	GGTGGTTGGCTACGGCTTTG	20	56.1		GTTGTTCTTGTCTTTGGCTATTTTT	25	51.5		GGCTATTTTTACATAGCCATTCGAGCCC	28	54.2
NM_001336	CTSZ	cathepsin Z	TCCCTGACGAGACCTGCAAC	20	56.2		CGGATGGCGTGGCACTCTTT	20	57.7		TGAATTCATTGCATGTCCCACATTGGTTAAA	31	54.7
NM_001343	DAB2	disabled homolog 2, mitogen-responsive phosphoprotein (Drosophila)	CCACCTCCACAAAGTACCAAACC	23	56		GAGGAGCAAAGATGTCTGATGCAA	24	55.8		CAAAGATGTCTGATGCAAGCAAGTCATTGG	30	55.2
NM_001363	DKC1	dyskeratosis congenita 1, dyskerin	TGCTTCCAGGTGTTCTTCGATATG	24	55.3		ACTATACCATGGTCGCAGGTAGAG	24	55.8		GGTAGAGATGACCGCTGTGGTCATTAATG	29	55.1
NM_001379	DNMT1	DNA (cytosine-5-)-methyltransferase 1	AGAGAAGACAAGGAGAACGCCTT	23	56.1		AACCATGTCCTTGCAGGCTTTAC	23	56.1		GGCTTTACATTTCCCACACTCAGGCTG	27	55.9
NM_001381	DOK1	docking protein 1, 62kDa (downstream of tyrosine kinase 1)	GTGATGGAAGGGCCGCTTTTT	21	56.2		GAACTCGAGCCGCGCTACGC	20	60.3		TGGGGACTGGCCGGGTAGAGCA	22	59
NM_001396	DYRK1A	dual-specificity tyrosine-(Y)-phosphorylation regulated kinase 1A	CCAAACGCAGTGCAATCAAGATAG	24	55.2		CAAGGTCATAAGGCATTCCCAGTAG	25	55.7		ACCTCTGGAGACCGATAAAAGCGACT	26	55.2
NM_001404	EEF1G	eukaryotic translation elongation factor 1 gamma	GAGGACTTTTCTGGTGGGCGA	21	56.8		GGAACCAGCGGTTGGTATTGG	21	55.9		CGGTTGGTATTGGGAAAGGCCTGG	24	55.3
NM_001417	EIF4B	eukaryotic translation initiation factor 4B	TGAGTCATCACAAACTGGGACCT	23	56.2		GTGGCAATCTTCCTCCTTATTGAGT	25	55.4		TGTTTCATTTTCTAGAGACTTCTCACTCTCT	31	52.3
NM_001422	ELF5	E74-like factor 5 (ets domain transcription factor)	CCTCTGCGGCGAGTACCTGT	20	58.4		AGCAGTTGGAATCAGCATAGTCTTT	25	55.4		GGTGGCCTTGCTTTCTTCAGCGT	23	55.5
NM_001429	EP300	E1A binding protein p300	ACACACTGGATCCTGAACTGTTTG	24	55.7		TTCTTTCCTAGTTCGTGCACTTTTC	25	54.3		GTTCGTGCACTTTTCTTTAAACAGCCATCA	30	55.1
NM_001432	EREG	epiregulin	CTTCTACAGGCAGTCCTCAGTACA	24	55.9		TGTTATTGACACTTGAGCCACACG	24	56.1		CACTTGAGCCACACGTGGATTGTCTT	26	55.3
NM_001437	ESR2	estrogen receptor 2 (ER beta)	GTGAAGCAAGATCGCTAGAACACA	24	55.7		AGTAACAGGGCTGGCGCAAC	20	57.7		GCAACGGTTCCCACTAACCTTCCTTTT	27	55.6
NM_001467	SLC37A4	solute carrier family 37 (glucose-6-phosphate transporter), member 4	AATCGCAAGACCTTCTCCTTTGTC	24	55.8		TCATCTGGTCAGACAGCACCC	21	56.3		AAACTTGCTGATAGCATAAGCTGCCGA	27	55
NM_001469	XRCC6	X-ray repair complementing defective repair in Chinese hamster cells 6 (Ku autoantigen, 70kDa)	TACCTGAGGCCCTCCCTGTT	20	57		TGCACAATGCTGCAACCTCC	20	56.2		GAGCAGAGCACTGAACAGGGTTGAG	25	55
NM_001481	GAS8	growth arrest-specific 8	AGGACATGCGGGCACTGAAG	20	57.2		ACTTGCCTCTCAAAATCATTCCGC	24	56.6		TCATTCCGCATCCTGGTGATCTCCT	25	55.2
NM_001482	GATM	glycine amidinotransferase (L-arginine:glycine amidinotransferase)	AGACTACTTCCACCGTGGCG	20	56.2		TCAAACTCAGTTGTCACAAATTTTC	25	51.4		CCTGAGCAGCCAATTTGTGTCTGTCTT	27	55.6
NM_001483	GBAS	glioblastoma amplified sequence	GAGGATTCTTCTCTCAGATTGGGC	24	55.2		GCCATGCTGCATTCCGTATGT	21	56		CGTATGTCTTCCCTGGTCTGAAGATCC	27	54.2
NM_001489	NR6A1	nuclear receptor subfamily 6, group A, member 1	CCCAGTCATACAGTCTGATTCACC	24	55.1		GCGGCAAAGCAGGGCAAATA	20	56.5		GCAGGGCAAATAGTTCTGCCTGTGT	25	55.4
NM_001511	CXCL1	chemokine (C-X-C motif) ligand 1 (melanoma growth stimulating activity, alpha)	GAACATCCAAAGTGTGAACGTGAAG	25	55.2		AGGATTGAGGCAAGCTTTCCG	21	55.4		GCTTTCCGCCCATTCTTGAGTGTGG	25	56
NM_001512	GSTA4	glutathione S-transferase A4	GCCGGAGTCGAGTTTGATGAAG	22	55.7		CAACTTCATCCCGTCAATTTCAACC	25	55.4		CAACCATGGGCACTTGTTGGAACAG	25	54.5
NM_001519	BRF1	BRF1 homolog, subunit of RNA polymerase III transcription initiation factor IIIB (S. cerevisiae)	TCTCAGACTCCATCCGCGAATG	22	56.5		CAATCTCCAGGTCATCAATGCCAC	24	56.4		GGTCCAGCTCACCGTCTCCTGAAG	24	56
NM_001523	HAS1	hyaluronan synthase 1	CACCTCACCAACCGCATGCT	20	57.8		GTCTGCTGGCTCAGCCACCG	20	60.1		GCGTCTCTGAGTAGCAGCGGGAC	23	56.2
NM_001527	HDAC2	histone deacetylase 2	ATCTGGTGATAGACTGGGTTGTTTC	25	55.1		ACATCGAGCAACATTACGGATTGT	24	55.5		TGTGTAGCCACCTCCTCCAAGCAT	24	55.5
NM_001530	HIF1A	hypoxia-inducible factor 1, alpha subunit (basic helix-loop-helix transcription factor)	TTCTCAACCACAGTGCATTGTATGT	25	55.7		AGCTGAGTCATTTTCATATCTGAAG	25	51.6		CTGTTTGTTGAAGGGAGAAAATCAAGTCGTG	31	55
NM_001535	PRMT2	protein arginine methyltransferase 2	ACGTGGCAGGATGAAGAGTACTT	23	56.2		GACACTGTGGTATTTAGTTGTTCGT	25	53.8		CGTGGCTGGTCTGCCAACATCTC	23	55.2
NM_001536	PRMT1	protein arginine methyltransferase 1	CTGATTATGCGGTGAAGATCGTCAA	25	55.8		CCCATCCACTCGCTGATGATGA	22	56.7		GGAGCTCCACCTCCTCCACCTT	22	54.9
NM_001553	IGFBP7	insulin-like growth factor binding protein 7	CGGGACAACCTGGCCATTCA	20	57.3		CTGAAGCCTGTCCTTGGGAATTG	23	56.1		GGAATTGGATGCATGGCACTCATATTCTC	29	54.4
NM_001554	CYR61	cysteine-rich, angiogenic inducer, 61	GCTGGAATGCAACTTCGGCG	20	56.9		GAAACTTTCCCCGTTTTGGTAGATT	25	54.5		AGTTATATTCACAGGGTCTGCCCTCTGA	28	55
NM_001561	TNFRSF9	tumor necrosis factor receptor superfamily, member 9	GCTTTGGGACATTTAACGATCAGAA	25	54.5		CCCTCTCCTTCGTCCCATTCA	21	55.8		TCGTCCCATTCACAAGCACAGACTTTC	27	55.3
NM_001562	IL18	interleukin 18 (interferon-gamma-inducing factor)	TGCATCAACTTTGTGGCAATGAAAT	25	55.5		TCAATGAAGAGAACTTGGTCATTCA	25	53.2		AGAGAACTTGGTCATTCAAATTTCTTATGA	30	50.1
NM_001563	IMPG1	interphotoreceptor matrix proteoglycan 1	AACAAGAGCTCTCTGGAGTACCG	23	56.1		GCTATTCACAATCACACTCCCGTT	24	55.8		TTCAAGTTGCTTAAATCCTGTAAGATTGGAT	31	52.1
NM_001565	CXCL10	chemokine (C-X-C motif) ligand 10	ATTCTGATTTGCTGCCTTATCTTTC	25	52.6		AACAGGTTGATTACTAATGCTGATG	25	52.1		GATTACTAATGCTGATGCAGGTACAGCGTA	30	54.8
NM_001618	PARP1	poly (ADP-ribose) polymerase family, member 1	GAGTGGATGAAGTGGCGAAGAAG	23	55.7		GAACACACTTTCTTTAGCTCGTCCT	25	55.6		GTCCTTGATGTTCCAGATCAGGTCGTT	27	54.5
NM_001621	AHR	aryl hydrocarbon receptor	CAGTCTAATGCACGCCTGCTTTA	23	55.8		CATAAAAGGCAACTTCGTATTTCGT	25	52.9		GGCAACTTCGTATTTCGTTTTCGTAAATGCT	31	55.2
NM_001626	AKT2	v-akt murine thymoma viral oncogene homolog 2	TACTACGCCATGAAGATCCTGCG	23	56.7		AGGAACGGGTGCCTGGTGTT	20	58.9		TGGAGGACCCGGCTCTCGGTGA	22	58.6
NM_001634	AMD1	adenosylmethionine decarboxylase 1	CTTTTGAAGGATGTGCAATGTTCAA	25	53.6		CAGCAAGAGGGTGGTACCACA	21	56.5		AGGGTGGTACCACATGTCTTCAAAATGAAA	30	55.2
NM_001640	APEH	N-acylaminoacyl-peptide hydrolase	AGGTCACCACGCAGTACGGC	20	59.2		TGGCGGCAGAATCGAATGTTC	21	55.8		TCTCCATGCGTTCCAGGTCCCT	22	54.9
NM_001644	APOBEC1	apolipoprotein B mRNA editing enzyme, catalytic polypeptide 1	GTGGATGATGTTGTACGCACTGG	23	56.3		TGTGGCGGAATCGTTTGGTAATG	23	56.3		TGTAAGATGATTTTGCCATCTTCTTGAAAT	30	50.8
NM_001649	SHROOM2	shroom family member 2	GGAGAATGCCCTCAATAATTTGGAC	25	54.7		GCGTCCTCGTGCTGCTGGAT	20	59.6		TGCTGGATCAGGACTCTCTGCTTCT	25	54.9
NM_001654	ARAF	v-raf murine sarcoma 3611 viral oncogene homolog	GGGTTGTGCTCTACGAGCTTATG	23	55.5		TTTTGCTGAGGTCCGGGGAC	20	56.9		GGGACAGATAGCCACGGCCCAC	22	56.4
NM_001672	ASIP	agouti signaling protein, nonagouti homolog (mouse)	CTCCTCTGTGAACCTACTGGATGT	24	56		AGAAGATCTTTTCTTTTCTGCTGC	24	52.3		CTTTTCTTTTCTGCTGCTTTTCTGCCGAT	29	55.1
NM_001692	ATP6V1B1	ATPase, H+ transporting, lysosomal 56/58kDa, V1 subunit B1 (Renal tubular acidosis with deafness)	ATGGAACCATGGGGAACGTCT	21	56.2		TTCTCACACTGGTAGGCAAGGAA	23	56.2		TTCAGCAGTGGTCAGCGCCAGG	22	56.7
NM_001702	BAI1	brain-specific angiogenesis inhibitor 1	AGCTCATGACCGACTTCGAGAA	22	55.9		TTCAGTGTGCCCGTGATGGT	20	56.6		CAGGCCGCGATGTCCTTGTTCAG	23	55.4
NM_001706	BCL6	B-cell CLL/lymphoma 6 (zinc finger protein 51)	TCTGAAGAGCCACCTGCGAAT	21	56.3		AGTGAAGTCGCAGCTGGCTT	20	56.8		TGAAGTCGCAGCTGGCTTTTGTGA	24	55
NM_001712	CEACAM1	carcinoembryonic antigen-related cell adhesion molecule 1 (biliary glycoprotein)	CTCAGCCCCACTTCACAGAGT	21	56.3		ACATTGAATGGCATGGATTCAGTAG	25	54.2		GGCATGGATTCAGTAGTGAGCTGGG	25	54.8
NM_001719	BMP7	bone morphogenetic protein 7 (osteogenic protein 1)	CCTACATGAACGCCACCAACC	21	55.8		CGGAGATGGCATTGAGCTGC	20	56		AGCAGGGCTTGGGCACCGTTTC	22	57.4
NM_001727	BRS3	bombesin-like receptor 3	TTCTGTTGGTGTGTCAGTGTTCAC	24	56		CATTGGAGGGCTGTCGCTCA	20	56.9		TCGCTCAAGTGGCTTCACAACTGC	24	55.5
NM_001730	KLF5	Kruppel-like factor 5 (intestinal)	ATTTGGAGAAACGACGCATCCAC	23	56.3		TGTGAGTCCTCAGGTGAGCTTT	22	55.9		GAGTCCTCAGGTGAGCTTTTAAATGAGAAGA	31	54.7
NM_001735	C5	complement component 5	CCACAGTTTCGTTCAATTGTTTCAG	25	53.9		AGAGCTGTCTTTATGCTGAAGATTG	25	53.8		GTCTTTATGCTGAAGATTGTCTTTCCAAAAA	31	51.7
NM_001737	C9	complement component 9	TGGAACTCACTACAGTAGCTCTGG	24	55.9		CCAGAGATACATCCAGATGATACCC	25	54.4		CCAGATGATACCCAAGGCATCTCTTTATGT	30	54.7
NM_001738	CA1	carbonic anhydrase I	GCTGATGGTTTGGCAGTTATTGGT	24	56.6		AGGAAGGAGAGTAGAGGGGTCAA	23	56.5		AGGGGTCAAAATTTGTGAATGGGGCT	26	55.3
NM_001742	CALCR	calcitonin receptor	TGCTTTACATAATCCATGGACCTGT	25	55		ATGGGTTTCCCTCATTTTGGTCAC	24	56.2		CTCATTTTGGTCACAAGCACCCGGA	25	55.3
NM_001759	CCND2	cyclin D2	TCAAAGAGACCAGCCCGCTG	20	56.9		CTGCCAGGTTCCACTTCAACTT	22	55.5		CCACTTCAACTTCCCCAGCACCA	23	54.5
NM_001766	CD1D	CD1d molecule	TGAAGCACAGCAGTCTAGAGGG	22	56.2		AGGAGGAACAGCAAGCACGC	20	57.7		AGGACTGCCAAGGCAATCAAGCC	23	55.2
NM_001769	CD9	CD9 molecule	CCTCATGATGCTGGTGGGCTT	21	57.4		CCGCAGCTATTTCAATGGCGAAT	23	56.7		TCAATGGCGAATATCACCAAGAGGAAGC	28	55.2
NM_001770	CD19	CD19 molecule	GAAAGTATTATTGTCACCGTGGCAA	25	54.5		GAAGATCAGATAAGCCAAAGTCACA	25	53.5		CACCAGTCCTCAGCAGCCAGTG	22	54.5
NM_001771	CD22	CD22 molecule	CCTGGCACGCTGGGACTTAT	20	56.7		TGTGTCTCCTTCTCGAATCGGC	22	56.7		CATGGGGTTTTGAATCACTGTGGTCAC	27	54.4
NM_001772	CD33	CD33 molecule	TACAGCCCTGCTCGCTCTTT	20	56		AGGCTGACCCTGTGGTAGGG	20	57.9		CTGCTGTCCTGGCTGCTTTCCTC	23	55
NM_001773	CD34	CD34 molecule	CAACATCTCCCACTAAACCCTATAC	25	53.2		CCAGGCAGATGCCCTGAGTC	20	57.1		TGAGTCAATTTCACTTCTCTGATGCCTGAA	30	54.8
NM_001777	CD47	CD47 molecule	TGCTACTGGCCTTGGTTTAATTGT	24	55.6		GAGGATATAGGCTATCACCTGAATA	25	51.4		GCTATCACCTGAATAACCAATATGGCAATGA	31	53.9
NM_001786	CDC2	cell division cycle 2, G1 to S and G2 to M	AGCATCCCATGTCAAAAACTTGGA	24	55.9		ATATGGATGATTCAGTGCCATTTTG	25	52.7		ATTTTGCCAGAAATTCGTTTGGCTGGAT	28	54.7
NM_001789	CDC25A	cell division cycle 25 homolog A (S. pombe)	GACATCTTTCAGCTCATCGACCC	23	55.6		ACGAGATACAGGTCTTACTGGCTT	24	55.7		ACAGGTCTTACTGGCTTCTTAAACTCAAAGG	31	55.1
NM_001790	CDC25C	cell division cycle 25 homolog C (S. pombe)	CAGACCTTGATGAAACTGGTCACC	24	56		AAGAAGCTGTGCTGGGCTACA	21	56.6		GCTGTGCTGGGCTACATTTCATTAGGTG	28	56
NM_001792	CDH2	cadherin 2, type 1, N-cadherin (neuronal)	GGAGATCCTACTGGACGGTTCG	22	56.2		CCCTTGGCTAATGGCACTTGATT	23	56		GCAACAGTAAGGACAAACATCCTATTTGTTT	31	53.2
NM_001795	CDH5	cadherin 5, type 2, VE-cadherin (vascular epithelium)	CGCTTTCACCATTGAGACAAACC	23	55.1		TCGACGATGAAGCTGTATTGCTG	23	55.5		ATGAAGCTGTATTGCTGGATGTATTCATAAT	31	51.9
NM_001797	CDH11	cadherin 11, type 2, OB-cadherin (osteoblast)	ATCCTCGAAGGACAACCCTATTTTT	25	54.9		CCCATATGTCCACCCATGTCCT	22	56.3		CCTCCCTGTCCATGTTGGGTAGGG	24	55.8
NM_001799	CDK7	cyclin-dependent kinase 7 (MO15 homolog, Xenopus laevis, cdk-activating kinase)	GGGAGCCCCAATAGAGCTTATACA	24	56.2		ACCTACACCATACATCCTAGCTCC	24	55.7		GCTCCAAATAGTAACTCGGGGGCC	24	54.6
NM_001805	CEBPE	CCAAT/enhancer binding protein (C/EBP), epsilon	CCCCAACTCTGGCAGCACCC	20	60.1		TGTGTAAGGGGCCAGCCGGG	20	61.5		AGGGCGCCTTCAGGAGGGGACTG	23	59.8
NM_001822	CHN1	chimerin (chimaerin) 1	GTCTTAATTCTGAAGGACTATACCG	25	51.1		ACAGTTTAAGTGCACCAGTGATAAT	25	53.5		GTGCACCAGTGATAATGTTGATATCTTCATA	31	52
NM_001823	CKB	creatine kinase, brain	TGAAGGAGGTGTTCACCCGC	20	56.8		GGTGCCCAGGTTGGATGGGC	20	60.5		GGTGAGGGTTCCACATGAACTCATAGTC	28	54.7
NM_001827	CKS2	CDC28 protein kinase regulatory subunit 2	ATCTACTACTCGGACAAGTACTTCG	25	53.8		CATCAGATGAGTTTTAGGTACTTGT	25	51.3		ATGAGTTTTAGGTACTTGTTTGGAAAGTTCT	31	52
NM_001828	CLC	Charcot-Leyden crystal protein	GGCCAAGAATTTGAACTGAGCATCT	25	56.6		GCCTCAGGCTTGATTCTATGGTC	23	55.5		TTCTATGGTCAAAGGTGTAAGAGGATTGGC	30	54.9
NM_001831	CLU	clusterin	CAGACCTGCATGAAGTTCTACGC	23	56		CACCATTCATCCAGAAGTAGAAGGG	25	55.4		AGAAGTAGAAGGGCGAGCTCTGGTT	25	55.1
NM_001839	CNN3	calponin 3, acidic	AATGGAAACATGACCCAGGTTCAG	24	55.9		TGCATACTTAACTCCAATGTCAATG	25	52.3		TTAACTCCAATGTCAATGGTTGTATGGAATC	31	52.5
NM_001846	COL4A2	collagen, type IV, alpha 2	CGGAATACCCGGTCTGAAGGG	21	56.6		TCATCTCCTTTCTCTCCTTTAATGT	25	52.1		TGACAGGAGGTGGTCCTGGGGGC	23	59.6
NM_001847	COL4A6	collagen, type IV, alpha 6	GAAGGGGTCCTCTGGGATCAC	21	56.2		GGGAGACCAGATGCTCCTGG	20	56.2		GGAGTCCAGGCGACCCTCTGATAC	24	55.4
NM_001904	CTNNB1	catenin (cadherin-associated protein), beta 1, 88kDa	CGTACGTCCATGGGTGGGAC	20	56.8		GAAGGGCTCCGGTACAACCTT	21	56.6		TCCGGTACAACCTTCAACTATTTCTTCCATG	31	55.1
NM_001909	CTSD	cathepsin D	CTTCTGCCGCTCGCCCTCTG	20	59.8		CCCCAACCTCCGACATGGTC	20	57		CCGACATGGTCCGGCGGATGGA	22	58.1
NM_001912	CTSL1	cathepsin L1	GTTCAGGATAATGGAGGCCTGGA	23	56.5		GGTGTCATTAGCAACAGAATACTTG	25	52.7		ATTAGCAACAGAATACTTGGGATTGTACTTA	31	51.4
NM_001913	CUTL1	cut-like 1, CCAAT displacement protein (Drosophila)	AGAGGAAGTACCTGAGCTTGAGTC	24	55.9		ATGGTGCGCGCCATCTTGTT	20	58.1		GCCATCTTGTTGGAGAGAACCAGACG	26	55.2
NM_001915	CYB561	cytochrome b-561	TCTGCATGGTCATAGGCCTGAT	22	56		TGGTGGTGCGTTTAGCTTCGT	21	57.2		TTCGTTCCTGAAGACACGGTAAACCAG	27	54.8
NM_001922	DCT	dopachrome tautomerase (dopachrome delta-isomerase, tyrosine-related protein 2)	GCCAACTGCAGTGTTTATGATTTTT	25	53.9		ACACAACAAATGGTACCGGTGC	22	56.3		CAGGTCCTTGATGTGAGAAATCTATGGCC	29	55.2
NM_001924	GADD45A	growth arrest and DNA-damage-inducible, alpha	CGATCACTGTCGGGGTGTACG	21	56.9		CTGTCGTCGTCCTCGTCCGC	20	59.2		CCAGCAGGCACAACACCACGTTAT	24	55.4
NM_001927	DES	desmin	CGTGAAGATGGCCCTGGATGT	21	57		TCAGGGCTGGTTTCTCGGAAG	21	56.6		CTCGGAAGTTGAGGGCAGAGTAGGT	25	55.3
NM_001928	CFD	complement factor D (adipsin)	GCGCCATCACCGAGCGCTTG	20	61.3		CTTGCGGTTGCCGCAAACGC	20	60.4		GAGGTGACCACGCCCTCGAGCA	22	57.9
NM_001935	DPP4	dipeptidyl-peptidase 4 (CD26, adenosine deaminase complexing protein 2)	CAAGGAGATAAGATCATGCATGCAA	25	54.2		AGCCCCAAATTGCAATTCGTTTG	23	55.7		AAATTGCAATTCGTTTGTTGTCCACAAATCC	31	54.6
NM_001943	DSG2	desmoglein 2	CACAGGATGTCTTTGTTGGGTCTG	24	56.2		TCGAATTCAGGGTATTGGGCTCA	23	56.4		TCATCTGCATCTGTTGCATTGATTTTCATCA	31	54.5
NM_001944	DSG3	desmoglein 3 (pemphigus vulgaris antigen)	GCCCCTATACATTTGCACTGGAAG	24	56.2		GGTATACTCCAGGAGGTATCTGTTC	25	54		GTTCCTGGGCTCTGAGGAGGGC	22	56
NM_001946	DUSP6	dual specificity phosphatase 6	GATCACTGGAGCCAAAACCTGTC	23	56.1		GTGACTGAGCGGCTAATGCC	20	55.6		ACACCACAGTTCTTGCCCCGGG	22	56.6
NM_001953	ECGF1	endothelial cell growth factor 1 (platelet-derived)	GAGTCTATTCCTGGATTCAATGTCA	25	52.9		ATACAGCAGCCCGCCTGGTC	20	59.2		CCGCCTGGTCCAGCAGCACTTG	22	57.5
NM_001964	EGR1	early growth response 1	AACCCTCAGGCGGACACGGG	20	61.3		CTGGTCTCCACCAGCACCTT	20	56.3		CTCCACCAGCACCTTCTCGTTGTT	24	54.6
NM_001968	EIF4E	eukaryotic translation initiation factor 4E	CGGAAACCACCCCTACTCCTAAT	23	56.1		TCTGTTCTGTAGGGGATGTTTAAT	24	52		AGGGGATGTTTAATATAGTGTTCTGGGTTAG	31	52.7
NM_001982	ERBB3	v-erb-b2 erythroblastic leukemia viral oncogene homolog 3 (avian)	CTTTTCAGCCTGGCCCGGGG	20	60.4		TCAGCATCGCCGGTCACACT	20	58.7		GTCACACTCAGGCCATTCAGAGTCC	25	54.6
NM_001983	ERCC1	excision repair cross-complementing rodent repair deficiency, complementation group 1 (includes overlapping antisense sequence)	AGAGCCTGGGGAAGAACTTCG	21	56.3		GGCCAGGATACACATCTTAGCCA	23	56.7		TAGCCAGCTCCTTGAGGGCCTG	22	55.5
NM_001988	EVPL	envoplakin	CCCCAGCCAGATCGCCTACA	20	58.4		TCCCGCTCTCGGCTCTGGAT	20	59.7		CGGCTCTGGATCTCCTGCGTCAG	23	56.1
NM_001993	F3	coagulation factor III (thromboplastin, tissue factor)	TCTGTATGAGAACTCCCCAGAGTTC	25	55.9		CTTTTGTTCCCACCTGTTCAAAACT	25	55.1		CCTGTTCAAAACTCTGAATTGTTGGCTGT	29	54.6
NM_002001	FCER1A	Fc fragment of IgE, high affinity I, receptor for; alpha polypeptide	AACAAGTTAATGAGAGTGAACCTGT	25	53.2		ACACATCCCAGTTCCTCCAACC	22	56.9		CAGCAGAGGCCTGAAGGAGCAG	22	54.4
NM_002005	FES	feline sarcoma oncogene	TGAACCATGAGGACCTGGTGTT	22	56.3		CACCAGGGTGTTGTCGGCTC	20	57.6		AGGCGTCCGCTGAACACTTCGC	22	57
NM_002012	FHIT	fragile histidine triad gene	TGGAAAAACATTTCCATGGGACCT	24	55.7		AAGAACATGGACGTGAACGTGC	22	56.1		ACGTGAACGTGCTTCACAGTCTGTC	25	55
NM_002017	FLI1	Friend leukemia virus integration 1	GGCACAAACGATCAGTAAGAATACA	25	54		TGGCTAGGCGACTGCTGGTC	20	58.8		CTGGTCGGGCCCAGGATCTGATA	23	54.9
NM_002019	FLT1	fms-related tyrosine kinase 1 (vascular endothelial growth factor/vascular permeability factor receptor)	CCTTTGAAGAACTTTTACCGAATGC	25	53.6		CATGGGAGAGGCCAACAGAGT	21	56.4		CCAACAGAGTGCTGCTGTCGCC	22	55.4
NM_002024	FMR1	fragile X mental retardation 1	GATGTCAGATTCCCACCTCCTGT	23	56.4		CACCCTTTATCATCCTCACTTTAGC	25	53.9		CCACCAACAGCAAGGCTCTTTTTCATTTG	29	55.7
NM_002035	FVT1	follicular lymphoma variant translocation 1	GGTACATGCTCTCGGCCCTG	20	57		GCGACGAACTATGCTGTCAAAACT	24	56.3		GGTAAAACAAAGCAATAGTGCGGAAAAGGC	30	55.8
NM_002037	FYN	FYN oncogene related to SRC, FGR, YES	TGAGGAGCCCATCTACATCGTC	22	55.8		GCCACCTGTGCTGCCATGTC	20	58.6		GAGCTCTTCCTTCTCCATCTTTTAAGAAATC	31	52.3
NM_002051	GATA3	GATA binding protein 3	AGGGCCACGGTGCAGAGGTA	20	60.3		GCCAGGGTAGGGATCCATGAAG	22	56.8		CATGAAGCAGAGGCGGGCGGCA	22	59.3
NM_002066	GML	GPI anchored molecule like protein	ATGCTCCTCTTTGCCTTACTCCT	23	56.1		GAAGTCATTTATGACCGCACAGTCA	25	55.9		ACCGCACAGTCATGGCATCTCAAA	24	54.7
NM_002073	GNAZ	guanine nucleotide binding protein (G protein), alpha z polypeptide	GAAAAAGAAGCAGCCCGGCG	20	56.9		GAGCAGCTTGATTTCGCGGC	20	56.9		GTTGCCGCTGGCTCTCTGAGCG	22	57.4
NM_002086	GRB2	growth factor receptor-bound protein 2	ATCTGTCTCCAGAAACCAGCAGATA	25	56		GGGATCAAAGTCAAAGAGGGCCT	23	57.2		AGAGGGCCTGGACGTATGTCGG	22	55.1
NM_002087	GRN	granulin	TCTACCTGCTGTGAGCTGCC	20	56.3		ACACACAGTGTCTTGGGGGC	20	57.2		GCAGTGCAGGTGATCGGAGCAG	22	55
NM_002104	GZMK	granzyme K (granzyme 3; tryptase II)	CTTTTATCACCAAAGACATGGTCTG	25	52.7		CTATAGCGTGGAAGACACCTTTACA	25	54.8		CACCTTTACAGATCAAGGGGCCCC	24	54.7
NM_002110	HCK	hemopoietic cell kinase	TCCTGCTGATGGAGATCGTCAC	22	56.3		GGCATCCGGTATCCACGCTC	20	57.3		ACGCTCCAGAGCTCGGATCACTT	23	55.2
NM_002111	HD	huntingtin (Huntington disease)	GTTCCTCATGCAGCCCTGTC	20	55.3		ACATCCGATCTCGATTCAGAGTCA	24	55.7		TCGATTCAGAGTCATCCTCCAAGGCTT	27	55.4
NM_002153	HSD17B2	hydroxysteroid (17-beta) dehydrogenase 2	CCAGTGCAGATAAAAGATGCTTACA	25	54.1		GCCATGCATTGTTTGTAGTCAGTC	24	55.2		AGCACCCCAGCATTGTTGATCACAG	25	55.4
NM_002158	FOXN2	forkhead box N2	GGCACTGAAGAAGCAACCTTTTTC	24	55.6		TCTTTGAGGTTTCGCACCTGGT	22	57		GGTTTCGCACCTGGTTCTGCTTGATTA	27	55.6
NM_002163	IRF8	interferon regulatory factor 8	GGAGTGCGGTCGCTCTGAAAT	21	57.3		CTGCGCCCACCAGTCTGGAA	20	59.4		GCTCCTTTTGATCATCCCCATGTAATCGTC	30	55.7
NM_002166	ID2	inhibitor of DNA binding 2, dominant negative helix-loop-helix protein	TCCAGGACGCCGCTGACCAC	20	61.4		GCTTTGCTGTCATTTGACATTAACT	25	53.4		CTGTCATTTGACATTAACTCAGAAGGGAATT	31	52.5
NM_002178	IGFBP6	insulin-like growth factor binding protein 6	AGGACGACGAGGCGCCTTTG	20	59.4		TTCACATCCTGTGGGCGGGC	20	59.8		CAGTGCCTGCTTGGGGTTTACTCTC	25	55.1
NM_002184	IL6ST	interleukin 6 signal transducer (gp130, oncostatin M receptor)	GCAACAAGAAGATGGTACCGTGC	23	56.7		ACTGGAGTAACTGTTATCAAATAGC	25	51.3		GTAACTGTTATCAAATAGCATTTGCTCTCTG	31	51.4
NM_002188	IL13	interleukin 13	AGCTCATTGAGGAGCTGGTCAA	22	56.3		AGGTTGATGCTCCATACCATGCT	23	56.7		TGATGCTCCATACCATGCTGCCATTG	26	55.5
NM_002197	ACO1	aconitase 1, soluble	CTGCACAAACACCAGTAATCCGT	23	56		TTTTGATGTAAGGCATCACGTTCAG	25	54.7		GGCCAGCATCCACAGCTTTCTTTG	24	54.4
NM_002198	IRF1	interferon regulatory factor 1	TTAATTCCAACCAAATCCCGGGG	23	55.8		ACAAACAGGCATCCTTGTTGATGT	24	56.1		TTGGCAGCATGCTTCCATGGGAT	23	54.8
NM_002220	ITPKA	inositol 1,4,5-trisphosphate 3-kinase A	GCAGGTGCTTCGCGTCTTTG	20	56.8		CTCCAGGGTGTCCCGGATCT	20	57.6		GCTGCAGGCGGTTCAGATACCG	22	55.1
NM_002223	ITPR2	inositol 1,4,5-triphosphate receptor, type 2	GCTGGTCAACCAGAACCTGGA	21	56.8		TTACCAAGAGGGTTTATGTCATTCA	25	52.8		ATGATATCAATCCCATTAGACTCATGTGTAG	31	51.2
NM_002226	JAG2	jagged 2	GTGTAATTTGCTCCACGGGGG	21	55.9		ACACACTCATCGCAGAACCTCC	22	57		TCGCAGAACCTCCCTTGCCAGC	22	56.6
NM_002228	JUN	jun oncogene	GCAAAGATGGAAACGACCTTCTATG	25	54.7		TACTGTAGCCATAAGGTCCGCTC	23	56		GTCCGCTCTCGGACGGGAGGAA	22	57.1
NM_002231	CD82	CD82 molecule	AGGACAGCCTGCAGGATGCC	20	59.3		GTTGTCTGTCCAGTTGTAGAAGCTG	25	56.1		CTGTCCAGTTGTAGAAGCTGACCCAG	26	54.5
NM_002256	KISS1	KiSS-1 metastasis-suppressor	AAAAGGTGGCCTCTGTGGGG	20	57.1		GTGCACGGCAGGCTCTGCTC	20	60.6		AGGAGGCCCAGGGATTCTAGCTG	23	55
NM_002284	KRT86	keratin 86	CACCTACAGGCGCCTGCTGG	20	59.9		AGCTGCTGACGCAGACATTCA	21	57		CAGACATTCACCGAGCCGACGC	22	55.1
NM_002285	AFF3	AF4/FMR2 family, member 3	ACTCAGGCCCCAATGCCACA	20	59.1		CAGCGTGGTCCCTTTTGAGTC	21	55.7		CCAGTACAGGAGGGCCAGGCAT	22	55.6
NM_002291	LAMB1	laminin, beta 1	GTGCCCCTGTGGATGGATTCA	21	57.1		TTTAAGCCCTTGGTGTTATGCCTG	24	56.1		GTGTTATGCCTGCACATGCAGTGTC	25	54.5
NM_002298	LCP1	lymphocyte cytosolic protein 1 (L-plastin)	GGCTGCAACAAAATTGGCAACTT	23	56.2		CCTTTTGGAGCCACCTGCTC	20	55.6		ACCTGCTCAAGCAGGTGGTAATAAG	25	52.5
NM_002305	LGALS1	lectin, galactoside-binding, soluble, 1 (galectin 1)	GAGTGCCTTCGAGTGCGAGG	20	57.3		GTTGAAGCGAGGGTTGAAGTGC	22	56.7		GCTGTCTTTGCCCAGGTTCAGCA	23	55.3
NM_002309	LIF	leukemia inhibitory factor (cholinergic differentiation factor)	AGCTCAATGGCAGTGCCAATG	21	56.3		CATAGCTTGTCCAGGTTGTTGGG	23	56.1		GGTTGTTGGGGAACGGCTCCCC	22	57.2
NM_002310	LIFR	leukemia inhibitory factor receptor alpha	AGTGGCAGTGGCTGTCATTGT	21	57.1		AGACACTCTTTTGAAACTGTAATGC	25	52.6		ATGCTTTACAGTTTTCTGGATTTGGAATAT	30	50.7
NM_002343	LTF	lactotransferrin	CCAACAGCAACGAGAGATACTACG	24	55.4		GACATCTTTCACAAATGCAACGTCT	25	55.1		CAAATGCAACGTCTCCAGCATTCTCAG	27	54.5
NM_002346	LY6E	lymphocyte antigen 6 complex, locus E	ACAACTACTGCGTGACTGTGTCT	23	56.5		CGGGGAACAGGTCTTGCTCA	20	56.6		TTGCTCAGGCTGTGGCCAAATGT	23	55.1
NM_002350	LYN	v-yes-1 Yamaguchi sarcoma viral related oncogene homolog	AAGCTCGTGAGGCTCTACGC	20	56.5		GCAGAAAAGTCAATGAGCTTTGGAA	25	55.1		CACCTTCATCGCTCTTCAGGAAATCCAG	28	55.3
NM_002354	TACSTD1	tumor-associated calcium signal transducer 1	ACAAAGCAAGAGAAAAACCTTATGA	25	52.1		AAATTTTGGATCCAGTTGATAACGC	25	53.2		TAACGCGTTGTGATCTCCTTCTGAAGTG	28	54.9
NM_002372	MAN2A1	mannosidase, alpha, class 2A, member 1	GCAGTTTGGGATACAGCAAATACT	24	54		TGCTGATTCCAAAATCTTATACACT	25	51.3		CAGTCCCAATGGCGGTATATGTGCT	25	54.6
NM_002376	MARK3	MAP/microtubule affinity-regulating kinase 3	AGATTGTGTCTGCAGTTCAATACTG	25	54		AACAGTAAATTCATTGCTAAAACCG	25	51.4		CTGCTATTTTAATGTTCATATCGGCATCTAA	31	50.8
NM_002378	MATK	megakaryocyte-associated tyrosine kinase	GGTCAGCGACTTTGGCCTGG	20	58		GAGCAGCACCCCAAAACTCC	20	55.9		CACCCCAAAACTCCAGACATCCGA	24	54.2
NM_002383	MAZ	MYC-associated zinc finger protein (purine-binding transcription factor)	CACAAGCCCTACAACTGCTCC	21	55.5		TGAAGGGCCGTTCTGTTGAGT	21	56.5		CTGTTGAGTGCACTTGTCTGACGTGA	26	54.9
NM_002394	SLC3A2	solute carrier family 3 (activators of dibasic and neutral amino acid transport), member 2	CGGGGATGAGATTGGCCTGG	20	57.2		CCCCTGGGATGTCAGGGAAG	20	56.3		GACTCATCCCACAGCATGACTGGAG	25	54.5
NM_002398	MEIS1	Meis homeobox 1	ATAACTTGATGATTCAAGCCATACA	25	51.4		CAGCTAATATACCGGTGGCAGAAAT	25	55.5		ATATACCGGTGGCAGAAATTGTCACATAATT	31	53.7
NM_002410	MGAT5	mannosyl (alpha-1,6-)-glycoprotein beta-1,6-N-acetyl-glucosaminyltransferase	AATTGGTGTCCTCATTTACCTTGGA	25	55.2		GGATCCGTAGTCTCATCCACCG	22	56.3		CGTAGTCTCATCCACCGGAATTCTTCATG	29	55
NM_002414	CD99	CD99 molecule	GAACCCACCCAAACCGATGC	20	56.2		CCACCATCACTGCCTCCTTTTC	22	55.9		ACGCCATCCGCAAGGTCAGCAT	22	56.7
NM_002416	CXCL9	chemokine (C-X-C motif) ligand 9	TCCTCTTGGGCATCATCTTGCT	22	56.5		AGTCCCTTGGTTGGTGCTGAT	21	56.4		CAGGAACAGCGACCCTTTCTCACTA	25	53.9
NM_002420	TRPM1	transient receptor potential cation channel, subfamily M, member 1	AGTGGATCGTCATCTCCTACATCG	24	56		GTACTCCTGAAGCCAAACTTTGATT	25	54.2		CTGGCTGAGTTTGCCTGGTTCTGA	24	54.7
NM_002422	MMP3	matrix metallopeptidase 3 (stromelysin 1, progelatinase)	AGGGATTGACTCAAAGATTGATGCT	25	55.2		ACTTTCTTTGCATTTGGGTCAAACT	25	54.9		CATTTGGGTCAAACTCCAACTGTGAAGATC	30	54.6
NM_002424	MMP8	matrix metallopeptidase 8 (neutrophil collagenase)	TTCCATTTCTGCTCTTACTCCATGT	25	54.9		AGACTGATACTGGTTGCTTGGTAAT	25	54.7		ACTGGTTGCTTGGTAATTGGTAGAACTTTTC	31	54.4
NM_002425	MMP10	matrix metallopeptidase 10 (stromelysin 2)	GAGTTGAGCCTAAGGTTGATGCT	23	55.1		TCCTGGCATTGGGGTCAAACT	21	56.7		GGGGTCAAACTCAAACTGTGATGATCCA	28	55.1
NM_002447	MST1R	macrophage stimulating 1 receptor (c-met-related tyrosine kinase)	AGAGCCTGCAGACCTATAGATTTAC	25	54.3		ATGTGGCGGTATGGTGGGGC	20	59.7		AGCAGTTCCCACAGCAGCACAC	22	55
NM_002451	MTAP	methylthioadenosine phosphorylase	CATCTGATGCCTTAATTTTGGGGAA	25	54.4		GTTCGCCTGGTAGTTGACCTTTG	23	56.2		CCTTTGAAGGCATGATGGTGTGCTG	25	54.3
NM_002452	NUDT1	nudix (nucleoside diphosphate linked moiety X)-type motif 1	ACAGACAGCATCCAGGGGAC	20	56.1		ACATGTCCTTGAAGGGGATCTGAT	24	56.2		CCAGCTGGAACCAGCATGGGCG	22	57.7
NM_002457	MUC2	mucin 2, oligomeric mucus/gel-forming	CATCTACCTCACCCGCCACC	20	56.7		CTCCCGGTTCCACATGAGGG	20	56.7		TGAGCAGCCCGGGGCTGTAGTG	22	58.1
NM_002466	MYBL2	v-myb myeloblastosis viral oncogene homolog (avian)-like 2	TGTGGGTTCTAGCCTCTCTGAAG	23	56		CCTCAGGGAGGTCAAATTTACTCAG	25	55.4		GGTCAAATTTACTCAGGTCACACCAAGCAT	30	55.8
NM_002485	NLRP2	NLR family, pyrin domain containing 2	GAATGCACTCACCTTGTCATGGTA	24	55.6		GACTCAACTGCTTTCAGGAATTCAG	25	54.6		GTAAAATATTCTGGCTTTACAATTGGACGTC	31	51.8
NM_002497	NEK2	NIMA (never in mitosis gene a)-related kinase 2	TGGAGACTTTGGGCTAGCTAGAAT	24	55.8		GACCAGATATCTGATTTCTCATTGT	25	51.2		ATCTGATTTCTCATTGTAGGACATGCGATT	30	53.3
NM_002499	NEO1	neogenin homolog 1 (chicken)	CACCTAAAGCGGACTCCTCTGATA	24	56		GCTCCCATGAGGGCTGTTACT	21	56.5		CCGGCTTCCTTTCCCTCCAGAC	22	54.1
NM_002507	NGFR	nerve growth factor receptor (TNFR superfamily, member 16)	CAGCTCCGCGAGTGCACACG	20	60.6		GTGCTGGGGGCTGTGCTGTC	20	60.5		GGTGTGGACCGTGTAATCCAACGG	24	55.1
NM_002513	NME3	non-metastatic cells 3, protein expressed in	CTCATCGGAGCCACGAACCC	20	57.2		CGGGCACTCTCCACCGAGTC	20	58.9		CCACCGAGTCGCTGCCGTGAAT	22	56.7
NM_002529	NTRK1	neurotrophic tyrosine kinase, receptor, type 1	CTGGAGCAGGCCGGCTGGAT	20	61.6		CGTTCTCTGCCCAGCACGTC	20	57.8		TCAGCCCCAGGGATGGCAGACCC	23	60
NM_002553	ORC5L	origin recognition complex, subunit 5-like (yeast)	CTAGTGGAAAGACCTATGTAACACA	25	52.5		GCAGCCTCAATGTAAAGCATTCAAC	25	55.9		ATGTAAAGCATTCAACACAATTCACAAACA	30	51.8
NM_002555	SLC22A18	solute carrier family 22 (organic cation transporter), member 18	CTGGCCGCCACAGAACTTAC	20	55.5		AGGTAGCCGAAGGCAATGGAA	21	56.4		GGAATCCAGGCCCAGTTTCCGAGA	24	56
NM_002558	P2RX1	purinergic receptor P2X, ligand-gated ion channel, 1	TCTATGAGTTCCATGGGCTGTACG	24	56.5		GTGACGGTAGTTGGTCCCGTT	21	56.7		CCCGTTCTCCACAAAGTGCCTGG	23	55.2
NM_002576	PAK1	p21/Cdc42/Rac1-activated kinase 1 (STE20 homolog, yeast)	CAGAAGAAGAAGCCTAAAATGTCTG	25	52.5		ACCTTGTCCAATCTTCTCAAACCG	24	55.7		CTTCTTAGGATCGCCCACACTCACTATG	28	54.5
NM_002580	REG3A	regenerating islet-derived 3 alpha	CTACTCATACGTCTGGATTGGGCT	24	56.3		TCACATCACTGCTACTCCACTCC	23	56.2		ACTCCCAACCTTCTCCATTGGGCT	24	55.6
NM_002592	PCNA	proliferating cell nuclear antigen	AAATTGTCACAGACAAGTAATGTCG	25	52.6		CTCAGTGCAAAAGTTAGTTGAACTG	25	53.2		GCAAAAGTTAGTTGAACTGGTTCATTCATCT	31	53.1
NM_002607	PDGFA	platelet-derived growth factor alpha polypeptide	CACCAGCCTGAGAGCTCACG	20	57.1		ATCTCGTAAATGACCGTCCTGGT	23	56		GTCTTGCAGACAGCGGGGACAG	22	54.7
NM_002613	PDPK1	3-phosphoinositide dependent protein kinase-1	CAAGTTTGGGAAAATCCTTGGGGA	24	56.2		GATATGTCGCTTCTCCAGAATTTTA	25	51.6		CTGGAGGTTGCCAGTTCTCGAGC	23	54.7
NM_002632	PGF	placental growth factor, vascular endothelial growth factor-related protein	CTCCTAAAGATCCGTTCTGGGGA	23	55.8		CCTTGGGTCTCCTCCTTTCCG	21	56.6		CCTTTCCGGCTTCATCTTCTCCCG	24	54.8
NM_002643	PIGF	phosphatidylinositol glycan anchor biosynthesis, class F	TGTCTTGTTTCTCCTTTCATGTAAT	25	51.4		AACAAACATAAGCAAGGCACAGTAG	25	54.7		GGCACAGTAGTAAAAGTAGACAAAATAACTG	31	51.1
NM_002648	PIM1	pim-1 oncogene	CGCTGCTCAAGGACACCGTC	20	57.8		GCGATGGTAGCGGATCCACT	20	56.4		GGATCCACTCTGGAGGGCTATACACT	26	54.7
NM_002655	PLAG1	pleiomorphic adenoma gene 1	ACTGCACCAAGGCCTTTGTTTC	22	56.6		CTTTCCGGTGAAACATTTTCTCACA	25	54.8		CACTTGTGGGTTTTCTCAGGAGAATGAGTAG	31	55.3
NM_002664	PLEK	pleckstrin	GAAAACCCTTTCCTGGACAACCC	23	56.3		TCTGAATTCTTCTTTCAGAATCACA	25	51.2		CACTGGAATTCTCTTCACAGAAGAACCCA	29	54.8
NM_002670	PLS1	plastin 1 (I isoform)	CTGACCAATGCAGGATGGCATAC	23	56.3		ATCTTCCCCACCTTTAGGGGC	21	56.3		CAATCTGATTAAGCAGATGAAAATAGGCTCT	31	52.2
NM_002688	SEPT5	septin 5	ACGTGCACTACGAGAACTACCG	22	56.5		GGATCGGGATGGGGCTCTCC	20	58.6		TCTCCATGCGGCTGTCCTGGGT	22	57.5
NM_002690	POLB	polymerase (DNA directed), beta	AGGGTTTCACAATCAATGAGTACAC	25	54		TTCCCGGTATTTCCACTGGATGT	23	56.4		TATCCACTGGCAGGGGTTCTCCTG	24	55.3
NM_002708	PPP1CA	protein phosphatase 1, catalytic subunit, alpha isoform	ACTGACTGCTTCAACTGCCTG	21	55.2		TCTGTGGGCCGCATGATCCG	20	59.5		CGAATCTGCTCCATAGACTGCAGGTC	26	54.6
NM_002716	PPP2R1B	protein phosphatase 2 (formerly 2A), regulatory subunit A, beta isoform	ATTGTCTACTATTTTGGGCAAAGAA	25	51.8		GGATTCCAATCACTTCATTTACACA	25	52.3		TCCAAATTGGAGATGATATTCAAACGAACGT	31	53.9
NM_002722	PPY	pancreatic polypeptide	ATGCAGCTGATCTCCGTAGATACA	24	55.8		GGGGACCCCCACTCCGAGAA	20	60.1		ACTCCGAGAAGGCCAGCGTGTC	22	55.9
NM_002729	HHEX	hematopoietically expressed homeobox	GTGAACGACTACACGCACGC	20	56		TGGCCGCCTTTCCTTTTATGC	21	56.2		AGGCCTCTGCAAGAAGGGGCTC	22	56
NM_002734	PRKAR1A	protein kinase, cAMP-dependent, regulatory, type I, alpha (tissue specific extinguisher 1)	AGGGAGAACCAGGGGATGAGT	21	57		AACTCTTCATTTTCTGACCGACGTT	25	55.6		CTGACCGACGTTGTAGCACAGCAG	24	55.1
NM_002744	PRKCZ	protein kinase C, zeta	GTCAACGGCGGGGACCTGAT	20	59.1		GTGCAGGAAGTTGAGGGCGA	20	57.1		AGGGCGATGCAGATCTCGGCCG	22	58.3
NM_002745	MAPK1	mitogen-activated protein kinase 1	CTGGCCCACCCATATCTGGA	20	55.8		AGTCATCCAATTCCATGTCGAACTT	25	55.4		CATGTCGAACTTGAATGGTGCTTCGG	26	54.3
NM_002756	MAP2K3	mitogen-activated protein kinase kinase 3	CAAGCCACCCGCACCCAACC	20	61.1		ACCACCCCATAGGCTCCACG	20	58.5		TCACCAAGTCATCAGCCTCCACCT	24	55.2
NM_002768	CHMP1A	chromatin modifying protein 1A	CTCTCCGAGTGCTGCTCCTG	20	56.5		CTTGGAGTCCTTCTCCGCCTT	21	56.3		CCAGCTTCTCCAGCTGCTTCGC	22	55.3
NM_002769	PRSS1	protease, serine, 1 (trypsin 1)	TCCCTCATCAACGAACAGTGGG	22	56.8		CCAGGACTTCGATGTTGTGCTC	22	55.7		TGCTCTCCCAGTCTCACCTGGATG	24	55.2
NM_002777	PRTN3	proteinase 3 (serine proteinase, neutrophil, Wegener granulomatosis autoantigen)	GGTCCTGCAGGAGCTCAATGT	21	56.9		CTATTCCTTGGATGATGCCATCACA	25	55.6		CCATCACAGATCAGGGGGCCAC	22	54.3
NM_002779	PSD	pleckstrin and Sec7 domain containing	CGGGGACTTCATCGGGAACC	20	57		GAGAGCGTCTCAGCTCCTCC	20	56		CCACTGCAGCTTCTCATTCTTGATGGAG	28	55.6
NM_002783	PSG7	pregnancy specific beta-1-glycoprotein 7	TCCCTGCACACAGCATATAACCT	23	56.4		GAAACTTTTGGTGGCTGGGCT	21	56.1		TTGGGCTGTGGTGGGCGGGTTC	22	59.2
NM_002811	PSMD7	proteasome (prosome, macropain) 26S subunit, non-ATPase, 7 (Mov34 homolog)	CACCCCCTGGTGCTGCTCAG	20	59.8		AAGCACACCAACAACACGCTT	21	56.2		CAACACGCTTCTGGTTTCCAACCTTG	26	54.7
NM_002827	PTPN1	protein tyrosine phosphatase, non-receptor type 1	AGAGTGGCCAAGCTTCCTAAGAA	23	56.3		TTTGGGCTTCTTCCATTTTTATCAA	25	52.5		GTCATTATCTTCTTGATGTAGTTTAATCCGA	31	50.1
NM_002840	PTPRF	protein tyrosine phosphatase, receptor type, F	ATCCTCATCATCCTCATTGTCATCG	25	55.1		CCTTCAGTCCGATCGACTGCT	21	56.2		CCGATCGACTGCTCATCCTTAGAGGA	26	55
NM_002843	PTPRJ	protein tyrosine phosphatase, receptor type, J	TCATCCCCGGACTCCGCTCC	20	60.3		GCTGACCACTGTCACTCGGAAG	22	57.4		TGACCACTGTCACTCGGAAGTCAGAAA	27	55.5
NM_002849	PTPRR	protein tyrosine phosphatase, receptor type, R	TCTCAGCTGAGGGACGTCGT	20	57.2		TTAGTTCCATGACGCGGAATATCAA	25	55.1		GAATATCAATTTCTTTGGGATCCACAAAGTT	31	51.5
NM_002853	RAD1	RAD1 homolog (S. pombe)	AGTCCTACAAATTACCATGTCTCCT	25	54		GAATCTTTGGGATAGTCAAGGTGGG	25	55.7		TGGGATAGTCAAGGTGGGAACTTCCTG	27	55.7
NM_002856	PVRL2	poliovirus receptor-related 2 (herpesvirus entry mediator B)	GGAACCAGCCCTGATACCTGT	21	56.2		GCATCAGTACGGCCGAGGTA	20	56		TGTCATCATAGCCGGAGATGGACACTT	27	55.4
NM_002865	RAB2A	RAB2A, member RAS oncogene family	AGGTGCAGCAGGAGCTTTACTA	22	56		TGTTGGAATTGGAATGCTGGCG	22	56.7		GCGGGCATCTTCTAACCAGGTTGT	24	54.8
NM_002866	RAB3A	RAB3A, member RAS oncogene family	CAAGGTCAAGACCATCTATCGCAAC	25	56.2		GTAGTATGCGGTGGTGATGGTC	22	55.1		GTGGTGATGGTCCGGTACCGCT	22	55.8
NM_002867	RAB3B	RAB3B, member RAS oncogene family	ATGACATCACCAATGAAGAGTCCTT	25	54.9		CCACCAGAATAACTTGTGCATTGTC	25	55.2		TGCATTGTCCCAGGAGTAGGTCTTGAT	27	55.5
NM_002872	RAC2	ras-related C3 botulinum toxin substrate 2 (rho family, small GTP binding protein Rac2)	GAGGACTACGACCGTCTCCG	20	55.5		AACCACTTGGCGCGGACGTT	20	60		ACGTTCTCATAAGAGGCTGGGCTGA	25	55.3
NM_002881	RALB	v-ral simian leukemia viral oncogene homolog B (ras related; GTP binding protein)	TGCAGTACGTGGAGACGTCAG	21	56.3		TTGTTTTCTGACATCTTCTTTGTTC	25	51		ATCTTCTTTGTTCTGATTTCTCTCATTAGGT	31	51.3
NM_002899	RBP1	retinol binding protein 1, cellular	TGGGTACTGGAAGATGTTGGTCA	23	56		GGCTTCAGCAAGTTGGCGATT	21	56.4		TTGGCGATTTTGCGCAAGGCCA	22	56.1
NM_002903	RCVRN	recoverin	AGCTGGAGTGGGCCTTCTCC	20	58.4		GTTTTCATCGTCTGGAAGGAGCTT	24	55.8		AGCTTCACGTCCTCGGGAGTGAT	23	54.9
NM_002909	REG1A	regenerating islet-derived 1 alpha (pancreatic stone protein, pancreatic thread protein)	TGCTGATCTCCTGCCTGATGTTT	23	56.9		TCTGGGCAGCTGATCCGGGC	20	61.5		CTGATCCGGGCCTGGGGCAACT	22	58.3
NM_002913	RFC1	replication factor C (activator 1) 1, 145kDa	ACAGATGAGTCTGGATTAAATGATG	25	51.4		TCTTCATCCAACATGGCTAATGTTC	25	54.1		CTGGCAAACTCTTCATCTTCATGCAACTG	29	54.9
NM_002944	ROS1	v-ros UR2 sarcoma virus oncogene homolog 1 (avian)	TCTTTTCAACTTGAAGGCATGAGTC	25	54.4		GACTTTACAACGTCAGCATATGGTC	25	54.4		TATGGTCCTGGCCCCTTAGATGTAAAGG	28	55.6
NM_002951	RPN2	ribophorin II	TGTCTCCAACTTCACTTTTGCTCC	24	55.9		GTCTGGAACATGTTGAGCTGAGTC	24	55.9		AGCTGAGTCCAGTAGACATACATGAGTCC	29	55.2
NM_002955	RREB1	ras responsive element binding protein 1	TCCACGACTTAGGATTCACGGAC	23	56.4		TTGCTCGCTGATGCACCTCC	20	57.5		TGCACCTCCGCAGGTTTGTTTCG	23	55.6
NM_002956	CLIP1	CAP-GLY domain containing linker protein 1	GCTTAAGGCCCCCACCAAGA	20	56.8		CAAATTCCTCCTGAGTCTCAGATGA	25	54.7		TCTCAGATGATGGAGTGCTTGATGCTTTTT	30	55.3
NM_002957	RXRA	retinoid X receptor, alpha	ACGGGATCCTCCTGGCCACC	20	60.8		TGCATGTCCCGCATCTTGGA	20	56.7		CGCATCTTGGACACAAGCTCCGT	23	54.9
NM_002962	S100A5	S100 calcium binding protein A5	AGCAAACTGACCCTGAGTAGGAA	23	56		ATCTCCTGGTCGCTGTTCTTGT	22	56.2		GTCCAGGCTCTTCATCAAGTCATCGATG	28	55.1
NM_002967	SAFB	scaffold attachment factor B	AGAGCTACAGATTTGAAGAATCTTT	25	51		CAGCGAGCTCCAGGACTCCG	20	59		GGGCATTTGTCACAACCTTGGCG	23	54.6
NM_002977	SCN9A	sodium channel, voltage-gated, type IX, alpha subunit	GACGCTCAGCCCTCATGCTC	20	57.5		AGGAACTACAACGCCTTTTCTTGT	24	55.4		ACAACGCCTTTTCTTGTGTATTTGATTGGT	30	54.6
NM_002993	CXCL6	chemokine (C-X-C motif) ligand 6 (granulocyte chemotactic protein 2)	ACGATTGGTAAACTGCAGGTGTTC	24	56.2		GCTTCCGGGTCCAGACAAACT	21	57.1		TCCAGACAAACTTGCTTCCCGTTCTT	26	54.7
NM_002999	SDC4	syndecan 4	AAGACTCCATGATCGGCCCTG	21	56.5		TTGGGTTCGGTGGGGACTTG	20	56.9		CCCTGCCCTCTCAGGGATATGGTTAT	26	55.2
NM_003018	SFTPC	surfactant, pulmonary-associated protein C	GCTGCTACATCATGAAGATAGCTCC	25	55.7		GCTTAGACGTAGGCACTGCG	20	55.1		TGCGGGCTTGGCCTGCAGAGAG	22	58.9
NM_003023	SH3BP2	SH3-domain binding protein 2	GAGGAGGAGCGCAAGAGCTG	20	57.1		CAACTGCGCCGTAGAAGCTG	20	56		CCGTAGAAGCTGTCTGTGTCCGAG	24	54
NM_003036	SKI	v-ski sarcoma viral oncogene homolog (avian)	GTGGTCAAGATGCGCGTGAAG	21	56.5		CAGGTTACGCTTGGCCTCCG	20	57.7		CTTCTTGGCCACGCGTAGGAACTC	24	55
NM_003045	SLC7A1	solute carrier family 7 (cationic amino acid transporter, y+ system), member 1	ACCAAAACACCAATAATCGCCACA	24	56.3		ACCAACACACAGGCAGCCAC	20	58		CCAATGGACATGAGGTCCACCAAGTC	26	55.1
NM_003056	SLC19A1	solute carrier family 19 (folate transporter), member 1	TTCGTGCTGTTCCGCGGCTC	20	60.2		CCAGGGCACAGAGCTCTTTAGA	22	56.3		CACAGAGCTCTTTAGACAGAGAAGATGCAAT	31	54.9
NM_003072	SMARCA4	SWI/SNF related, matrix associated, actin dependent regulator of chromatin, subfamily a, member 4	AGCAGTCAGCGCTTATGGTCA	21	56.5		ATCTCGTCGGCCAGGATGCC	20	58.9		TACAGGGACACCAGCCACTCCAAA	24	55.4
NM_003073	SMARCB1	SWI/SNF related, matrix associated, actin dependent regulator of chromatin, subfamily b, member 1	CCACAACCATCAACAGGAACCG	22	56.3		ACCAGCACCTCGGGCTGAGA	20	60.2		CGTTCTCATGGATCACAGCTGGGT	24	54.3
NM_003085	SNCB	synuclein, beta	AAACCAAGCAGGGGGTCACC	20	57.3		TGAAGCCACACCTTGTACCACA	22	56.7		CTTGTACCACACCTTCTCGGGTCTTG	26	54.7
NM_003087	SNCG	synuclein, gamma (breast cancer-specific protein 1)	GGAGAACATCGCGGTCACCT	20	56.6		CCTCCTCTGCCACTTCCTCTTT	22	56.3		TGCCACTTCCTCTTTCTCTTTGGATGC	27	55.2
NM_003113	SP100	SP100 nuclear antigen	GACAACCCTTTAGAATCAAATGATG	25	51		GTGGTCTTGTCCTATCACTCTTTTC	25	53.7		TGAATGTAGATAATTTTCTGAAATCCATGGG	31	50.8
NM_003118	SPARC	secreted protein, acidic, cysteine-rich (osteonectin)	GTACACTGGCAGTTCGGCCA	20	57.1		GCTCCATGGGGATGAGGGGA	20	58.1		TGAGGGGAGCACGCAGTGGAGC	22	58.3
NM_003119	SPG7	spastic paraplegia 7, paraplegin (pure and complicated autosomal recessive)	CTTGGTGGGCTGGATGCTGG	20	58		TCCGCTCAAACAGCTGCTCC	20	57.4		AAAGCCCAGGGCGGCGTTTGTC	22	57.8
NM_003122	SPINK1	serine peptidase inhibitor, Kazal type 1	ACTGATGGAAATACTTATCCCAATG	25	51.5		GCCCAGATTTTTGAATGAGGATAGA	25	53.7		TTTTTGAATGAGGATAGAAGTCTGGCGTTTC	31	54.2
NM_003146	SSRP1	structure specific recognition protein 1	AAGAAACCGATGAGTCATTCAACCC	25	56		GTCACTGTCACCCTCATTACTGGA	24	56.4		TCATTACTGGAGGAGCTGGCAGAGG	25	55.4
NM_003150	STAT3	signal transducer and activator of transcription 3 (acute-phase response factor)	CTACTAAAGTCAGGTTGCTGGTCAA	25	55.2		CTTTTGTGTTTGTGCCCAGAATGT	24	55.3		CCGGGATCCTCTGAGAGCTGCAA	23	55.5
NM_003157	NEK4	NIMA (never in mitosis gene a)-related kinase 4	ATAAAGCGGCAAATCTCCTTCTTTT	25	54.3		GTTGGGGGTGGATTACTTCATGATT	25	55.8		TGTAGCAAAAGGCTTGGATTGAGAGTCAC	29	55.4
NM_003161	RPS6KB1	ribosomal protein S6 kinase, 70kDa, polypeptide 1	GGGGATCATCTACAGAGACCTGAAG	25	56.3		GTGACTGTTCCATCATGAATAGATT	25	51.6		TCATGAATAGATTCTTTGCATAGTCCAAAGT	31	51.8
NM_003177	SYK	spleen tyrosine kinase	GCACACAGGGAAATGTTAATTTTGG	25	54.2		AGGCTTTGGGAAGGAGTATGATTTG	25	55.7		ATGATTTGATTCTTGAGATTATTCCACCCG	30	52.2
NM_003183	ADAM17	ADAM metallopeptidase domain 17 (tumor necrosis factor, alpha, converting enzyme)	CATCCCTTTCTGCGAGAGGGAA	22	56.6		AGCATCGACATAGGGCACACA	21	56.3		GCAGCACACCTTGCAGGAGTTGT	23	55.4
NM_003186	TAGLN	transgelin	GCAGTGACCAAGAATGATGGGC	22	56.5		CAATGACATGCTTTCCCTCCTGC	23	56.7		CTCTCTGTGAATTCCCTCTTATGCTCCTG	29	54.5
NM_003188	MAP3K7	mitogen-activated protein kinase kinase kinase 7	AGGGGAGTGCTGCTTGGATG	20	56.8		CTCATCAAAGGGTTTCCGACGC	22	56.3		CCCCAGCTGAAGACGTCACATTTTTCA	27	55.5
NM_003189	TAL1	T-cell acute lymphocytic leukemia 1	CTGCTCTACAGCCTCAGCCA	20	56.1		TTGTTGGTGGTGAACATAGGGAAG	24	55.6		ATAGGGAAGGCATCCGGCTCCC	22	55.4
NM_003199	TCF4	transcription factor 4	GCTCAGGGTCCTGGGGGAAT	20	58.3		TGTGACCCAAGGTCCCTGCT	20	58.1		TCATGTGGTCATAGGGAGTCCCATCTC	27	55.1
NM_003221	TFAP2B	transcription factor AP-2 beta (activating enhancer binding protein 2 beta)	CACAGACCCGAGTGACCTGC	20	57		GTCCGGTCCTGCGCCAGTAG	20	59.3		CCTGCGCCAGTAGATCCGTAAATTCTTTA	29	54.9
NM_003222	TFAP2C	transcription factor AP-2 gamma (activating enhancer binding protein 2 gamma)	GCCGCTCATGTGACTCTCCT	20	56.3		GGCTTCACAGACATAGGCAAAGTC	24	56.3		TAGGCAAAGTCCCTAGCCAAATGAACAG	28	55
NM_003225	TFF1	trefoil factor 1	GTGTCCATGCTGGCCCTCGG	20	60		GCGTGACACCAGGAAAACCAC	21	56.5		ACACCAGGAAAACCACAATTCTGTCTTTCA	30	55.5
NM_003226	TFF3	trefoil factor 3 (intestinal)	GCTGTCCTCCAGCTCTGCTG	20	57.2		ACATGGGGGTAGCCGCAGTC	20	59		CCGCAGTCCACCCTGTCCTTGG	22	56.6
NM_003227	TFR2	transferrin receptor 2	CCCCCATCAACAACATCTTCGG	22	55.9		GCGGATTTAGCTGCTCCTGG	20	55.4		GCATCCCTCTGGGCCCCGATGA	22	57.9
NM_003234	TFRC	transferrin receptor (p90, CD71)	CCTGCATTTAAAGGCTTTCACTTAT	25	52.8		TTGCCCAGTAACCGGATGCT	20	56.4		CGTATACAACAGTGGGCTGGCAGAAAC	27	55.7
NM_003236	TGFA	transforming growth factor, alpha	GTGGCCCTGGCTGTCCTTAT	20	56.6		CGGCACCACTCACAGTGTTTT	21	55.9		TCACAGTGTTTTCGGACCTGGCAG	24	54.8
NM_003239	TGFB3	transforming growth factor, beta 3	CAGAGGAAGAAGCGGGCTTTG	21	55.8		AATGTAGAGGGGGCGCACAC	20	57		GGCGCACACAGCAGTTCTCCTC	22	55.2
NM_003241	TGM4	transglutaminase 4 (prostate)	CACTACAACTGGCAGGCAACC	21	56.1		CCAGTTTTCACGTTTAGTTGGTACT	25	54.1		GCATTGGGGGAACTGGTGACAGC	23	55.6
NM_003242	TGFBR2	transforming growth factor, beta receptor II (70/80kDa)	GAGATCGAGGGCGACCAGAAAT	22	56.6		TGGTCCCAGCACTCAGTCAAC	21	56.7		CACTCAGTCAACGTCTCACACACCAT	26	54.6
NM_003246	THBS1	thrombospondin 1	CTCCAATGCCACAGTTCCTGATG	23	56.1		ACCATGGAGACCAGCCATCG	20	56.5		CCAGCCATCGTCCGCAGAGTCG	22	56.6
NM_003247	THBS2	thrombospondin 2	ATCTGGTCTGCGCCACCAAC	20	57.5		CGTCCTTGTCAAAGTCTTCCTGC	23	56.1		GCCCAGAATTTGGCAGATGGGGG	23	55.6
NM_003248	THBS4	thrombospondin 4	TCGAAATGGAGCGTGCGTTC	20	55.7		GATCACCAGTATACCCCGGCTTA	23	55.9		CCCCGGCTTACAAGGCCCACAG	22	57
NM_003253	TIAM1	T-cell lymphoma invasion and metastasis 1	CCATGTAAAATCCGAGTCTGAAGGG	25	55.9		ATTGAATGCACAGCCTTTAGGAAAT	25	54.4		CAGCCTTTAGGAAATCCTTTCGGCTCT	27	54.9
NM_003254	TIMP1	TIMP metallopeptidase inhibitor 1	CCTGTTGTTGCTGTGGCTGATAG	23	56.3		ACGCTGGTATAAGGTGGTCTGG	22	56.3		TGGTGTCCCCACGAACTTGGCC	22	56.6
NM_003255	TIMP2	TIMP metallopeptidase inhibitor 2	ACCCTATCAAGAGGATCCAGTATGA	25	55		GAGGGGGCCGTGTAGATAAACT	22	56.1		GTGTAGATAAACTCTATATCCTTCTCAGGCC	31	52.5
NM_003256	TIMP4	TIMP metallopeptidase inhibitor 4	GTGAAACTAGAAGCCAACAGCCA	23	55.7		CTCGATGTAGTTGCACAGATGGATG	25	56		TAGTTGCACAGATGGATGAAGACTTTTCCAT	31	55
NM_003260	TLE2	transducin-like enhancer of split 2 (E(sp1) homolog, Drosophila)	GCTCAACGCCTGGAGGACGC	20	60.3		ATTTCTGGAGATGTCACAACTCAG	24	53.2		TCACAACTCAGGACTGAGGACGACTC	26	55.2
NM_003269	NR2E1	nuclear receptor subfamily 2, group E, member 1	CATCCGAAGGAATAGGACCTATGTC	25	54.8		ACACGCCCTGCACTGGTTTC	20	57.9		GTGCGTCTTGTCCACCGGACAG	22	54.9
NM_003271	TSPAN4	tetraspanin 4	TGTGGGCATCTTTGGGCTGT	20	57.1		TGACCACTTGGCAGTACATGGT	22	56.5		TGGTCATGGCGAAGGTCAGGCC	22	56.4
NM_003282	TNNI2	troponin I type 2 (skeletal, fast)	CCAACCTGAAGCAGGTCAAGAA	22	55.2		TTCTTCCTCCAGTCACCCACG	21	56.2		TCACCCACGTCTCGCAGGTCCCG	23	59.8
NM_003288	TPD52L2	tumor protein D52-like 2	CTGTCCAGGAGCTGGCATGA	20	56.4		AGAGGTCTGACTGGGTCACTTTC	23	56.1		GACTGGGTCACTTTCTCATTCCACTCTC	28	54.6
NM_003289	TPM2	tropomyosin 2 (beta)	GGAAAAGTATTCTGAATCCGTGAAG	25	52.5		TCAACCAGCTGAATGCGGCG	20	58.2		CGGTTCAGGGAGGCCACATCTG	22	54.4
NM_003292	TPR	translocated promoter region (to activated MET oncogene)	GAGTGTCAAAGCTTGCGGCTT	21	56.3		CTGAGCAATTTCAAGTTCTTTGTTT	25	51.8		CAAGTTCTTTGTTTTTCTCAGTTAGTGCCTT	31	53.2
NM_003298	NR2C2	nuclear receptor subfamily 2, group C, member 2	TCATATTCACCACCTCAGACAACCT	25	56.2		TCCGTCTTCCCCAGTAAACGC	21	56.7		CAGTAAACGCTCCACAGAGGCAGAATC	27	55.3
NM_003310	TSSC1	tumor suppressing subtransferable candidate 1	CGAACGACACCACCCTCCGT	20	58.8		AAGGTCCCGCACCAGCTGTC	20	59.4		CAGCTGTCCGTGGGCATTCTCTATG	25	54.9
NM_003332	TYROBP	TYRO protein tyrosine kinase binding protein	ACCCGGAAACAGCGTATCACT	21	56.3		TTGAGGTCGCTGTAGACATCCG	22	56.4		CGCTGTAGACATCCGACCTCTGACC	25	55.8
NM_003335	UBE1L	ubiquitin-activating enzyme E1-like	ACTACCTCATCCGCTATATGCCTTT	25	56.2		GATGAGCCAGCAGCGACTCC	20	57.5		AGACGGTCCCAAGAGGTCCACTT	23	54.7
NM_003358	UGCG	UDP-glucose ceramide glucosyltransferase	AGTACATTGCCGAAGATTACTTTAT	25	51.1		TGAGAAATTGAATATGAGCCAGAGT	25	52.9		GTTTTGCATTGCAACTTGAGTGGACATTG	29	54.5
NM_003362	UNG	uracil-DNA glycosylase	ACCAAGTCTTCACCTGGACCC	21	56.3		AAGCAGAGCCCGTGAGCTTG	20	57.4		CTTGATTAGGTCCATGATATGGATCCTGTCC	31	54.7
NM_003363	USP4	ubiquitin specific peptidase 4 (proto-oncogene)	TCTCCTACAACAGATACTGGAGGGA	25	56.6		CCATAATGATTGGACACGGCAATGA	25	56.4		AGGTTACAGACAAACTCGGACATGTTCAG	29	54.9
NM_003371	VAV2	vav 2 oncogene	TACCAAGTGTGGCGTCGGGG	20	59		TTGGGACCTGGTCCCGCTCC	20	60.9		GCTCCGGAGGCGTCCAGATCTG	22	56
NM_003376	VEGFA	vascular endothelial growth factor A	GGCTGCACCCATGGCAGAAG	20	58.5		GATTGGATGGCAGTAGCTGCG	21	55.9		GGCAGTAGCTGCGCTGATAGACATC	25	54.9
NM_003377	VEGFB	vascular endothelial growth factor B	GGAGATGTCCCTGGAAGAACACA	23	56.5		GGAGTGGCAGCCCTGTCTGG	20	59.5		CCTGTCTGGCTTCACAGCACTGTC	24	55
NM_003379	VIL2	villin 2 (ezrin)	GGATAATAAAGGATTTCCTACCTGG	25	51.3		CCCGGAACTTGAACTGGAGGG	21	57.1		GGATTCTCCTTCCTGACCTCCTGGG	25	55.5
NM_003380	VIM	vimentin	TGCGCCTCCGGGAGAAATTG	20	57.5		CCACTTTGCGTTCAAGGTCAAGA	23	56.1		GTTCAAGGTCAAGACGTGCCAGAGA	25	54.5
NM_003394	WNT10B	wingless-type MMTV integration site family, member 10B	AACTGCTCCGCGCTTGAGGG	20	59.9		GCAGCCAGCATGGAGAAGGAA	21	57.5		CAGCATGGAGAAGGAAAAAGCACTTTCT	28	54.2
NM_003403	YY1	YY1 transcription factor	CAACTGGCAGAATTTGCTAGAATGA	25	54.5		AGATGTTTTCTCATGGCCGAGTTAT	25	55.2		GGCCGAGTTATCCCTGAACATCTTTGTG	28	55.6
NM_003425	ZNF45	zinc finger protein 45	AGAAGAAAAGCTGTGGATGATGAAG	25	54		CTCTTCATGAGGCAGGTACCTTAAT	25	54.8		CTTAATCCTACTTCTTGAAGAGTCTCCATCT	31	52.2
NM_003455	ZNF202	zinc finger protein 202	CTGGAGACTCAGAGATGGTTGCT	23	56.2		TCACTCCACTGGTCCTGGGA	20	56.9		CCTGGGAAAAGCATACGGCCACAT	24	55.1
NM_003470	USP7	ubiquitin specific peptidase 7 (herpes virus-associated)	GTAGGATTCTTTCTCCAGTGCAATG	25	54.3		AACGACTTTTCATCATCTCTGTAAT	25	51.3		ATTTATTATCTTCAGCACTGCTTGTGCATGG	31	54.8
NM_003475	RASSF7	Ras association (RalGDS/AF-6) domain family 7	CAGGGCAGCCTGGCTCTGGT	20	61.6		GTCTGCTGGATGAACTGCTGC	21	56.1		TCAGCTCCTCCAGCTCCTGAGC	22	55.1
NM_003486	SLC7A5	solute carrier family 7 (cationic amino acid transporter, y+ system), member 5	GATCTGGCTGCGCCACAGAA	20	57.5		GAGGCAGGCCAGGATGAAGAA	21	56.7		CAGGATGAAGAACACAGGCAGGGC	24	55.3
NM_003506	FZD6	frizzled homolog 6 (Drosophila)	AACAGGTCGACGGGAAGGGC	20	59.1		GGACCTGCAAATTGTTGCTCTGT	23	56.5		TGCCAGGCCAGTGTCAGTAATATCACT	27	55.7
NM_003561	PLA2G10	phospholipase A2, group X	GGTTGCTTTTGTGGCTTGGGA	21	56.4		CCGGCCTCCTCAGCTCGAGT	20	60.4		AGTGTAACAACAGTCGTGGCCATGG	25	55
NM_003567	BCAR3	breast cancer anti-estrogen resistance 3	CAGCCATGCCTGGTACCACG	20	57.8		AGAGAGTCACGAACTAGGAAGTCAC	25	56		ACTAGGAAGTCACCATCTCGCTGCA	25	55.2
NM_003591	CUL2	cullin 2	ACATCCATGATGAGGGCCTTCG	22	57		TCATAAAATGCTGATCACCATTCAA	25	52.1		TTACCATGCACTTCCAAAACTGACTCCA	28	54.9
NM_003615	SLC4A7	solute carrier family 4, sodium bicarbonate cotransporter, member 7	AGCGGGTTACAGGGCTAATGAT	22	56.2		TCCTTTTAATGAGGAAACTCCCAT	24	52.5		ACTCCCATATAAAGGAAAACACCATACAGAA	31	52.9
NM_003644	GAS7	growth arrest-specific 7	GCGCTGTGTGGATCTCTACAAC	22	55.7		CGGATCATCTCTACCCTCTCCAC	23	55.8		CTCTCCACCTCCAGCCGCTCTAG	23	55.2
NM_003650	CST7	cystatin F (leukocystatin)	GTTCTTGTTCAAGGAGTCCCGC	22	56		GAAGTCACAGTCATCCAGACGC	22	55.4		CCAATTTCCACCTCCAGCATATATTTCAGG	30	54.2
NM_003657	BCAS1	breast carcinoma amplified sequence 1	CCCACTCAGAAGAAATAAATGGGAA	25	53.6		GCTCTGGCGGTGTGATAGTCT	21	56.3		GCGGTGTGATAGTCTTTTCTGTGGAGT	27	54.7
NM_003659	AGPS	alkylglycerone phosphate synthase	ATTTTGCCTTTAACTACAGGGGAAT	25	53.7		CCTTTAGCCATTGCTTCCGTAACT	24	55.9		CTCCCTCCATTAGCAAGGATTTCTTCTCTAG	31	54.5
NM_003674	CDK10	cyclin-dependent kinase (CDC2-like) 10	ACAGATGAGATTGTCGCACTGAAG	24	55.5		AGCTCCACGATGTTCGGATGA	21	56		CAGCGTGATCTCCCGCAAGCTG	22	55.3
NM_003710	SPINT1	serine peptidase inhibitor, Kunitz type 1	AGGCTGCCTGTGAAAAATACACG	23	56.3		CTCCTTGCAGAGTCCTGTGTCT	22	56.2		TCCTGTGTCTGGCAGGTCCACG	22	55.7
NM_003722	TP73L	tumor protein p73-like	GGTGCCCCAACCATGAGCTG	20	58.2		GGCTGTTCCCCTCTACTCGAAT	22	56.1		CCTCTACTCGAATCAAATGACTAGGAGGGG	30	55.6
NM_003738	PTCH2	patched homolog 2 (Drosophila)	AGGCATTGGCGTTGAGTTCAC	21	56.1		AGATGGCCCCATCGGTCACG	20	59		TGTGCTCAAGGGCATGGGCGGC	22	59.7
NM_003748	ALDH4A1	aldehyde dehydrogenase 4 family, member A1	AGCACCTCTGTGGCATCAACT	21	56.6		GGGAAGGTGTGGAACCGGTC	20	57.2		GGTCCAGGTTCTGGGCCACCTG	22	56.5
NM_003766	BECN1	beclin 1 (coiled-coil, myosin-like BCL2 interacting protein)	GATAGTGGCAGAAAATCTCGAGAAG	25	53.8		AGCTCCAGCTGCTGTCGTTTA	21	56.5		GCTGCTGTCGTTTAAATTCACTGTATTCTCT	31	54.2
NM_003785	PAGE1	P antigen family, member 1 (prostate associated)	GAGATGGTCCTGATACCAAGAGGG	24	56.4		CCAGTCTTCGGGTGAACCTGT	21	56.5		TCCTGGCTATCCGCTTCAGGCT	22	55
NM_003786	ABCC3	ATP-binding cassette, sub-family C (CFTR/MRP), member 3	GCAGAACCTAGGTCCCTCTGTC	22	56.3		AGCTTGATGCGCGAGTCCTT	20	56.9		CTTGATGCGCGAGTCCTTCAATTT	24	51.8
NM_003787	NOL4	nucleolar protein 4	GACGATTCGGAGAAAGTTAATGAGA	25	53.3		TGGGCTGCTTAGAGATTGGGAC	22	56.7		CCATTCGGTCCAAGTTTTCATCTACAAACAG	31	54.8
NM_003793	CTSF	cathepsin F	AGAACTTTGTCATTACCTATAACCG	25	51.3		TCTGTGCTCGCACCATGTTATTG	23	56		CATGTTATTGACAAAGACGGACAGGCG	27	54.3
NM_003807	TNFSF14	tumor necrosis factor (ligand) superfamily, member 14	GCGAAGGTCTCACGAGGTCAA	21	56.6		GGCCCAGCTGAGTCTCCCAT	20	58.5		CTGCCGGTCAAGCTGGAGTTGG	22	55.1
NM_003810	TNFSF10	tumor necrosis factor (ligand) superfamily, member 10	CCTAGTGAGAGAAAGAGGTCCTCAG	25	55.9		TTCCCAGGAGTTTATTTTGCGGC	23	56.4		TTGCGGCCCAGAGCCTTTTCATT	23	55.1
NM_003811	TNFSF9	tumor necrosis factor (ligand) superfamily, member 9	CCTGCGGCAGGGCATGTTTG	20	59.2		TGCCAGGCCTGGGTCACTGT	20	60.9		AGCTCAGGGGCCCATCGATCAG	22	55.5
NM_003820	TNFRSF14	tumor necrosis factor receptor superfamily, member 14 (herpesvirus entry mediator)	GTTTGCTCCACAGTTGGCCTAAT	23	56.1		GGGCCTGCAGGGCCTCAATG	20	60.6		TCCGCTGGACGGAGACGATCAC	22	55.4
NM_003824	FADD	Fas (TNFRSF6)-associated via death domain	TCGACGACTTCGAGGCGGGG	20	60.7		TCTTTCCCCACATTATCACATATGA	25	52.5		CCCACATTATCACATATGACGTTAAATGCTG	31	53.1
NM_003830	SIGLEC5	sialic acid binding Ig-like lectin 5	GGCCCTGCTCTGTATCTGTCT	21	55.9		GAACCCGAGGTGATGGTACCC	21	56.7		CCAGCTGCTTGCTTCCTGCGGG	22	57.8
NM_003842	TNFRSF10B	tumor necrosis factor receptor superfamily, member 10b	GCAGAGCCAACAGGTGTCAAC	21	56.3		AGCCTCCTCCTCTGAGACCT	20	56.1		TCCTCCTCTGAGACCTTTCAGCTT	24	52.5
NM_003844	TNFRSF10A	tumor necrosis factor receptor superfamily, member 10a	GTGACTTTGGTTGTTCCGTTGCT	23	56.6		CCCAAGCGCCAGAAACACAC	20	56.6		CCAGAAACACACCCTGTCCATGCA	24	55
NM_003870	IQGAP1	IQ motif containing GTPase activating protein 1	AGCTATATCAAAACCTGCTTGGAT	24	52.9		TTTTTCATGTAGTCTTGCTGCTGT	24	53.9		TTTTGCTTTTCTTTCCTTTCATTTCCCTAGG	31	53.2
NM_003875	GMPS	guanine monphosphate synthetase	GGAGTTTTCAACATTAGTGTGGATA	25	51.7		TCTCCATGTGTAAGCAAAACAACTT	25	54.1		TCCATGTGTAAGCAAAACAACTTCTTCCTT	30	54
NM_003878	GGH	gamma-glutamyl hydrolase (conjugase, folylpolygammaglutamyl hydrolase)	CTGTCTAGACCCCACGGCGA	20	57.9		ACTCCAAGTACTTTACATAGGACGC	25	54.8		TCTTCCATAGTTTTTCATGACTTTATTACGG	31	50.7
NM_003879	CFLAR	CASP8 and FADD-like apoptosis regulator	TTTCCTCATGAAGGATTACATGGGC	25	55.8		AAATCCAGTTGATCTGGGGCAAC	23	56		ATTTAGTTTCTCCAACTCAACCACAAGGTC	30	53.8
NM_003881	WISP2	WNT1 inducible signaling pathway protein 2	CCAAGGAGGGGGACTGGGGA	20	60		ACCAGGGGGCAGGGAAGAGA	20	59.7		GCAGGGAAGAGACAAGGCCAGAAAA	25	54.9
NM_003882	WISP1	WNT1 inducible signaling pathway protein 1	AAGAGGCCACGCAAGACCGC	20	60.1		ATGCAGTTCCTGTGCCATGC	20	56		CATGCCTCCACCTCACCCACAG	22	54.4
NM_003883	HDAC3	histone deacetylase 3	GTTCAAGAAGCTTTCTACCTCACTG	25	54.1		CAGACAGTAGTAGCGGCCACT	21	55.9		CGGCCACTCTCTGCCCCGACTT	22	58
NM_003896	ST3GAL5	ST3 beta-galactoside alpha-2,3-sialyltransferase 5	TTCAACTGGCTTCAAGCAATGGT	23	56.1		GTCTCTTTGATGATAACTGGATTCA	25	51.3		CTGCCACCTGCTTCCAAAAGAAGAGT	26	55.2
NM_003902	FUBP1	far upstream element (FUSE) binding protein 1	ATTCAAATGACTATGGTTATGGGGG	25	53.6		GCTGATGCATCGGTGGTAACTG	22	56.1		GAGTCATTTTGAGGAGCAACTTTCTTAGCAT	31	54.3
NM_003914	CCNA1	cyclin A1	CTTTTTGCCTGGCAAACTATACTGT	25	54.7		GGCAAGGCACAATTTCACTTAATGA	25	55.2		ATTTCACTTAATGAATACCCTGTAAATGCAG	31	51.1
NM_003923	FOXH1	forkhead box H1	TTGGTGATTCAGGCCGCTCC	20	57.3		TCCCTGAAGAAGGGGAACACG	21	56.3		GGGGAACACGGCCTGGACCTGA	22	57.9
NM_003927	MBD2	methyl-CpG binding domain protein 2	ACTTAGTGCATCAGATGTAACAGAA	25	52.8		ACTGGCAACAGCAGATAAAAGGG	23	55.9		ACAGCAGATAAAAGGGTCTCATCATTGCTAC	31	55.2
NM_003929	RAB7L1	RAB7, member RAS oncogene family-like 1	GGGCAAGACGTCGCTGGTGC	20	60.8		ACTATCTCGTAGTCAGACCACTGG	24	55.4		CTCGTAGTCAGACCACTGGAGAACCTT	27	55.2
NM_003944	SELENBP1	selenium binding protein 1	AAGTGATGATCAGCTCCCTGGG	22	56.5		CCCCTTCACCTCGAACGTCT	20	55.9		CTTCACCTCGAACGTCTCCCCATC	24	54.2
NM_003950	F2RL3	coagulation factor II (thrombin) receptor-like 3	CCCAGCGTCTACGACGAGAG	20	56.1		GAGCTCCAGGGTGTCACTGTC	21	56.8		GGCAGGCAGGATTGAGGGCGTG	22	57.4
NM_003961	RHBDL1	rhomboid, veinlet-like 1 (Drosophila)	GTCTACGCCCTGTGCTCGGC	20	59.7		CCATCCTCAGCAACTTGTAGGGA	23	56.6		CAACTTGTAGGGACATCTCATCCCAGC	27	54.9
NM_003963	TM4SF5	transmembrane 4 L six family member 5	GCAAGGGCTGCTGTGGTGCT	20	60.6		ATTAAGCATCTGGGTCCATTTCGG	24	55.8		CCGAGGAGAAGACCGAGCGCAG	22	56.1
NM_003979	GPRC5A	G protein-coupled receptor, family C, group 5, member A	CAGGGGACACGCTCTATGCC	20	57		GTCTTTGTAAGGGCTCGGCCA	21	57.1		TGGGCCCGTGGGATGGAGAATT	22	55.6
NM_003981	PRC1	protein regulator of cytokinesis 1	CTGAGTTTGCGAAGGATCCGTC	22	55.7		GTTGAATTGAGGATTCCAGAAGTAG	25	52		GATTCCAGAAGTAGCATCAGATTTGGAAGC	30	54.2
NM_003998	NFKB1	nuclear factor of kappa light polypeptide gene enhancer in B-cells 1 (p105)	TGTGACTGGAGGGGAGGAAATTTA	24	56.1		TGTCTATGAACATCTGTGGGGGAA	24	56.1		CACCATTTTCTTCCTCTTCATAAAATCGAAT	31	51.3
NM_004035	ACOX1	acyl-Coenzyme A oxidase 1, palmitoyl	ATCGTATTCCCAGAGAAAACATGCT	25	55.2		CATGGTCCCGTAAGTCAGCTTG	22	55.5		CTCAGCGGTTTCACGTATGTGCCAT	25	55.3
NM_004048	B2M	beta-2-microglobulin	TGCTCGCGCTACTCTCTCTTT	21	55.9		TGACTTTCCATTCTCTGCTGGATG	24	55.4		CTGCTGGATGACGTGAGTAAACCTGAAT	28	54.9
NM_004063	CDH17	cadherin 17, LI cadherin (liver-intestine)	GTAGCTATAGGCACTAAAGTGGGC	24	55.2		CTCTGTCCAATGGAGCCACACTA	23	56.5		AGCCAACCTCTTGTGTCTCCCCT	23	55.1
NM_004088	DNTT	deoxynucleotidyltransferase, terminal	AGATGATTCTGGATAACCATGCTTT	25	53.3		ATATAATCCAATCCCAGATGCGCAA	25	55.4		CCAATCCCAGATGCGCAAAAATTTCTTCTT	30	55.3
NM_004104	FASN	fatty acid synthase	GCTGCTGCTGGAAGTCACCT	20	57.2		TGTCTCGGGGTCTCGGCTCA	20	59.5		TCTCAGAGCCGCTCACGCCCAC	22	58.1
NM_004119	FLT3	fms-related tyrosine kinase 3	GAACGTGCTTGTCACCCACG	20	56.1		TCAAACAGGCTTTCGGGGGC	20	57.8		GGGGCCATCCATTTTACAGGCAGA	24	54.7
NM_004126	GNG11	guanine nucleotide binding protein (G protein), gamma 11	AAGTTGAGCAGCTTCGCAAAGAA	23	56.2		TTCCCTTTACTAGAGGATCCTCTCC	25	55.1		GATCCTCTCCAGAACGTTCTTCAATATAGTT	31	52.8
NM_004128	GTF2F2	general transcription factor IIF, polypeptide 2, 30kDa	GGAAACTGCGGATTGCCAAGA	21	55.9		TGGTTTTCCACCAATATCATGAATA	25	51.4		CCACCAATATCATGAATATTTGCAAGATCCT	31	52.5
NM_004143	CITED1	Cbp/p300-interacting transactivator, with Glu/Asp-rich carboxy-terminal domain, 1	GCCTGCACTTGATGTCAAGGG	21	56.2		ACTGCTTTGCGATCTTTCACCG	22	56.2		CCACGGAGCTCATCTCTTGGTTGG	24	54.7
NM_004148	NINJ1	ninjurin 1	CCTTGTGCTGCAGATCGGCG	20	58.5		GGCCAGGTTGTTGAGGAAGTC	21	55.5		TTGAGGAAGTCCAGCTTGGCGTG	23	54.7
NM_004161	RAB1A	RAB1A, member RAS oncogene family	ATGTCAACAAATTGTTGGTAGGGAA	25	54		CGTTGCATTCTTAGCACTGGTTTC	24	55.3		TTCTTAGCACTGGTTTCCAAAAACGGAATTC	31	54.9
NM_004181	UCHL1	ubiquitin carboxyl-terminal esterase L1 (ubiquitin thiolesterase)	GGAGTCTCTGGGCTCGGTGC	20	59.1		TCTGCTTCATGAAGTACACTTTAGG	25	53.3		TGTCCCTTCAGCTCTTCAATCTGCTTTTT	29	55.3
NM_004186	SEMA3F	sema domain, immunoglobulin domain (Ig), short basic domain, secreted, (semaphorin) 3F	GCAGAGCCACGGATGGTGCC	20	60.5		GCTTGGGATCGTACGGACACT	21	56.5		CCTGACTCGAGTCGCTCAGGCTC	23	55.7
NM_004188	GFI1B	growth factor independent 1B (potential regulator of CDKN1A, translocated in CML)	AGTTCTGCGGCAAGCGTTTC	20	56.2		CTGAAGGCCTTTCCGCACAC	20	56.1		AGGCCTTTCCGCACACCTGGCA	22	58.7
NM_004204	PIGQ	phosphatidylinositol glycan anchor biosynthesis, class Q	AGAAGCCGCATCGGGCATCT	20	59		GGGAGCACCCATCAGCCACT	20	59.1		AGATGCTGGAGCTCCTCGGCCA	22	57.2
NM_004217	AURKB	aurora kinase B	CCCAGAAGGAGAACTCCTACCC	22	55.8		AGATGGGGTGACAGGCTCTTTC	22	56.6		CTTTCCGGAGGACTCGCTGGGG	22	56.1
NM_004219	PTTG1	pituitary tumor-transforming 1	AGTCTGTAAAGACCAAGGGACCC	23	56.3		GGCAGGAACAGAGCTTTTTGCTT	23	56.8		GGAACAGAGCTTTTTGCTTTAACAGTCTTCT	31	54.5
NM_004249	RAB28	RAB28, member RAS oncogene family	AAAATCGTCGTGCTGGGGGA	20	56.6		AAATCCAGTCCTATAGTTTGTTTGT	25	51.2		ACTGTTTCCCAAAAGTTTCTTGAGCAAAACA	31	55
NM_004283	RAB3D	RAB3D, member RAS oncogene family	CAAGACCGTCTACCGCCATGA	21	56.5		GTAGTAGGCCGTGGTGATGGT	21	56.1		GATGGTGCGGTAGCGCTCCTGG	22	56.8
NM_004286	GTPBP1	GTP binding protein 1	GTACCTGTCTTTGTGGTAGTCACC	24	55.2		GACAATCACATCATCTTTGCTCTGC	25	55.2		TGACTTCAGCAGGCGCTGTAACAG	24	54.8
NM_004295	TRAF4	TNF receptor-associated factor 4	GGCCACCGTTTCTGCGATAC	20	55.8		TACTTCCAGCTCCGGGTCTG	20	55.5		GAGGAAGCTGGTCCTCAGGGCA	22	55.4
NM_004318	ASPH	aspartate beta-hydroxylase	AGAAGAGGCTGAGCCACACAC	21	56.8		CATGGAGAAGGGACTGAATTTGTTC	25	54.5		AGGGACTGAATTTGTTCTTTTGCTTCATCTT	31	54.3
NM_004326	BCL9	B-cell CLL/lymphoma 9	CCACATCCAGAACATTTCTAACAAC	25	52.9		CTGTTGTGGGAGAGGTTTCGG	21	55.2		GTTTCGGATCATTCCGAAGGGCAGATAT	28	54.9
NM_004332	BPHL	biphenyl hydrolase-like (serine hydrolase; breast epithelial mucin-associated antigen)	GCCAGAACCTGTGAAAAGTGGG	22	56.3		AGAGGATCCTTCTCACCGTGC	21	56		AATCAAGGCGGGGCACTGGACC	22	56.8
NM_004333	BRAF	v-raf murine sarcoma viral oncogene homolog B1	AGAATTGGATCTGGATCATTTGGAA	25	53.2		TTCATTTTTGAAGGCTTGTAACTGC	25	53.6		GTGTAGGTGCTGTCACATTCAACATTTTCA	30	54.6
NM_004339	PTTG1IP	pituitary tumor-transforming 1 interacting protein	GCCTCCCGGAGCTGCTTGTT	20	59.7		GGCAAGACGCTTGTAACTGGG	21	56		TCCAGACAAGCCTTGTTAGTGTTGCAC	27	55.5
NM_004351	CBLB	Cas-Br-M (murine) ecotropic retroviral transforming sequence b	CTGGATTATGTGAACCTACACCTCA	25	54.7		TGTCATTCTCTGCACAAATCTTACA	25	53.5		TGAAAAGTGGAGCCCATTTCACAATATAATT	31	52.6
NM_004355	CD74	CD74 molecule, major histocompatibility complex, class II invariant chain	AATGAGCAGGCACTCCTTGGA	21	56.4		CCCAGATCCTGCTTGGTCACA	21	56.7		CCCAGAAGACGGGTCCTCCAGTT	23	55.2
NM_004356	CD81	CD81 molecule	GCTTCCTGGGCTGCTACGGG	20	59.8		CAAAGCCCCAGATGCCGGCG	20	61.1		CTCACAGGCAAACAGGATGACCAGG	25	55.1
NM_004357	CD151	CD151 molecule (Raph blood group)	TTCATCCTGCTCCTCATCATCTTTC	25	55.2		TGGTAGCGCTTGGTCATGGT	20	56.4		CATGGTGTCCTTCAGGTTCTCCTTGAG	27	54.8
NM_004363	CEACAM5	carcinoembryonic antigen-related cell adhesion molecule 5	GGCCTCAATAGGACCACAGTCA	22	56.3		CATCCTCATCCTCCACGGGG	20	56.3		GCTGGTGATGAAGGGTTTGGGTGG	24	55.5
NM_004378	CRABP1	cellular retinoic acid binding protein 1	GGCTTTGAGGAGGAGACCGT	20	56		GGGCCGTCCCCTTCAAGAAG	20	57.3		GTGGATCTTGTTCTCATTCTCCCAAGTGG	29	55.3
NM_004379	CREB1	cAMP responsive element binding protein 1	GCTGTAACAGAAGCTGAAAACCAAC	25	55.5		GCTGTACTAGAGTTACGGTGGGA	23	55.6		GGGAGCAGATGATGTTGCATGAGCTG	26	55.8
NM_004380	CREBBP	CREB binding protein (Rubinstein-Taybi syndrome)	GATGAGTGTGGGCATGGGGC	20	58		AGCATGTTGAGAGGGTTAGGAAGA	24	56		GGGTTAGGAAGAGCAGCACCAGG	23	54.4
NM_004390	CTSH	cathepsin H	AGTAACTACCTTCGAGGTACTGGTC	25	55.6		GCCCCAGTGGTGGAGAAAGTC	21	57.4		AAAGTCCAGCAACTGCCGCAGG	22	55.3
NM_004403	DFNA5	deafness, autosomal dominant 5	CATAGACATGCCAGATGCTGCG	22	56.2		GGAAGATGTCACTCAAAGCTGTCTG	25	56.2		GCAAATGGATGGAAATTCCTCTCCAGGAG	29	55.7
NM_004408	DNM1	dynamin 1	TGAACAAGAAGAAGACTTCAGGGAA	25	54.7		AGCACAAACCAGTACTCCTTGGA	23	56.4		GCCAATATTATTGATAGTCAGCCAGCCCTTG	31	55.9
NM_004423	DVL3	dishevelled, dsh homolog 3 (Drosophila)	CTTCTCCGAGCAGTGCTACTACA	23	56.1		CACTGGAGCCATCGTGATCGT	21	56.8		TCGTGATCGTGGAGAGACAGGTTGG	25	55.6
NM_004442	EPHB2	EPH receptor B2	CACGCTAGACAAGATGATCCGC	22	55.5		TTAAAGCTGGTGTAGTCGGGGAT	23	56		TAGTCGGGGATCGTGCGGTCCAG	23	57.3
NM_004444	EPHB4	EPH receptor B4	GGGTTCGAGGCAGCTGAGGG	20	59.4		CCTTCTCCTGACAGGGGCTTG	21	56.9		CTGACAGGGGCTTGAAGGTGCC	22	54.9
NM_004456	EZH2	enhancer of zeste homolog 2 (Drosophila)	GCTCTAGACAACAAACCTTGTGGAC	25	56.3		TGGTGGGGTCTTTATCCGCTC	21	56.4		TATCCGCTCAGCGGTGAGAGCAG	23	55.6
NM_004460	FAP	fibroblast activation protein, alpha	AGACACTGTGGAAAATGCTATTCAA	25	53.7		CTTCCAATGCTAATTCTGTAGATGT	25	51.6		TCTTCTTCCAGGGTATTCTTCAAATTCATTG	31	52.3
NM_004461	FARSA	phenylalanyl-tRNA synthetase, alpha subunit	CGAGTTGGCGGCTGAGCTGG	20	60.3		AGTAAGCTCCCAGTGCTTGGT	21	56.1		CTTGGTGGACCGAAGTTCAGCCT	23	54.2
NM_004467	FGL1	fibrinogen-like 1	AGTTTCATCCTTGTTACCACCGC	23	55.8		CTCTGAGCCGCATCTGCTCC	20	57.2		GCTCCTGGGCACAGTCCTCGAG	22	56
NM_004476	FOLH1	folate hydrolase (prostate-specific membrane antigen) 1	GCAGGAGACCCTCTCACACC	20	56.3		ATTGGATGAACAGGAATACTTGGAA	25	53.2		ACCAACAGCCTCTGCAATTCCACG	24	55.4
NM_004486	GOLGA2	golgi autoantigen, golgin subfamily a, 2	CAGCTAGCGGTAGCCCTGGA	20	58.1		TTAGGGCTCCCTGCTTTTGGT	21	56.5		TGCTTTTGGTGGCATTCTTTCTTTTCTTCTT	31	55
NM_004490	GRB14	growth factor receptor-bound protein 14	ATTTCTAGAGATGAGGCTCAGCGA	24	55.8		ACAGTACGAAAGTTTTGGGGTTACT	25	55.2		GTTTTGGGGTTACTCTGACTATCCCGTAC	29	54.6
NM_004503	HOXC6	homeobox C6	ATTTACCCCTGGATGCAGCGA	21	56.5		GTCTGGTACCGCGAGTAGATCTG	23	56.4		TACCGCGAGTAGATCTGGCGGCCG	24	59.5
NM_004514	FOXK2	forkhead box K2	TCAATTTAATGGCTGACAACTCACA	25	54		TGTTTGTCGGGAGCCATCGT	20	56.5		GCTGCGCGTAGGAGTAAGGCGG	22	56.9
NM_004526	MCM2	minichromosome maintenance complex component 2	TGTCCTGAGTGCCAGTCGGC	20	59		CTTTGCCTGGACTCTCCTGGAT	22	56.4		TCCTGGATTCGGATACGCTGGTAGTT	26	55
NM_004529	MLLT3	myeloid/lymphoid or mixed-lineage leukemia (trithorax homolog, Drosophila); translocated to, 3	AAATGGAGAGGCCTGTAAATAGAGG	25	54.8		TGAAGAAGCAGAACTGCTTTCACT	24	55.4		TGCTTTCACTATCGCTGCCATCACTTAAG	29	55.4
NM_004530	MMP2	matrix metallopeptidase 2 (gelatinase A, 72kDa gelatinase, 72kDa type IV collagenase)	GGTGCTCCACCACCTACAACT	21	56.6		TGTCATAGGATGTGCCCTGGAA	22	55.9		CAGCGTTGCCGCCCATGGTGAA	22	57.8
NM_004557	NOTCH4	Notch homolog 4 (Drosophila)	CCCTGCTGCCTGGACCACTG	20	59.8		GAGAATCACCCCGGCCACTG	20	57.3		ACAGGCCAGGGAAGCTGGTTGG	22	56.5
NM_004561	OVOL1	ovo-like 1(Drosophila)	AATGACACCTTCGACCTCAAGAGA	24	56.1		CTGCGTGAAGGCCTTGTCAC	20	56		ACAGGCTGCACTTGTAGGGCCG	22	56.6
NM_004568	SERPINB6	serpin peptidase inhibitor, clade B (ovalbumin), member 6	GGCCATGGTCTACATGGGGG	20	57		GAAGAGACTGGAAGCCCTGGT	21	56.1		GAAGCCCTGGTGGATGTCTCCAC	23	54.4
NM_004578	RAB4A	RAB4A, member RAS oncogene family	GTCCGTGACGAGAAGTTATTACCG	24	55.4		TCGCTAGCATTCGGGCATCT	20	56.2		TCGGGCATCTGTTAACCAATTAGTAAGCG	29	55.3
NM_004579	MAP4K2	mitogen-activated protein kinase kinase kinase kinase 2	CGTCCTGTTCCATGTCCTGC	20	55.2		AGCTGACTAGGATTGTGTCCCTG	23	56.3		TGGATCACCTGCTGGGCCGAGC	22	58.4
NM_004580	RAB27A	RAB27A, member RAS oncogene family	GCTATGGGTTTTCTTCTACTTTTTG	25	51.2		CACAGCACTATATCTGGGTTTTCAC	25	54.3		CTGGGTTTTCACAATATGCATGCATCTGTAG	31	54.9
NM_004582	RABGGTB	Rab geranylgeranyltransferase, beta subunit	TGGCTTTGTGAACGACAATTACCC	24	56.4		TGAAGTCTTCCAATTATCTTTAGGG	25	51.1		CCAGGACCCACCATGAGTAGCATACAT	27	55.8
NM_004585	RARRES3	retinoic acid receptor responder (tazarotene induced) 3	AGCACTGGGCCCTGTATATAGG	22	55.8		TCACCTCTGCACTGTTGCTCA	21	56.4		AGGACTGAGAAGACACTGGAGGAGC	25	55
NM_004615	TSPAN7	tetraspanin 7	CTGGCTGAGCTCGTAGCTGG	20	56.9		CTCATCATTGCCATTGTAAGTCTGC	25	55		TCCGTGTAAGTCCTCAGGAAGGTGTC	26	55.3
NM_004616	TSPAN8	tetraspanin 8	GCTGTAGGTGCCATCATCATGATT	24	55.8		CCTAGGATACCTGTCGCCACC	21	56.1		GCAGGAGCAGGATCAGAAGCAAGC	24	55.5
NM_004624	VIPR1	vasoactive intestinal peptide receptor 1	GCCCCCAGATATCAGGAAGAGT	22	55.7		TTAAAATTGTCCGGAAAGAAGGCGA	25	56		AGCAGGAGTGTGGACCTGGCTAG	23	55.3
NM_004628	XPC	xeroderma pigmentosum, complementation group C	CACCATCTGAAGAGAGGGGCT	21	55.9		GGCTGTACTTTCTCTCACGTCAC	23	55.4		CACGTCACCCAGCACAGGCTCA	22	56.4
NM_004630	SF1	splicing factor 1	TCCCCCTGGACTTACTCGAGAA	22	56.7		CTGTGCGCAGTTTACGAGTCAG	22	56.1		GTTTACGAGTCAGGTCTTCTATCTGCAGTTG	31	55.2
NM_004635	MAPKAPK3	mitogen-activated protein kinase-activated protein kinase 3	GAGACCACCCAAAATGCCCTG	21	56		ACCCAGGGACCACATGTCAC	20	56.4		GTCATACTTCTCTGGACCCAGGACCT	26	54.8
NM_004636	SEMA3B	sema domain, immunoglobulin domain (Ig), short basic domain, secreted, (semaphorin) 3B	TCTCCGAACAGAGCCACACG	20	56.4		GAAGTAGATTTTGTCGTCGTCTGGG	25	55.9		CTCTCCGGGATCCAAAATACCTTGACAAA	29	54.9
NM_004641	MLLT10	myeloid/lymphoid or mixed-lineage leukemia (trithorax homolog, Drosophila); translocated to, 10	AAGAAATCCAGGAACAACTGTGTCA	25	55.5		AATCCTGGGGAGACTGCACTG	21	56.4		CAGAAGATGACTTTACACTGCCTGGAGTTC	30	55.3
NM_004642	CDK2AP1	CDK2-associated protein 1	GCAACGTCTTCACAGTACCGC	21	56.1		GCTCCGCGTATTTGCTTTGGG	21	56.9		TGCTTTGGGGCACCTGGCTGTT	22	57
NM_004651	USP11	ubiquitin specific peptidase 11	CTTCACCTGGGAGGGCCTGT	20	58.5		CAGGGACGTCATCTTTATCCTCCT	24	56.1		ATCATCTGAGTTGGGTTTGGTCACGTAG	28	54.7
NM_004655	AXIN2	axin 2 (conductin, axil)	CTGTTCAGACGGGAGCCACA	20	56.5		CAGAAAAAGTAAGTGACAACCAACT	25	52.5		GGACACCTGCCAGTTTCTTTGGCT	24	55.2
NM_004656	BAP1	BRCA1 associated protein-1 (ubiquitin carboxy-terminal hydrolase)	CAAGTGGAGGAGATCTACGACCTT	24	55.9		CGGCGCTCTTCGATCCATTTG	21	56.3		TCTTCGATCCATTTGAACAGGAAGATAAATC	31	52.1
NM_004661	CDC23	cell division cycle 23 homolog (S. cerevisiae)	TGCATTGGGGAGCCTGGTTA	20	56.3		CAACTGCAACTCTGTGTATATATGA	25	51.3		CTCTTTCATCCAGGTGTCTGGCAAAGA	27	54.8
NM_004663	RAB11A	RAB11A, member RAS oncogene family	ACAGCAGGGCAAGAGCGATA	20	56.1		TTTCAGCCATCGCTCTACATTTTCA	25	55.8		CATAAACCAATAAGGCACCTACAGCTCCA	29	55
NM_004668	MGAM	maltase-glucoamylase (alpha-glucosidase)	AGTATCGGCATGATATGAATTGGAA	25	53.1		TCCACTAGCATCTTCAAGGCACA	23	56.5		GCACAAGAAGAATGTCTGCGCACCATA	27	55.8
NM_004688	NMI	N-myc (and STAT) interactor	GACAGACAGTCCGGGAGTGC	20	56.8		GTAACTCTATGGCAGGTTTGATTTA	25	51.6		GGGTATTCTTTCTTTTTCAAAATCTTGTCAG	31	50.5
NM_004702	CCNE2	cyclin E2	GCTTCAACTCATTGGAATTACCTCA	25	54		CACCATCAGTGACGTAAGCAAACT	24	55.9		TGACGTAAGCAAACTCTTGGAGTTTAGGAG	30	54.8
NM_004708	PDCD5	programmed cell death 5	AGCTGCAGGCCAAACACGGG	20	60.5		TCCAGAACTTGGGCTAAGATACTGT	25	56		ACTTGGGCTAAGATACTGTTTCTCATTTCTG	31	53.5
NM_004733	SLC33A1	solute carrier family 33 (acetyl-CoA transporter), member 1	CAAGGGGGATTCCCTATATATTACT	25	51.7		ACCTTTGCATTGAAAGCCATTATAG	25	52.9		AAAGCCATTATAGAAACATACATGCTGTACA	31	52
NM_004736	XPR1	xenotropic and polytropic retrovirus receptor	GAGGAACGTGTCCAACATAGAAAT	24	53.4		GGATCTTGTCATGCTTTTTCAGGAT	25	54.4		TTGTCATGCTTTTTCAGGATTTTTCGAAACC	31	54.1
NM_004774	PPARBP	PPAR binding protein	ACCTTAAGGGCCTTGTTAATCTGT	24	54.7		CTTTCCAGTACATAATTGCCATTTT	25	51		AGGATTGGAGAGCCAAGTACATTTTAGTCTT	31	54.5
NM_004810	GRAP2	GRB2-related adaptor protein 2	AGACAGAAGCAGATCTTCCTTAGAG	25	54.2		CCACTGAGGTGTGGGCCTCC	20	59.2		ACCTCCGGTCCAGGCTGTTGCC	22	58.4
NM_004820	CYP7B1	cytochrome P450, family 7, subfamily B, polypeptide 1	AAGCAGGCAAGATGTCCTGGA	21	56.4		CCAGAACATAGTTGGAATAGTGTTT	25	51.8		GCCACAGAGGCCCAGAGAAAGC	22	54.9
NM_004827	ABCG2	ATP-binding cassette, sub-family G (WHITE), member 2	CTTCTGCCCAGGACTCAATGC	21	55.6		CCAGGGTGAGAGATCGATGCC	21	56.7		GATGCCCTGCTTTACCAAATATTCTTCGC	29	54.8
NM_004829	NCR1	natural cytotoxicity triggering receptor 1	AGAACACCAGCCTTGCACCT	20	56.6		TGGTCTTTCTGGAGTCCCGTC	21	55.9		GTCTCTGTGGTTAAAAGGTAGGTGCCC	27	55
NM_004832	GSTO1	glutathione S-transferase omega 1	GAGAGGACGCGTCTAGTCCTG	21	55.9		TGGCACCAGACCAAAGGGATT	21	56.7		TTTCTTAAAGAACCACTCAGGCTTATTTTT	30	50.7
NM_004833	AIM2	absent in melanoma 2	TGATGTCGCAAAGCAACGTGC	21	57		CCCTTCTCTGATAGATTCCTGCTGG	25	56.8		TGATAGATTCCTGCTGGGCCACCAT	25	55.6
NM_004855	PIGB	phosphatidylinositol glycan anchor biosynthesis, class B	ACCTGTAGGCTTTGTTACTTTGAGT	25	55		AGTACCAGTGCCATGGATGAGAA	23	56.1		GTGCCATGGATGAGAACCATAAAATGTTCC	30	54.8
NM_004874	BAG4	BCL2-associated athanogene 4	AAGCACCCCCTCTTAGGGGG	20	58.1		TCCTGATTGTGGAACACTACGATT	24	54.5		CCATAAGGATAATGGGGCAGGGTCATTC	28	55.1
NM_004902	RBM39	RNA binding motif protein 39	GAAGTCGAGATCGAAGATTTAGAGG	25	53.1		CTTAATTTGATGCTATGAGGCAACC	25	53.1		CCTCGGATGGCACTGTTAAATTTTGGTC	28	54.6
NM_004905	PRDX6	peroxiredoxin 6	CCGTCGGCCGCATCCGTTTC	20	60.8		TGCAGCTCTGCCAAGCTCTG	20	57.4		CTGTGGTGCACACTGGGGTAAAGTC	25	55.2
NM_004912	KRIT1	KRIT1, ankyrin repeat containing	AATGCGTCTCTCTCAAGAAACTCAG	25	55.4		TTCAGCAAGTATTTCTGGCCAGTC	24	55.8		GTATTTCTGGCCAGTCACGAACATGTTG	28	54.5
NM_004914	RAB36	RAB36, member RAS oncogene family	GGTCAGCGCTGCCTGCCAAC	20	61.2		CTGGTCTTCCCCACGTAGAGA	21	55.1		CACGTAGAGATCGCCAACCACCAC	24	54.8
NM_004931	CD8B	CD8b molecule	AGCTGACCTTCGGGAAGGGA	20	57.5		GCCTGGGTAACCGGCACACT	20	59.4		GTGGACTTCTTGGTGGGCTGGG	22	54.7
NM_004932	CDH6	cadherin 6, type 2, K-cadherin (fetal kidney)	TCATCACCGACCAGGAAACCC	21	56.6		TTCCACTTTAAGGGTATACACTTTC	25	51.2		CCACTTTAAGGGTATACACTTTCTTCTTTT	30	50.3
NM_004935	CDK5	cyclin-dependent kinase 5	GAAGTATTTTGACAGTTGCAATGGT	25	53.1		GCACATTGCGGCTATGACAGAA	22	56.1		GCTATGACAGAATCCCAGCCCTTTTAGTAG	30	55
NM_004938	DAPK1	death-associated protein kinase 1	GGCCAGCGAGGAGGACCTCA	20	60.6		GCAACTTCCCCAGGACGTTTG	21	56.3		CAGCACGTCCTGAACTGTTTCACTTTG	27	54.6
NM_004939	DDX1	DEAD (Asp-Glu-Ala-Asp) box polypeptide 1	ACATTAGAACTGATGATGTACATGC	25	51.9		TGATCCATCTTATGTTCCTTGATTG	25	51.7		GCATACTCCCCTTTCAGGATTTTAATAGCTT	31	53.7
NM_004953	EIF4G1	eukaryotic translation initiation factor 4 gamma, 1	GAGCTACAGGCGCTCTACGC	20	57		TTCACCACGTCCTCGTCATACA	22	55.8		TACAGTGCGTCAAAGAACATCCGCAG	26	55.3
NM_004956	ETV1	ets variant gene 1	CACCTCCCTCCATCGCAGTC	20	56.7		ACATAGGACGTCCTTCCCTTGG	22	56.1		TTACAGGGTTCAGAAAGCTGGCGG	24	54.7
NM_004958	FRAP1	FK506 binding protein 12-rapamycin associated protein 1	AGCCACATCAGACCTTATATGGATG	25	54.9		CTCAATGAGAAGAATGATCGTGCTC	25	54.3		CGTGCTCTGAATTGAGGTGTTCATGACC	28	55.8
NM_004964	HDAC1	histone deacetylase 1	AGTATTCGATGGCCTGTTTGAGTTC	25	55.8		ACAGCGATGTCCGTCTGCTG	20	57		TGTCCGTCTGCTGCTTATTAAGTTTCACAG	30	55.4
NM_004995	MMP14	matrix metallopeptidase 14 (membrane-inserted)	GCCGAGCCTTGGACTGTCAG	20	57.4		CGAGGGGTCACTGGAATGCT	20	56.4		CATGGCCCAGCTCGTGCACAGC	22	58
NM_005007	NFKBIL1	nuclear factor of kappa light polypeptide gene enhancer in B-cells inhibitor-like 1	CAGGTTCCAGAGGAAGAAGCCT	22	56.3		CAAGTAACGACGAAAGCGACGTT	23	56.2		CGGGAAGTGGAGGCCATGGAACT	23	56.1
NM_005009	NME4	non-metastatic cells 4, protein expressed in	CTGAGGCTGCCCCAGGAACC	20	59.6		GCTCTGGAACCACAGCTGGAT	21	56.9		ACAGCTGGATCTCCCGCTGGGC	22	58.2
NM_005030	PLK1	polo-like kinase 1 (Drosophila)	GAGACCTACCTCCGGATCAAGAAG	24	56.2		GGATCTGTCTGAAGCATCTTCTGG	24	55.4		TTCTGGATGAGGGAGGCGGCCA	22	57.3
NM_005046	KLK7	kallikrein-related peptidase 7	AATGAGCGCTGGGTGCTCAC	20	57.7		CCTGTCGCCCAGCGTATCAC	20	57.4		AGCGTATCACTGCCCAGGTGCA	22	55.8
NM_005063	SCD	stearoyl-CoA desaturase (delta-9-desaturase)	CTCTTACAAAGCTCGGCTGCC	21	55.8		GTGTTTCTGAAAACTTGTGGTGGG	24	55.2		GCACGGTGGTCACGAGCCCATT	22	57
NM_005065	SEL1L	sel-1 suppressor of lin-12-like (C. elegans)	GGAATGAACAGTGGAATGCTAGAAG	25	54.3		TCTGATGATTCTGTTCTACTCCACG	25	54.6		CCTCCGTGCAGGTGCAGTTGTC	22	55.2
NM_005077	TLE1	transducin-like enhancer of split 1 (E(sp1) homolog, Drosophila)	AGCTTCCACGGCCTCCTCGG	20	61.1		GGCGTTGGCATGTCGCTCCG	20	61.1		TGGATTTCAGAACAGGCGTGCTGG	24	55.2
NM_005078	TLE3	transducin-like enhancer of split 3 (E(sp1) homolog, Drosophila)	CGATCGCCAATGGTGAGCTTT	21	55.9		ATCTGCCCATCAGCACTCACA	21	56.4		CCATCAGCACTCACATGGAATGAGTACG	28	55.3
NM_005093	CBFA2T2	core-binding factor, runt domain, alpha subunit 2; translocated to, 2	CACAAACTTTCCCCTTCGTCCTTT	24	56.2		ACTGGGATGGGGTCTGCTTG	20	56.5		AGTGCAGCAGTTCCCGCTGCAG	22	57.2
NM_005104	BRD2	bromodomain containing 2	TGTCCTTTCCTGCCTACGTAAGAA	24	56.1		CTTTTCTAATTCCCGCTTTTTCTCC	25	53.2		CAGTTCCTCCTTTGTCTTTCCCACAGG	27	55.2
NM_005107	ENDOGL1	endonuclease G-like 1	GGAAGTGGGTGGTCACGAGG	20	56.8		CAAAATCCTGAGGCACAATGTTAGA	25	54.3		ATGTTAGAAAGGTAAAAGGTTTCAGCCATGG	31	54.3
NM_005109	OXSR1	oxidative-stress responsive 1	TGCTACACAGCCAACTCAAGTCT	23	56.6		CTTAGTACTAGACTGATTGGGATCT	25	51.5		TGGGATCTTGGTTTCTTGTGAACCTGATC	29	55.1
NM_005118	TNFSF15	tumor necrosis factor (ligand) superfamily, member 15	CTAAAAGGACAGGAGTTTGCACCT	24	55.5		TGTGCCCTTGGCTTATCTCCG	21	56.9		GGCTTATCTCCGTCTGCTCTAAGAGGTG	28	55.9
NM_005146	SART1	squamous cell carcinoma antigen recognized by T cells	AAACCCGACGTTAAGATCGAATACG	25	55.7		CCTGAGCCCTTGCCATGGAA	20	57.1		CATGGAAGCGGTGCGACAGCTG	22	55.7
NM_005158	ABL2	v-abl Abelson murine leukemia viral oncogene homolog 2 (arg, Abelson-related gene)	GGAACAGCCTGAGGGATGCC	20	57.4		ACCTCTTCAGAAATGCTGGAGTCA	24	56.4		CAAAAGAGGGCCTATCGGCAGGG	23	54.7
NM_005163	AKT1	v-akt murine thymoma viral oncogene homolog 1	ACGCTACTTCCTCCTCAAGAATGA	24	55.9		ATGAAGGTGTTGGGCCGGGG	20	59.7		CCGCTCCGTCTTCATCAGCTGG	22	54.5
NM_005167	PPM1J	protein phosphatase 1J (PP2C domain containing)	CCAATGTCCCGGGAGTTTACCC	22	57.5		CTCAAGGTGGGTGAATTCACTGC	23	56.3		GGGTGAATTCACTGCCTAGCAGCT	24	54.6
NM_005171	ATF1	activating transcription factor 1	CTATGTCTGTTCCAACTCCCATCT	24	54.4		TACTCCATCTGTGCCTGGACTTG	23	56.5		TGTAAGGCTCCATTTGGGGCAATGG	25	55.4
NM_005180	BMI1	BMI1 polycomb ring finger oncogene	GACCAGCAAGTATTGTCCTATTTGT	25	53.8		ATTTCATTTTTGAAAAGCCCTGGAA	25	53.2		TTTTGAAAAGCCCTGGAACTAATTTGTATA	30	50.6
NM_005188	CBL	Cas-Br-M (murine) ecotropic retroviral transforming sequence	AGATGTGCCTAGGCTCGGAAG	21	56.1		AGATGAGGAAGGTTTGATTTTGGGG	25	56		TCACACTCTGGACCTACTAATGGGCTG	27	55.4
NM_005204	MAP3K8	mitogen-activated protein kinase kinase kinase 8	TTGGCACAAGATATAAAGACGAAGA	25	53		GCTCTGCGATGTTCTCGTGC	20	56		ATTTCCACATCAGATGGCTTAAATTGATCTA	31	51.9
NM_005215	DCC	deleted in colorectal carcinoma	TGAATTGGATGAAGAATGGAGATGT	25	53.2		ATAAAAGCCTTCATCTGACTTCACC	25	53.8		CTTCACCACCCCAAGTATCCGTAAGTTG	28	55.1
NM_005217	DEFA3	defensin, alpha 3, neutrophil-specific	GGACATCCCAGAAGTGGTTGTTTC	24	56.3		GCGACGTTCTCCTGCAATGC	20	56.6		GCAATGCACGCTGGTATTCTGCAATAG	27	54.9
NM_005228	EGFR	epidermal growth factor receptor (erythroblastic leukemia viral (v-erb-b) oncogene homolog, avian)	CTTTGAGAACCTAGAAATCATACGC	25	52.3		CCCAAGGATGTTATGTTCAGGCTG	24	56.2		TTCAGGCTGACGACTGCAAGAGAAAA	26	54.6
NM_005229	ELK1	ELK1, member of ETS oncogene family	AAGAACAAGACCAACATGAATTACG	25	52.6		GACCTCAGGGTAGGACACAAACT	23	56.2		CGAACTTCTGGCCGCTCACCTTG	23	55.4
NM_005231	CTTN	cortactin	GACAAGAGCGCGGTGGGCTT	20	60.1		CCACTTTGTCCTTGTCGATACCG	23	55.7		TCGATACCGTATTTGCCGCCGAAAC	25	55.2
NM_005233	EPHA3	EPH receptor A3	ACATCCTAATGGGATCATATTGGAC	25	52.9		CAGGCTTGAGGCTACTGATGGTA	23	56.3		CCTCTTGCCCTCAGAATGGTATAACTTGTTT	31	55.2
NM_005234	NR2F6	nuclear receptor subfamily 2, group F, member 6	GCCGAGTATGGCTGCCTCAA	20	57		CCACCTGCGCCTTCTCCTGC	20	60.2		AGGCTCTCAACGTGGGCCGGGT	22	59.9
NM_005235	ERBB4	v-erb-a erythroblastic leukemia viral oncogene homolog 4 (avian)	TTGGAAGGAGATGAAAAAGAGTACA	25	52.7		TGTAATGTATACACTCCAGAGCCAT	25	54		GTATACACTCCAGAGCCATCCATTTAATTGG	31	53.9
NM_005236	ERCC4	excision repair cross-complementing rodent repair deficiency, complementation group 4	AAACTTAGACCTAGTAAGAGGCACA	25	53.8		GCATATCCACAACTATGCTTTGCTG	25	55.3		CAACTATGCTTTGCTGTGTACCATTCTGTTC	31	54.9
NM_005238	ETS1	v-ets erythroblastosis virus E26 oncogene homolog 1 (avian)	CTTTGTTGGGGACATCTTATGGGAA	25	55.7		TAGCGGGATTCTGGATAGGCTG	22	56		TCTGGATAGGCTGGGTTGACTCCATTAA	28	55.3
NM_005247	FGF3	fibroblast growth factor 3 (murine mammary tumor virus integration site (v-int-2) oncogene homolog)	TACCACCTCCAGCTGCACCC	20	58.7		AGAGACCCCTGATGGCCACA	20	57.6		CCACAATGCCCACCTCCACTGC	22	55.5
NM_005248	FGR	Gardner-Rasheed feline sarcoma viral (v-fgr) oncogene homolog	CACCTTCACCAAGGGCGAGA	20	56.6		GGCCACGTAGTTGCTGGGAAT	21	57.5		GCTGAGAGACCGAGCCTCCCAC	22	55.8
NM_005252	FOS	v-fos FBJ murine osteosarcoma viral oncogene homolog	TCCTTCTCCAGCATGGGCTC	20	56.2		TGGCAGTGACCGTGGGAATG	20	57.2		ACTGGAGACGGCCAGGTCCGTG	22	57.7
NM_005273	GNB2	guanine nucleotide binding protein (G protein), beta polypeptide 2	GCACCTGGCAAAGATCTATGCC	22	56.3		CCTTGTTGGTGGTGTAGCTGTC	22	55.7		CATCCTGGGAGGCGCTGACCAG	22	56.4
NM_005276	GPD1	glycerol-3-phosphate dehydrogenase 1 (soluble)	CACGCAGCATGAGAATGTCAAATAC	25	55.4		AGATCAGGATGTCAGCATCCTCTG	24	56.4		TCCTCTGCAGCCTGGACCACAT	22	55.2
NM_005309	GPT	glutamic-pyruvate transaminase (alanine aminotransferase)	CTTGCCTCCTTCCACTCCACC	21	57.2		CACTGCAGCGTCCATGTTCAC	21	56.5		CACCACCTCCACATAGCCGCCG	22	56.8
NM_005310	GRB7	growth factor receptor-bound protein 7	TGTCTCGATGCACACACTGGT	21	56.4		AGCTGCAGAAAGCCCTGGAT	20	56.5		GGATCTCAGGAAAGCTGCCAGCATT	25	55.1
NM_005312	RAPGEF1	Rap guanine nucleotide exchange factor (GEF) 1	CCTCTCGGAGGTGGAACCGC	20	59		TGAACTGCTGCCACCGCTTG	20	58.2		TCCCAGGTGAACGAAGGTCAGGTC	24	55.5
NM_005314	GRPR	gastrin-releasing peptide receptor	ACAATCTTCCCGTGGAAGGGAA	22	56.3		GCCCACAAACACCAGCACTG	20	56.6		AGCACTGTCTTGGCAAGTCGCTTC	24	55.3
NM_005317	GZMM	granzyme M (lymphocyte met-ase 1)	CGTGTCTTCACTGCTGGTGC	20	55.9		AGTGAGGCCATGTACGGGCG	20	59.1		CCGATGATCTGGGTCCCAAAGGAG	24	54.2
NM_005337	NCKAP1L	NCK-associated protein 1-like	TCTGAGTACCTCAGCAGCCAC	21	56		CTCCTGCCAACAGCTCAGAAG	21	55.3		TCGTGGCATTGTAGCCAGCCAG	22	54.6
NM_005338	HIP1	huntingtin interacting protein 1	ACGCTGACACAGATCAAACGC	21	55.9		CAGCAAGCTCGTAGTGCTTTTTC	23	55		GCTCCTTCTGCAATTCATTTTCTAGCTCTAG	31	54.1
NM_005347	HSPA5	heat shock 70kDa protein 5 (glucose-regulated protein, 78kDa)	TTCTGATAATCAACCAACTGTTACA	25	51.2		AATTCCAGTCAGATCAAATGTACCC	25	53.6		CAAATGTACCCAGAAGATGATTGTCTTTTGT	31	52.8
NM_005359	SMAD4	SMAD family member 4	CCTATTGTTACTGTTGATGGATACG	25	51.9		ACCTTTACATTCCAACTGCACACC	24	56.3		CTTTACATTCCAACTGCACACCTTTGC	27	53.4
NM_005360	MAF	v-maf musculoaponeurotic fibrosarcoma oncogene homolog (avian)	GAGCAGCGACAACCCGTCCT	20	59.2		GTATCCCACTGATGGCTCCAACT	23	56.7		GGCTCCAACTTGCGAGTGGGCT	22	56.8
NM_005369	MCF2	MCF.2 cell line derived transforming sequence	AAACACTGCAGTATGAATTTGATGT	25	52.5		CCTGCTGGTTCTCAAATATACTTCG	25	54.1		TGCTGGTTCTCAAATATACTTCGAATGTTTT	31	52.4
NM_005373	MPL	myeloproliferative leukemia virus oncogene	CCAGACTCGGACTCAGCGAG	20	56.2		TTTCTGGAGCTGGCTCCTCC	20	56.1		CTCCCACCCATGGCCTTGATGATA	24	53.8
NM_005375	MYB	v-myb myeloblastosis viral oncogene homolog (avian)	TAAGAACCTCTTAGAATTTGCAGAA	25	51		GTTAAAGAAGGCATTTCCAAGTCTG	25	53.2		AGGCATTTCCAAGTCTGAGTTTTCATGGTTA	31	55.4
NM_005379	MYO1A	myosin IA	ATCACAAACTATCTGCTTGAGAAAT	25	51.5		GCATAGCCAGTTGTATCCCGC	21	55.7		GTTGTATCCCGCTCAAGCTTCAGGG	25	55.1
NM_005382	NEFM	neurofilament, medium polypeptide 150kDa	ACATCGAGGAGCGCCACAAC	20	57.4		AGGTCCTGGTATTCGCGCAA	20	56.3		GCCCCGAAGCTCATTTTCCAGCTG	24	56
NM_005383	NEU2	sialidase 2 (cytosolic sialidase)	CGCAGAGGAGACTACGACGC	20	56.6		AGGGGCATGGGTTCATGGAC	20	56.9		GGGCCACCACCTCCTGAGCTTG	22	56.7
NM_005400	PRKCE	protein kinase C, epsilon	AGCCCACCTACTGCTCCCAT	20	57.7		TCGTGGCACCGCTTGTGGAC	20	60		GTGCAGACTTGACACTGGTATCCCTG	26	54.8
NM_005402	RALA	v-ral simian leukemia viral oncogene homolog A (ras related)	TGGTGGCGTGGGCAAGTCAG	20	59.9		ACTACCTTCTTCCGATAGCTGTCTG	25	56.2		CGATAGCTGTCTGCTTTGGTAGGCT	25	54.2
NM_005410	SEPP1	selenoprotein P, plasma, 1	GATGTCTGGACTCTTTTAAATGGAA	25	51.8		AAGTTAGGAAGGAAAAAGGCAAACC	25	54.7		AAAAGGCAAACCAAGATGATATACAAGACGG	31	54.3
NM_005414	SKIL	SKI-like oncogene	AAAGCAGGAAGGTGACCATGTTTC	24	56.3		AGTAAGTGACACATTTGGGGCAAC	24	56.3		ACACATTTGGGGCAACCACTTTATCACA	28	55.6
NM_005415	SLC20A1	solute carrier family 20 (phosphate transporter), member 1	ACTGGCATCTGCCCTCACTG	20	56.7		GTTACGAAAGAGACGCCAGTCAAC	24	56.2		AGCCAGCCAACAGACACAACAGAG	24	54.8
NM_005417	SRC	v-src sarcoma (Schmidt-Ruppin A-2) viral oncogene homolog (avian)	CTGGAGGTCAAGCTGGGCCA	20	59		CTTCAGGGTTTTGATGGCCACC	22	56.5		GGCCACCCTGGTGGTACCGTTC	22	56.6
NM_005423	TFF2	trefoil factor 2 (spasmolytic protein 1)	CGACTCCAGTGTCACTGGGG	20	56.5		AGTTTCTTCGGTCTGAGACCTCC	23	56.1		TCTGAGACCTCCATGACGCACTGATC	26	55.6
NM_005424	TIE1	tyrosine kinase with immunoglobulin-like and EGF-like domains 1	TCCACATCTGGCGGCCAAGA	20	58.6		CAAGCTGGCGGCTCTGCTTG	20	58.8		TGGTCAGGAGCCGAGGTGCAGC	22	58.3
NM_005427	TP73	tumor protein p73	TGGATGACCCTGTCACCGGC	20	58.9		CCCTACACAGCTGCTGTTACAC	22	55.5		ACATGAAGTTGTACAGGATGGTGGTGAATTC	31	55.5
NM_005430	WNT1	wingless-type MMTV integration site family, member 1	CTACGCTGCTGCTGGCGCTG	20	60.8		CTTGGAGTCTGTAAGCAGGTTCG	23	55.4		AAGCAGGTTCGTGGAGGAGGCTA	23	55
NM_005432	XRCC3	X-ray repair complementing defective repair in Chinese hamster cells 3	GACGTTCCAGGAGAGCTGCT	20	56.3		GACAGCAGTACGGGGACCTT	20	56		GGGGACCTTCTTATTCACACACTCCAA	27	54.4
NM_005433	YES1	v-yes-1 Yamaguchi sarcoma viral oncogene homolog 1	ACCAGAGCACAATTTGATACTCTGC	25	56.1		TTGGACACACAGTTGTCAACTTGT	24	55.8		CAGTTGTCAACTTGTGGCATAAACCATCAG	30	55
NM_005436	CCDC6	coiled-coil domain containing 6	ACTTCACTGACTAGAGCTGGAATGT	25	56.1		GTTTGAATTTGTCAGGACTGTTGCT	25	55.1		TTGAATTTGTCAGGACTGTTGCTTCTC	27	52
NM_005439	MLF2	myeloid leukemia factor 2	GAAACCATCGCACGGGGGAC	20	58		CCGAAACTCCAGGGGACGCT	20	58.8		CCGCCACTCGTCATCAAACGCTG	23	55.8
NM_005465	AKT3	v-akt murine thymoma viral oncogene homolog 3 (protein kinase B, gamma)	GCAAAGGATGAAGTGGCACACA	22	56.3		CAAAACACAAACGGTCTTTTGTCTG	25	54.3		ACAAACGGTCTTTTGTCTGGAAGGAATATTT	31	54.1
NM_005474	HDAC5	histone deacetylase 5	CAGCAGAAGTTGAACGTGGGC	21	56.5		TGTCATAGCGATGCAGAGAGATGT	24	56.2		AACGCCTGCTGGGTGCCATTGC	22	58.2
NM_005506	SCARB2	scavenger receptor class B, member 2	TCTTGTCCCTTATCCATGTTTTCAG	25	53.6		AGGTAACTGTCTTCTCCAGTTAGAA	25	53.6		TCTTCTCCAGTTAGAAAAACATAGTCTCCAT	31	52.4
NM_005511	MLANA	melan-A	ACAGCAAAGTGTCTCTTCAAGAGAA	25	55.1		GGTGACTGTTCTGCAGAGAGTTTC	24	55.9		GCAGAGAGTTTCTCATAAGCAGGTGGAG	28	54.9
NM_005567	LGALS3BP	lectin, galactoside-binding, soluble, 3 binding protein	CAACTGCAGGCACGAGAGAGA	21	56.7		GATCTGGCCAAGGGCCTCCG	20	59.6		GAGGTCCAGGGTGTGGGTGCTC	22	56.1
NM_005568	LHX1	LIM homeobox 1	GTGCTGTGAATGTAAATGCAACCTG	25	55.8		TCGCTAGGGGAGATGCCCTG	20	57.9		GCGCAGCCTGCGCATTTGGTAC	22	56.8
NM_005583	LYL1	lymphoblastic leukemia derived sequence 1	CCCACTTTGGCCCTGCACTA	20	57		CAACCGGCTGCTAGGGAAGA	20	56.4		AAGATGCTAAAAGGTCCTGCTGGCC	25	55
NM_005591	MRE11A	MRE11 meiotic recombination 11 homolog A (S. cerevisiae)	ATCCTAAAGTAACCCAAGCCATACA	25	54.5		TCTCTGGCTGGTGAGAATTACCC	23	56.3		CAGACGTTCCCGTTCAGCATTTTCAAG	27	54.7
NM_005603	ATP8B1	ATPase, Class I, type 8B, member 1	TTACAATGTTCTTGCCATTTTGGAC	25	53.4		AGGATTCATTCGATGTAACCGTTCA	25	55.1		GCACCTTTACAGTAAAGCTTGATATTGCCTT	31	54.5
NM_005611	RBL2	retinoblastoma-like 2 (p130)	TGAGTCGTCTTCACACCATGCT	22	56.4		CAAACATTTCTTTCAGTCTGTTAGC	25	51.6		CTGTTAGCAATAGCCTGGGTTGGATCT	27	54.5
NM_005613	RGS4	regulator of G-protein signalling 4	CAAGAAATGGGCTGAATCACTGGA	24	55.9		TCCTCACTATATTCAGACTTCAAGA	25	51.4		GACTTCAAGAAAGCTTTGAAAGCTGCCAG	29	55.2
NM_005623	CCL8	chemokine (C-C motif) ligand 8	GCTCATGGCAGCCACTTTCAG	21	56.4		AGGAATTTTCCTATTGATCACGTTA	25	51.1		GTTAAAGCAGCAGGTGATTGGAATGGAAA	29	54.6
NM_005625	SDCBP	syndecan binding protein (syntenin)	GGGGCTGAGTTTAAATGAAGAAGAA	25	54		ACAGGAGCCACCATATAGTTTATAC	25	52.5		GCCACCATATAGTTTATACTGGAAGGTCTTG	31	53.5
NM_005628	SLC1A5	solute carrier family 1 (neutral amino acid transporter), member 5	GCAAGGAGGTGCTCGATTCGT	21	57.3		GATATTCCTCTCTTCATAGGTGGTA	25	51.5		AGTATGAGCGAAAGGCTGCTGACAC	25	54.8
NM_005635	SSX1	synovial sarcoma, X breakpoint 1	CCAGGAAAAGCAAATATTTCTGAGA	25	52.3		TGCTTTCTCTCACGCAGTCTGT	22	56.6		CTGTGGGTCCAGGCATGTTTCCC	23	55.1
NM_005639	SYT1	synaptotagmin I	AAACCCTTAATCCTGTCTTCAATGA	25	53.1		AAATCATATACAGCCATCACTAGGG	25	52.8		CATCACTAGGGTTTTGCCACCCAATTC	27	54.3
NM_005652	TERF2	telomeric repeat binding factor 2	CCTGGAGAGCCACCTGGATG	20	56.5		TGTTTATCTTCCTTCCCTGTACTTG	25	53		AGGCAGCGGACTCAGATTTCAAAGC	25	55.3
NM_005654	NR2F1	nuclear receptor subfamily 2, group F, member 1	CCGCCTCAAGAAGTGCCTCAA	21	57.3		TACTGGCCTGGATTGGGCTG	20	56.6		CTGGGTTGGAGGCATTCTTCCTCG	24	54.8
NM_005671	UBXD6	UBX domain containing 6	TGACGGGTGAAGCCTGGAAAT	21	56.6		TGCTGCTTCTCTGTTTGATGTTTCA	25	56.1		TTCTCTGTTTGATGTTTCAAAAGATGTCTGA	31	52.3
NM_005704	PTPRU	protein tyrosine phosphatase, receptor type, U	CACCTCCATCGTCATGCTCAAC	22	55.8		ACCTCCATGAGGCCATATTGCT	22	56.3		TGGCTCTGGCCAGTACTGCAGG	22	55.9
NM_005721	ACTR3	ARP3 actin-related protein 3 homolog (yeast)	CTGCTGAAATAATGTTTGAGTCCTT	25	52.5		TCAACGTCCGTTCTCCTACTTGTC	24	56.7		GTCTTGAGGTCCAAGATGCAGCTAAGG	27	55
NM_005727	TSPAN1	tetraspanin 1	TTCCTGGGCTGCTATGGTGC	20	57.1		GTGTACACCAAGGCGACCACA	21	57.2		ACCACAGCAGCTGCAACCTCAG	22	54.8
NM_005732	RAD50	RAD50 homolog (S. cerevisiae)	ACAACATTTGAAGGAAATGGGTCAA	25	54.5		ATAACCTTTCTGTCGCCCTAATGC	24	55.7		TTTCTGTCGCCCTAATGCCAAATTATGATTT	31	54.4
NM_005733	KIF20A	kinesin family member 20A	TTGGGGTCTGTGGTACGCAA	20	56.2		CTAACCCTCAAGTATACTTTCACCT	25	52.4		TCAAGTATACTTTCACCTTCTCCATACTGTC	31	52.5
NM_005736	ACTR1A	ARP1 actin-related protein 1 homolog A, centractin alpha (yeast)	TGGAACGCATTTGGCAATATGTCT	24	56.1		GAAGGTCTCGAAGAAAACTTCGGC	24	56.3		TAAAGGCGCCTCAGTCAGGAGCA	23	55.4
NM_005764	PDZK1IP1	PDZK1 interacting protein 1	ATTCTGGGCCTGCTCACGGC	20	59.8		GGAACACGGCCACCGCGATA	20	59.5		CACCGCGATAAGGCCCTGCATC	22	55.2
NM_005809	PRDX2	peroxiredoxin 2	GATGAGGCTCTGCGGCTGGT	20	59.2		GTTGGGCTTAATCGTGTCACTGC	23	56.7		TCACTGCCAGGCTTCCAGCCAG	22	56.4
NM_005814	GPA33	glycoprotein A33 (transmembrane)	CCAGTCGAGAGGGACTTATTCAATG	25	55.4		ATTGTTGGATATGCTGACGCGATT	24	55.9		ACCATGGATGTAGTTTTTGTTTGAAAACGGC	31	55.5
NM_005819	STX6	syntaxin 6	GGAGCATAGAGTGGGATCTAGAGG	24	55.7		AACTTGCCGAGTACTTGTAATGAAG	25	53.9		GTTGCATCAAGGTTAAATTTTCTAGGATTTG	31	50.8
NM_005822	DSCR1L1	Down syndrome critical region gene 1-like 1	TTCATGAAACCCAATTCAGAGGGAA	25	55.4		GCTGGGGTGGAGCCAAGTGC	20	60.6		CCAAGTGCAGTTTGTCTCCATCTGTCT	27	54.9
NM_005845	ABCC4	ATP-binding cassette, sub-family C (CFTR/MRP), member 4	GTCAGACCTGGCGAATTGTTAGC	23	56.3		TGACCAGCCCGTGACTTGGG	20	59.1		CAATTCCCCGAGCACGGCACTTAA	24	55.2
NM_005851	CDK2AP2	CDK2-associated protein 2	GATCCGGCCTACCTATGCTGG	21	56.6		GTTCCGCTCTGTCTCTGCCA	20	56.5		CACTCTCTGACTAGGGCCCGGG	22	55.1
NM_005861	STUB1	STIP1 homology and U-box containing protein 1	TGATGAGGACGACAGCCACG	20	56.5		TTGCCACACAGGTAGTCGGG	20	56.5		CGGGGATGTCTCGCTTCTTCCTCTT	25	55.7
NM_005862	STAG1	stromal antigen 1	GAGACCAGATTCAAGAACCTGAGTC	25	55.3		ATTTAAGTCTTCTAACTTCGGCTGG	25	53.5		GCTGGCCTAACCAAGAGATCTGCAT	25	54.6
NM_005872	BCAS2	breast carcinoma amplified sequence 2	GCAACTCACAGCTGGATCTAAATTG	25	55		TTCTAGCTGAACAATAGTCCGTTCA	25	54.5		AGTCCGTTCAATCTCATAATTCTTACTGAC	30	51.4
NM_005899	NBR1	neighbor of BRCA1 gene 1	CCGATCCCTTACCTTGGATGCT	22	56.5		CAGCGATATGGATAATCTCCTCCTT	25	54.4		TTTCCAAGTGGTCCTTCAGGCAAGG	25	54.9
NM_005901	SMAD2	SMAD family member 2	ACCGAAATGCCACGGTAGAAATG	23	56.1		CACAAAGATTGCACTATCACTTAGG	25	52.5		CAAAAACTTCCCCACCTATGTAGTATAAGCG	31	53.9
NM_005902	SMAD3	SMAD family member 3	CCCAACTGTAACCAGCGCTATG	22	55.8		CTGGTTGACCGACTGGGCCA	20	59.1		ACTCCTGGTTGTTGAAGATCTTCAGGTTG	29	55
NM_005903	SMAD5	SMAD family member 5	ATAACAAAAGTAGATTCTGCTTGGG	25	52		CACTGAGGCATTCCGCATACAC	22	56.1		CCGCATACACCTCTCCACCAACATAGTA	28	55.7
NM_005915	MCM6	minichromosome maintenance deficient 6 homolog (S. cerevisiae)	AACCAGCAACTTTCCACCACC	21	55.8		CTTTACGGTCTTTGACGAATGTTTT	25	53		TGACGAATGTTTTCAAGGCCCGACA	25	55
NM_005929	MFI2	antigen p97 (melanoma associated) identified by monoclonal antibodies 133.2 and 96.5	CCAACATCTTCACCGTGTATGGAC	24	56		AACATTTTGAACCCGTTCTTATTGT	25	52.6		CCCGTTCTTATTGTGGTCGTCTCCAAA	27	54.9
NM_005933	MLL	myeloid/lymphoid or mixed-lineage leukemia (trithorax homolog, Drosophila)	GCAAGATTGAGAAGAGTAAGAGTCT	25	52.8		CTGCTCTTCTGCAGACATGTTTAAT	25	54.3		GCACAGAGGTCTCTGATGAGTCACTTT	27	54.2
NM_005936	MLLT4	myeloid/lymphoid or mixed-lineage leukemia (trithorax homolog, Drosophila); translocated to, 4	TCTACCACGGTCTGGCCACC	20	58.2		ATTATAGAGCTCAAAGCCTTCACT	24	52.3		TCGGGGTTTACCTGAGCCACGA	22	55
NM_005940	MMP11	matrix metallopeptidase 11 (stromelysin 3)	CGACAGAAGAGGTTCGTGCTTTC	23	56.1		GTCTGCCGCACCTGCTCCTG	20	60.1		CCTGCACCAACTGCCATGGGAAC	23	55.8
NM_005957	MTHFR	5,10-methylenetetrahydrofolate reductase (NADPH)	TCCGACCCCATCGTGGGCTG	20	61.1		GCAGAAGTGCTTCCGCTGTC	20	56		GCTGTCTCGCGGGAAGTGAAAAACT	25	55.4
NM_005962	MXI1	MAX interactor 1	CTGGAGGCTGCCGAGTTTTT	20	55.3		GCTCGGCATGGACGGGAATG	20	58.1		GGACGGGAATGAAGAGGCGTAGC	23	54.5
NM_005978	S100A2	S100 calcium binding protein A2	GTGCTGGTCACTACCTTCCACA	22	56.7		GTTCCTTCATTTCCCCCTTACTCAG	25	55.6		CATTTCCCCCTTACTCAGCTTGAACTTGT	29	55.3
NM_005981	TSPAN31	tetraspanin 31	CCAAGAATGCGCTTTGCGCT	20	56.9		GCCGATGATGTGGATGCTGGA	21	57.3		CCAAGCAGCCACTCCAATGAGCAA	24	55.5
NM_005982	SIX1	sine oculis homeobox homolog 1 (Drosophila)	AGGTCAGCAACTGGTTTAAGAACC	24	55.7		AGCTGGACATGAGCGGCTTG	20	57.5		CCCTTCCAGAGGAGAGAGTTGGTTCTG	27	55.8
NM_005994	TBX2	T-box 2	CCGACTTCATCGCCGTCACT	20	56.7		CGTTCCCGGTGTCCCGGAAG	20	59.5		GCAAACGGGTTGTTGTCGATCTTCAG	26	54.5
NM_005997	VPS72	vacuolar protein sorting 72 homolog (S. cerevisiae)	AGAGAAGGCACTACTGCCATTAGA	24	55.8		GGAACGTTTGTCGTGTATGCTCA	23	55.8		CGTGTATGCTCAGCTGTAGACTGACG	26	54.6
NM_006006	ZBTB16	zinc finger and BTB domain containing 16	CAGCCTCAAGCATCAGCTGG	20	55.7		AGTAGTCCCGGGAGCGCTGG	20	60.5		GGTGGCAGAGCTTACACTCAAAGGG	25	55.1
NM_006010	ARMET	arginine-rich, mutated in early stage tumors	GAACTTATAAAGTTCTGCCGGGAAG	25	54.3		TTGATACCTCATTGATGATTTTGGT	25	51.6		GCATCATCTGTGGCCCCGATATAGTAG	27	54.4
NM_006024	TAX1BP1	Tax1 (human T-cell leukemia virus type I) binding protein 1	CACTTCTGCCTCTACTGTAGATGT	24	54.1		GTTTTGTCAGCAATTTCTTTGGTCA	25	53.8		GCAATTTCTTTGGTCATTTCACAGACTTGCC	31	55.9
NM_006035	CDC42BPB	CDC42 binding protein kinase beta (DMPK-like)	TATGGAGAAACGCCGTTTTATGCG	24	56.5		TCTACTGCAGATCAGTCTCTGGATG	25	56		GTGACATGGGATGGGAACTGGAATCG	26	55.2
NM_006060	IKZF1	IKAROS family zinc finger 1 (Ikaros)	CCTCTGCAACTACGCCTGCC	20	57.7		GAGCTTCGCTGTTTATAGCTTCGG	24	56.2		GCTGTTTATAGCTTCGGCCACAATATCCA	29	55.4
NM_006061	CRISP3	cysteine-rich secretory protein 3	GTACTCTTCATACCTCGTTGGATGT	25	54.6		ACTGGCACAAGGTGCTCCTT	20	56.6		AGGTGCTCCTTGTTCATAAGGGACATATAGT	31	55.5
NM_006070	TFG	TRK-fused gene	CACCTGGAGAACCAGGACCTT	21	56.1		GACTGTTTTCCAGAAGAATCAGAAG	25	52.4		GAAGCAGACTTTTCTTCCCTACCATCCA	28	54.6
NM_006094	DLC1	deleted in liver cancer 1	AGTATGGCACCTCATCCTGCTC	22	56.4		TAAAAGGGCACAGGCTCCTTTG	22	55.6		CACAGGCTCCTTTGGGTAAATTAGTCCTC	29	55.1
NM_006097	MYL9	myosin, light chain 9, regulatory	ATTCGCAACGCCTTTGCCTG	20	56.7		GTGAAGCGGTCACCCATGGT	20	57.2		AGCAGCTCCCGGAGGTGGTCCT	22	59
NM_006101	NDC80	NDC80 homolog, kinetochore complex component (S. cerevisiae)	AAACCGACATCTGAAAGAAAAGTCT	25	53.6		GTCCTTGATTTTCTCAGAACTGGAA	25	53.7		AGTTGACTATTCCGGGATCCATGTCCA	27	55.3
NM_006112	PPIE	peptidylprolyl isomerase E (cyclophilin E)	CATCCAGATGCTCCTGCGTTC	21	55.6		GATGATGCGGTGGAAGCTGC	20	56.2		CCCTTTTCATGAGTGCACAGGCAG	24	53.9
NM_006152	LRMP	lymphoid-restricted membrane protein	AGAAGTAAAGGATGGTGCTTTGGAT	25	55.2		GATGCAGCCTGAGAGATTCGTTC	23	55.8		ATTCGTTCCTGGGCTGGGGCCA	22	58.1
NM_006153	NCK1	NCK adaptor protein 1	AATGAAAGAGGACATGAAGGGGATT	25	55		GACAGTCTCTTTTAGTTGGACTTTA	25	51.1		TGCTTGTTTTTCCCTTGTGCTTTTAGTGATA	31	54.4
NM_006165	NFRKB	nuclear factor related to kappaB binding protein	TCTGCTCCCAGTGCCTCCAC	20	58.6		CCTGTTTGGGGCTTCACACC	20	55.9		TCACACCAAGCTGCCCAGTGATTG	24	55.2
NM_006180	NTRK2	neurotrophic tyrosine kinase, receptor, type 2	TTGTCTAGGAAACATTTCCGTCACC	25	55.7		GAGAGTCTTGATCCACATAATGTCA	25	52.9		ACAGGAGCATGTAAATGGATTGCCCAC	27	55.6
NM_006185	NUMA1	nuclear mitotic apparatus protein 1	GCTAAACCTTAATGAGGACCTAGAG	25	52.9		GGGAGAGCTCTTCAGGGAATGT	22	56.1		GGAATGTGCTAGAACAGGTAGAAGGCA	27	54.4
NM_006195	PBX3	pre-B-cell leukemia homeobox 3	TTATCAATCAGACGGGAGGCTACA	24	55.8		GGCCTTCTGTAGGAGAAGTCACA	23	56.2		ATGGAGTTGTTGCGTCCTGCCAG	23	55
NM_006197	PCM1	pericentriolar material 1	TTGGAGAACTTCATACACTTCGAGA	25	54.2		ATGATGTGAGGCTATTGGATTCTCC	25	55.1		GAGCTGAAGTACTTCTCTGATCGACACTC	29	54.3
NM_006202	PDE4A	phosphodiesterase 4A, cAMP-specific (phosphodiesterase E2 dunce homolog, Drosophila)	TCAGGGGTCCTCCTGCTAGATA	22	56.1		GTACAGCTCCAGCGGCTTGG	20	57.7		GGCTTGGTGGGGTTGCTGAGGT	22	56.7
NM_006206	PDGFRA	platelet-derived growth factor receptor, alpha polypeptide	CAACCACACTCAGACAGAAGAGAAT	25	55.2		TGGCAGAATCATCATCCTCCACG	23	57.1		CCGTCATTCCTAGAGGTACAAAGGCTACAT	30	55.8
NM_006208	ENPP1	ectonucleotide pyrophosphatase/phosphodiesterase 1	AAGACATCTTAATGCCCCTTTGGAC	25	55.9		AGAGGAATTCTAAAGTCCTGGTACA	25	53.7		TCCTGGTACAGACAGTTGGAGAAGTCTTC	29	55.5
NM_006217	SERPINI2	serpin peptidase inhibitor, clade I (pancpin), member 2	GACGCAAAAAGTTTTCTTTGAGATA	25	51.3		GGATGATTTGCTATAAATTGGCTTT	25	51.1		AATTGGCTTTGAGCCAGACTCATGATCA	28	55
NM_006218	PIK3CA	phosphoinositide-3-kinase, catalytic, alpha polypeptide	TCGTATTATGGAAAATATCTGGCAA	25	51.2		GTGAGAATTTCGCACCACCTCAA	23	56		CCACACAGTCACCGATTGACAGACAAC	27	55.6
NM_006224	PITPNA	phosphatidylinositol transfer protein, alpha	CTGATTAAAATTGAAACCTGGCACA	25	53.2		GCTTCCACGTGTTTCCACGC	20	56.7		GTTTCCACGCCTCAGGCTCCAG	22	54.8
NM_006225	PLCD1	phospholipase C, delta 1	GAGTCCCGCAAGGTCATGCG	20	57.9		GGCACATCACGGGCGAACTT	20	58		CCATTCGCACCTCCTGAATGTCCT	24	54.3
NM_006226	PLCL1	phospholipase C-like 1	AGAGAGCCGGTTTCTCATAGAAATG	25	55.2		CTCTCAGTTGCTTTGTTGAGTTTTC	25	53.5		CCTTCTTTTGCCCCCAAATTATGAAGTTCTT	31	54.8
NM_006235	POU2AF1	POU domain, class 2, associating factor 1	TGAGGAGGAAGCGAGGCCAC	20	58.6		TGTCACTGCAGACACAGAACCTT	23	56.8		TAGGTCGCCAGGGGCTGATGGGG	23	59.6
NM_006238	PPARD	peroxisome proliferator-activated receptor delta	TCCAGAAGTGCCTGGCACTG	20	56.9		CCTGTGGGTTGTACTGGCTCC	21	57.1		AGCCTCCGGCATCCGACCAAAA	22	56.2
NM_006244	PPP2R5B	protein phosphatase 2, regulatory subunit B', beta isoform	GGTCTCCGGGCCTACATCCG	20	58.6		CCATTGATGATGCTTCCTAGGATCT	25	54.9		AGCCACACCATTGAAGTGCTCGAATT	26	55.3
NM_006255	PRKCH	protein kinase C, eta	AACCATCGCCAAATAGAACCGC	22	56.1		AAACTGGCTCTTCCTTTATGAAGTC	25	53.8		GAAGTCAGGGTCAAAATTACTGACATCTTCT	31	53.5
NM_006260	DNAJC3	DnaJ (Hsp40) homolog, subfamily C, member 3	ATAAGCTGATTGAGTCAGCTGAAGA	25	54.7		CAGCAATGCTTGGCTCTGTTTTC	23	55.6		TTCATGACAGATTCATATTTGCTGGTAGCAT	31	53.7
NM_006268	DPF2	D4, zinc and double PHD fingers family 2	TGGCAGTGCATCGAGTGCAA	20	57.4		TGGTAGCCACGATCGCAGTC	20	56.5		CGATCGCAGTCATCACAGAAGAGCAA	26	54.9
NM_006270	RRAS	related RAS viral (r-ras) oncogene homolog	CCCGTTGTGTTGGTCGGGAA	20	57.3		AAGTAGGCCACGTGGTGGGA	20	58		GCCGAAGGCAGAGGCTTCTGAT	22	54.2
NM_006271	S100A1	S100 calcium binding protein A1	AGAAGGAGCTGAAAGAGCTGCT	22	56.3		TCGTCTAGCTCCTTCATCACCTTG	24	56.4		ATCACCTTGTCCACAGCATCCACATC	26	54.9
NM_006273	CCL7	chemokine (C-C motif) ligand 7	GCTCACAGCAGCTGCTTTCAG	21	56.5		CCAGCCTCTGCTTAGGGATTTTC	23	55.7		AGGGATTTTCTTATTGATAAATCTGTAGCAG	31	50.4
NM_006288	THY1	Thy-1 cell surface antigen	AAGGACGAGGGCACCTACAC	20	56		GCAGCAGCCACGAGGTGTTC	20	58.4		CAGGCTGATGCCCTCACACTTGAC	24	55.2
NM_006291	TNFAIP2	tumor necrosis factor, alpha-induced protein 2	CACCTACATGCTGCTGCTCTG	21	55.6		CCATACCCTGCAGCTCACCC	20	57.1		CAGCTCACCCACCAGCTTGGGG	22	57
NM_006292	TSG101	tumor susceptibility gene 101	TCGGCATCCTATCCGCCATAC	21	56.3		GTATCCGGATGGGTATGGAGAGATT	25	56		GAGATTCCACCTGGCATGCCTGG	23	55
NM_006293	TYRO3	TYRO3 protein tyrosine kinase	CGAAGATCGGGGGACCCGCT	20	60.8		GCCTTTTAGGTTGTGAGCTTCACA	24	56.2		TGAGCTTCACAGGAAAACATGGTGCT	26	55
NM_006295	VARS	valyl-tRNA synthetase	ATCCTGTCAAGGTGCCGCTC	20	56.9		AGCATCTTCTGGAATAGGGCGA	22	55.9		CCACCTTCCTGAGCTCTGCTTCTGT	25	56
NM_006297	XRCC1	X-ray repair complementing defective repair in Chinese hamster cells 1	AGGAGCCTCCTGATCTGCCA	20	57.3		CCAGGGAACTCCCCGTAAAGAA	22	56.3		TCCCCGTAAAGAAAGAAGTGCTTGCC	26	55.2
NM_006341	MAD2L2	MAD2 mitotic arrest deficient-like 2 (yeast)	CCAGTGGAGAAATTCGTCTTTGAGA	25	55.5		ACGGCATCGCACACGCTGAT	20	59.8		GCTCCACATGAGACAACAGCGAGT	24	54.6
NM_006345	SLC30A9	solute carrier family 30 (zinc transporter), member 9	ACTGGAGTCAGAGCGATAAATGAGT	25	56.2		TCATGGGGACTTCGTCGTCTG	21	56.2		ATGGGGACTTCGTCGTCTGATTTTT	25	52.4
NM_006373	VAT1	vesicle amine transport protein 1 homolog (T. californica)	CGCCTCTGCCTGTCACTCCG	20	59.5		CAGTCACCTCTTCCTGCCACA	21	56.5		CCCTGACCGGTTCAACACCATCAC	24	55.1
NM_006397	RNASEH2A	ribonuclease H2, subunit A	TGATACAGCCACTGGGCTTATACA	24	56.1		AATCCCGGGAAAACTTTGCTGC	22	56.7		TATGTCTCTGGCATCCCTACGGTGTC	26	55.3
NM_006410	HTATIP2	HIV-1 Tat interactive protein 2, 30kDa	CCGGAGGAAGCTCACCTTCG	20	56.8		GAGGCGTAGTCATCCAACTTTTCAA	25	55.9		TAGTCATCCAACTTTTCAAAGTCCACCACTT	31	55.1
NM_006419	CXCL13	chemokine (C-X-C motif) ligand 13 (B-cell chemoattractant)	AAATCTTGCCCCGTGGGAATG	21	55.7		TCATTCTTTGTATCCATTCAGCTTG	25	52.3		CCATTCAGCTTGAGGGTCCACACA	24	54.5
NM_006500	MCAM	melanoma cell adhesion molecule	TACAAGAATGGCCGGCCTCTG	21	56.9		GCTGTGCCTTCAGAATACTCTGC	23	56.1		CTCGACTCCACAGTCTGGGACGA	23	54.7
NM_006502	POLH	polymerase (DNA directed), eta	CCTGGTTTCACATGGGTCAGTC	22	55.6		CCCATGTATTCTATCCCTAGGATCT	25	53.3		TGACAGAGGCCCCTAGCTTTCCTC	24	55.2
NM_006509	RELB	v-rel reticuloendotheliosis viral oncogene homolog B, nuclear factor of kappa light polypeptide gene enhancer in B-cells 3 (avian)	GGATGGATCCTGTGCTTTCCG	21	55.4		ACGGCCCGCTTTCCTTGTTA	20	56.9		CTTGTTAATTCGGCAAATCCGCAGCT	26	54.5
NM_006516	SLC2A1	solute carrier family 2 (facilitated glucose transporter), member 1	CACCAGCTGGGCATCGTCGT	20	59.6		AGGGGCCACAGGTCCTTGTT	20	58.5		GTTGCCCATGATGGAGTCCAGGC	23	55.2
NM_006521	TFE3	transcription factor binding to IGHM enhancer 3	ATTGAGCGTCGCAGGCGATT	20	57.4		CCTTCTGCAGCTTGCGGATATAAT	24	55.8		GGATGGTGCCCTTGTTCCAGCG	22	55.4
NM_006526	ZNF217	zinc finger protein 217	CTTGTGTGCCTGCTGGTAGTC	21	55.5		TGTGCCATGCTGTTAGATAAGTGTT	25	55.6		TGCTGTTAGATAAGTGTTGATATGACACAGG	31	53.3
NM_006551	SCGB1D2	secretoglobin, family 1D, member 2	GTGTCTCCTGCTGGTCACGC	20	57.6		TCTAACAGCTCAGAAACAAGAGCTG	25	55.4		CTCAGAAACAAGAGCTGGGCAGAACT	26	54.8
NM_006562	LBX1	ladybird homeobox 1	CCAGCAAGACGTTTAAGGGGC	21	56.1		CTTAGGGGTCTGCCGCTGCC	20	59.8		CTGCCCAAAGATGGTCATACCGTCG	25	55.1
NM_006572	GNA13	guanine nucleotide binding protein (G protein), alpha 13	TTCAACTGGGTGAATCTGTAAAATA	25	51.2		ATTCATGGATGCCTTTGGTGGG	22	55.8		GGTGGGTCTTCTGGCAAGCAGAATAT	26	54.8
NM_006573	TNFSF13B	tumor necrosis factor (ligand) superfamily, member 13b	TCAAAATATGCCTGAAACACTACCC	25	54.1		TCTTGGTATTGCAAGTTGGAGTTCA	25	55.5		GTATTGCAAGTTGGAGTTCATCTCCTTCTTC	31	54.2
NM_006618	JARID1B	jumonji, AT rich interactive domain 1B	ATTGAGGATGAGAAAGCTTTAAGAG	25	51.6		ACTGACGTTCATCATCTGGCAAC	23	55.7		CATCATCTGGCAACAGCTCAAAATCCATT	29	54.7
NM_006634	VAMP5	vesicle-associated membrane protein 5 (myobrevin)	CCGAACTGCAGCAGCGTTCA	20	58.1		CCAGCACTTCTTCTGGGCCA	20	57		AGGTTCTGTGTAGTCTTGTTGAAGGTTGAG	30	54.8
NM_006640	SEPT9	septin 9	CCAAGGCGGACACACTCACC	20	57.6		CCTTCTGGGGGTACACGTCG	20	56.5		GATGCCGTTGGACAGCAGGTCTG	23	55.2
NM_006648	WNK2	WNK lysine deficient protein kinase 2	GAAGCCCCTCCAGATGCCAC	20	57.4		CCGGAGGGAGGCCGTCGATT	20	60.8		GGGGCACAACAGGAATCGGGGG	22	57.1
NM_006665	HPSE	heparanase	CTTTGAAGAGAGAAGTTACTGGCAA	25	53.7		CTCCTCCACATCAGGAGGGATG	22	56.2		CCACATCAGGAGGGATGGATCCATATTTG	29	55
NM_006681	NMU	neuromedin U	ATTATTCGAAGACACAGAAGTTGGG	25	53.8		TGCAGGTGAGGAACGAGCTG	20	56.8		AGCTGCAGCAACGGATGCACAA	22	55.3
NM_006694	JTB	jumping translocation breakpoint	AGGATATGTAGAGAAAATCACATGC	25	51.4		CGAACTTCCAAAATAAGCGTTGTTC	25	54		CGTTGTTCCATCAAAGCTGAGCGG	24	54.2
NM_006725	CD6	CD6 molecule	CGGACTCAGACTATGAGCACTATGA	25	55.9		ACCTGCTTTGCTGGACCTCC	20	57		CCTCATCTGTGACCCGATGCCG	22	54.4
NM_006732	FOSB	FBJ murine osteosarcoma viral oncogene homolog B	GCTAAATGCAGGAACCGGCG	20	56.4		TCCGACTCCAGCTCTGCTTTT	21	56.2		AGCTCTGCTTTTTCTTCCTCCAACTGAT	28	54.8
NM_006738	AKAP13	A kinase (PRKA) anchor protein 13	CACAAAGGCTGCCGAGAAAGTC	22	56.5		GGGCTTGTTTCTCATAATGACCGT	24	55.9		GTGCCTGAAGGCTCCCTTTGGG	22	55
NM_006749	SLC20A2	solute carrier family 20 (phosphate transporter), member 2	GACCATGGGGAAGGACCTCAC	21	56.7		ATGTTGGAGGCGATCACCACT	21	56.4		TGAAGGCTGAGGCCAGCTCGAT	22	55.4
NM_006761	YWHAE	tyrosine 3-monooxygenase/tryptophan 5-monooxygenase activation protein, epsilon polypeptide	AGCAGCTAACACTGGCGAGT	20	56.2		CTGTTCTCCGCAGCCTCCTT	20	56.6		CGTTTCCTGTGGCAAATTCTGCCAGATA	28	55.8
NM_006762	LAPTM5	lysosomal associated multispanning membrane protein 5	AGTGCCCACCTATCTCAACTTCAA	24	56.5		CATCATCTTGATGAACTGGTTATGA	25	51.6		GAACTGGTTATGAGGCATATCCTCCTGG	28	54.5
NM_006773	DDX18	DEAD (Asp-Glu-Ala-Asp) box polypeptide 18	ATCGAGAAGCGGAACCTCAAATTG	24	56		ATCTCCATTTTGAGTTTCCGATAGG	25	53.4		TTTGAGTTTCCGATAGGGTCAGATTTGAGG	30	54.8
NM_006785	MALT1	mucosa associated lymphoid tissue lymphoma translocation gene 1	AATATTCTGCTGAATCTCTTGTGCG	25	54.3		AATTGAATCTGAACACCACAGTCA	24	53.4		ACACCACAGTCAAACTTAAGACACATACTTT	31	53.5
NM_006787	MAGED2	melanoma antigen family D, 2	GGACGTGAAGAAGCTCATCACTG	23	55.7		GAACTCATATTCAGGGGGATTGCT	24	55.1		GGGGATTGCTATTGGGGACTCTGG	24	54.3
NM_006793	PRDX3	peroxiredoxin 3	AGAACGAGCTTGACAAATTTATTGT	25	52.4		ACCCTTAAAATAGGGTGCATGCTG	24	56		CTGGGTGACAGCAGGTGCATGG	22	55.2
NM_006798	UGT2A1	UDP glucuronosyltransferase 2 family, polypeptide A1	ACTCAGCTCTTTGATTGGATACCC	24	54.9		ACTCCGTGGTAAATAGCTTCGTAGA	25	55.9		ATCCCATTAGTTCCACCATGAGTGATAAAAG	31	53.5
NM_006834	RAB32	RAB32, member RAS oncogene family	CAGAGTCCTTCCCAGGTGGAC	21	56.3		ACAAGAATCTTCTCCACTAGGAACC	25	54.6		ACTAGGAACCGGGCAGCTTCCT	22	54.9
NM_006838	METAP2	methionyl aminopeptidase 2	TTCATGATGATATGGAATGTTCACA	25	51.4		TCTGCGGCAGAAGGCAAGGG	20	59.7		GGGTTCCAAAGTTTTCATTGATGACATTTAA	31	52
NM_006861	RAB35	RAB35, member RAS oncogene family	AAGAGCAGTTTACTGTTGCGTTTTG	25	55.4		TCCGGATCTTGAAATCCACTCCG	23	56.8		GAAATCCACTCCGATCGTGGTGATGTAG	28	54.9
NM_006871	RIPK3	receptor-interacting serine-threonine kinase 3	CAAGGCATGAACTGGTCCTGC	21	56.2		AGTCAAGTAGTTGTTGTCTCCAAC	24	53.3		CACCCCAGAGCAGTTGTATATGTTAACGAG	30	55.2
NM_006875	PIM2	pim-2 oncogene	GTGCCCTGCTTCATGATGAACC	22	56.5		GCCGGGAGTGCATGGTACTG	20	57.5		CATGGTACTGGTGTCGAGAGATCCACT	27	55.3
NM_006890	CEACAM7	carcinoembryonic antigen-related cell adhesion molecule 7	CAGGATTCTATACCCTACACGTTAT	25	52		AATATCTTTGTTCTCCACCGGATTG	25	53.9		CTTTGTTCTCCACCGGATTGAAGTTGTTG	29	54.8
NM_006904	PRKDC	protein kinase, DNA-activated, catalytic polypeptide	CCCCGACAGAAAATATGTTACGCT	24	55.6		TCTTTGCTTCCTCGTGCCACA	21	57		GGGCCTTCTCATGACCCAGGAGTAG	25	55.7
NM_006931	SLC2A3	solute carrier family 2 (facilitated glucose transporter), member 3	CGGCTCCTTTTCCGTCGGAC	20	57.6		CACAGTCCCATAAAGCAGCCAC	22	56.1		GCCAACAGGTTGACAATCAGCATTGAATTG	30	55.8
NM_006981	NR4A3	nuclear receptor subfamily 4, group A, member 3	TCAGCCTTTTTGGAGCTGTTTGT	23	56		GGACAAGTCCATTGCAGAACACA	23	56		AGTCCATTGCAGAACACAAACTTATCTTCAG	31	54.2
NM_006986	MAGED1	melanoma antigen family D, 1	AGTCCCGGACAATAATTCGGGG	22	56.7		CCTCTGATCCCCACTGCTGT	20	55.9		GATCCCCACTGCTGTTCTCTTCAACATT	28	55.2
NM_006997	TACC2	transforming, acidic coiled-coil containing protein 2	AGTTGGATTACAGAAACTCCTATGA	25	52.1		TGAGAAGTGTCAAACATAAGGTACA	25	52.7		GCCTGCTTCTTCGGGGCATCGT	22	56.9
NM_007003	PAGE4	P antigen family, member 4 (prostate associated)	TGACAATCAGGATATTGAACCTGGA	25	54.5		CTCCACGCTCACTCCGAGTC	20	56.4		ATCCATTTCCTGGCAATCACCTTCTACTTTA	31	54.7
NM_007018	CEP110	centrosomal protein 110kDa	GAGGCTATTGGTACTTTATGCCACC	25	56		GCCAACACCAGAGTCCTTGGT	21	57.1		CCTTGGTGGCCTGGGAACTATGG	23	54.5
NM_007022	CYB561D2	cytochrome b-561 domain containing 2	GCTCCAGCCTGTTCTCCTGG	20	57		AACTCTCAGGAGAAAACACCAGTAG	25	54.7		GAAAACACCAGTAGTGCCTCGGTCAT	26	54.8
NM_007036	ESM1	endothelial cell-specific molecule 1	ATATTCAGTAACCAAGTCTTCCAAC	25	51.5		TTCTTCTCTCACAATATTGCCATCT	25	52.9		TGCCATCTCCAGATGCCATGTCATG	25	54.9
NM_007037	ADAMTS8	ADAM metallopeptidase with thrombospondin type 1 motif, 8	GTGGGGGCAAAGGCAACTCC	20	58.5		GCTCCGCTGCTTCACGTCAA	20	57.8		AGCTGGGATGGTGACAATGTCATTGTAG	28	55
NM_007038	ADAMTS5	ADAM metallopeptidase with thrombospondin type 1 motif, 5 (aggrecanase-2)	CCAAGGGCACTGGCTACTATGT	22	56.7		TCACAGCCAGTTCTCACACACT	22	56.3		CCCGGACGCAGACGGAATTACTGTA	25	55.8
NM_007083	NUDT6	nudix (nucleoside diphosphate linked moiety X)-type motif 6	AGTTTCCAGGAGGCCTGTCAG	21	56.3		ACGGACCTGAATTCTGATTTTATAC	25	51.6		TACCAGTCTCTTCAAAAACTTCTCGAACCG	30	55
NM_007101	SARDH	sarcosine dehydrogenase	CTGGGAGCGACCGGGATGGT	20	60.9		GTAGGCGTAGTCCTCGTGCG	20	56.7		GCTCCCGTAAGCCCCGTAGTAGT	23	55
NM_007106	UBL3	ubiquitin-like 3	GCAGTCCAAATATTCTACGACTTAT	25	51.4		TGGTAATGTCTCTCTGGCCACC	22	56.3		CCACCAAATGCATCACTGTTGTTTTGC	27	54.2
NM_007110	TEP1	telomerase-associated protein 1	CCTCCATTTTCTCACAGATGTTTTC	25	52.9		GCTTCTTCAGGGTGAACCTTGG	22	55.8		GGATTCTTTTTCTCTGACACTGTATCACCGG	31	55.4
NM_007115	TNFAIP6	tumor necrosis factor, alpha-induced protein 6	CTCGCAACTTACAAGCAGCTAGAG	24	55.9		ATCCAACTCTGCCCTTAGCCAT	22	56.3		GCCATCCATCCAGCAGCACAGA	22	54.5
NM_007123	USH2A	Usher syndrome 2A (autosomal recessive, mild)	GTCTTAGCTGTGAATATGGCTGGAA	25	55.4		ATTGAGAGAGTACGAAGAGAGGGG	24	55.5		GGGGAAAGACTGAAGGAGGGATCATGAATA	30	55.8
NM_007128	VPREB1	pre-B lymphocyte gene 1	GCTCCTGTCCTGCTCATGCT	20	56.7		GTGCAGGTGAGGCGGATTGT	20	57.5		AGGACATGGCCGGCGGCTGATG	22	59
NM_007163	SLC14A2	solute carrier family 14 (urea transporter), member 2	CAACACTGGTAGAGCCTGTGTCT	23	56.6		ATTGTCACAGCCATACACCTGG	22	55.1		CCATACACCTGGCCGACCCCAA	22	56
NM_007164	MADCAM1	mucosal vascular addressin cell adhesion molecule 1	CAGGACTCGCCGCCCTGAGA	20	60.7		AGTCCCAGCACCGCACTGCT	20	61.3		CCGCACTGCTGGTCCACAGAGC	22	57.2
NM_007176	C14orf1	chromosome 14 open reading frame 1	TCCGAGACCACACTTTTCTCTATGA	25	55.9		CACAGAGGCAGCGAATCACTG	21	55.8		CCCAAAGGTCCGAGCTTGGAGG	22	54.4
NM_007188	ABCB8	ATP-binding cassette, sub-family B (MDR/TAP), member 8	CCGGGAAGCGAATGCTCACG	20	58.2		CTTGATAAGGGCTCGGGCGA	20	56.4		TGGCCCCCAGACAGGGTAGTGCC	23	59.8
NM_007196	KLK8	kallikrein-related peptidase 8	CTGGCCAGAAGTGCACCGTC	20	57.9		TTCTTCTGGGGAAAGATTTTTACTT	25	51.5		AAGATTTTTACTTCTGCACAGTTGAGAGTGT	31	53.8
NM_007203	AKAP2	A kinase (PRKA) anchor protein 2	AACTGAAGGAAACAGAAAAATCCTT	25	52.1		GCTGGGAGGAAATGTAATTTACTGC	25	54.8		GGAAATGTAATTTACTGCATCTCCATCCGTA	31	53.6
NM_007255	B4GALT7	xylosylprotein beta 1,4-galactosyltransferase, polypeptide 7 (galactosyltransferase I)	ACAAGACCTATGTCGGCGGC	20	56.9		GAGCCCAGCTCCCTTAATGC	20	55.2		CCAGAAGCGGTTGGACATCCCATTG	25	55.7
NM_007275	TUSC2	tumor suppressor candidate 2	AAGCTTTGGTGCGGCCTCGG	20	60.5		CTCCTCATAGAACTCGTGAGCCA	23	55.9		AGCCAGATCCCCATCCTCATCATAGAA	27	54.9
NM_007294	BRCA1	breast cancer 1, early onset	CAAAGCAGCGGATACAACCTCAA	23	56		CCCACACTGCAATAAGTTGCCTTA	24	56.1		GTTGCCTTATTAACGGTATCTTCAGAAGAAT	31	52.1
NM_007313	ABL1	v-abl Abelson murine leukemia viral oncogene homolog 1	CGTGCCTGAGATGCCTCACT	20	56.6		GGGACCTCGCTCTTTTCGAGG	21	57		GAGACACGGCAGGCTCATGGTC	22	54.5
NM_007314	ABL2	v-abl Abelson murine leukemia viral oncogene homolog 2 (arg, Abelson-related gene)	CAGCTGTGTGGAGGATGGATTTG	23	56.1		AGCCTCATTTAGTGCCTGGGG	21	56.8		ACATCACAACCATAGGGACGATGCAAAG	28	55.4
NM_007315	STAT1	signal transducer and activator of transcription 1, 91kDa	GCCGCCCAATGCTTGCTTGG	20	59.8		TCCTCCAACTTTTTAAGCTGCTGC	24	56.5		GAACTTGCTGCAGACTCTCCGCAA	24	55
NM_007317	KIF22	kinesin family member 22	GTGATGCCCCTACAGCTAATTCAG	24	55.7		CAGTCCTCAGCCTTCTCCTCAG	22	56.3		CCTTCTCCTCAGGCTCTAGGGCATC	25	55.5
NM_007332	TRPA1	transient receptor potential cation channel, subfamily A, member 1	AGCGTGGATATTGTTAACACAACCG	25	56.4		CTCCCACTGAAATTAAATAGTCTGC	25	52.3		CTGCTAGCTCATGGTGATCAAACAATGAAG	30	54.5
NM_007337	DLEC1	deleted in lung and esophageal cancer 1	CAACATGTGGGGCGAGTACTG	21	55.5		ACCGCTGCCATGTGCACTGG	20	60.5		GCACTGGGATGACTTCCGGCAG	22	54.9
NM_007353	GNA12	guanine nucleotide binding protein (G protein) alpha 12	TGAAGTACTTCCTGGACAACTTGGA	25	56.3		GTCATGCTCCACAATTCCCTTGG	23	56.4		CTTTCCTAGCCAGCAGGATATCTTGCTTA	29	54.4
NM_012089	ABCB10	ATP-binding cassette, sub-family B (MDR/TAP), member 10	GCAGAAACAGCGGATTGCGATT	22	56.8		CTTGAACAAGGTACTCATTTTCGGC	25	55.1		GCATCCAGCGCACTGGTTGCTT	22	55.9
NM_012105	BACE2	beta-site APP-cleaving enzyme 2	AAGAGTGGTACTACCAGATAGAAAT	25	51.4		AGCAGCGTGGTGCCACTGTC	20	60.1		CACTGTCCACGATGGCCTTGTCTG	24	55.1
NM_012116	CBLC	Cas-Br-M (murine) ecotropic retroviral transforming sequence c	ACATGGCCTTCCTCACCTATGAT	23	56		ATGCTGCCATCTGAGCTCACA	21	56.7		CCACTGCCCCAGGCGAGTACAG	22	56.3
NM_012128	CLCA4	chloride channel, calcium activated, family member 4	GAATCACAGAATGGACATACAGAAG	25	52.1		CTGTATATGCTGTAAAATACCTGGA	25	50.9		GAGTAGACTCCATCATTCTTGAAAGAATCAG	31	51.9
NM_012193	FZD4	frizzled homolog 4 (Drosophila)	CACCGCTCATCCAGTACGGC	20	57.4		CAATGGGGATGTTGATCTTCTCTGT	25	55.5		TCTCTGTGCACATTGGCACATAAACAGAA	29	55.4
NM_012214	MGAT4A	mannosyl (alpha-1,3-)-glycoprotein beta-1,4-N-acetylglucosaminyltransferase, isozyme A	AAGTTGGACTGTGTTATAGTAGTCT	25	51.8		AATAGCTTTCAGGGGGTGATATGA	24	54.1		ATGACTTCCACCAAGCCAGAACTGATTT	28	55
NM_012219	MRAS	muscle RAS oncogene homolog	CGTGGCCAACAAGGTCGATTTG	22	57		ACATTGAGAGGTGGGTCCTTGG	22	56.6		GGTGGGTCCTTGGCACTGGTTT	22	54.7
NM_012222	MUTYH	mutY homolog (E. coli)	AGCTGTTTCCACCGCCATGA	20	56.9		CCCATGCGGGGCTTTTTCCG	20	59		GCACGGAGAGGACACCTGGGAC	22	56
NM_012238	SIRT1	sirtuin (silent mating type information regulation 2 homolog) 1 (S. cerevisiae)	CTGTGAAATTACTGCAAGAGTGCAA	25	54.8		CATCCCTTGACCTGAAGTCAGGTA	24	56.2		CTTGACCTGAAGTCAGGTATTCCACATGAAA	31	55.1
NM_012240	SIRT4	sirtuin (silent mating type information regulation 2 homolog) 4 (S. cerevisiae)	GCGTGTAAAAGAAGCCGACTCC	22	56.2		GTTCAGTATTGCAATCGGGAGCTT	24	56.1		CCCAGGCAGTGAGGATAAACCTGTAAC	27	54.8
NM_012250	RRAS2	related RAS viral (r-ras) oncogene homolog 2	TCCAACCATTGAAGATTCTTACACA	25	53.3		TACTGTTCTCTCATGGCTCCAAACT	25	56.4		TTCTCTCATGGCTCCAAACTCTTCTTGTC	29	54.8
NM_012252	TFEC	transcription factor EC	ATTAGAGCAGGCTAACAGGCGA	22	56.1		GAGCACCTAAATCAACCGTGCC	22	56.3		GCAGACCATGAGTACGAGCCTGAATTT	27	55
NM_012306	FAIM2	Fas apoptotic inhibitory molecule 2	ACAGCGGTGCCTCTCCACCC	20	61.4		CGGTGGGGAAACCGTTGTCA	20	57.3		GGGGAAACCGTTGTCATAGCTGGAG	25	54.9
NM_012329	MMD	monocyte to macrophage differentiation-associated	CCAACTTGCTATGAACATGCTGCT	24	56.6		TCCATAAATCCATGCTGTTATCTTT	25	51.4		CGATGGAGGAGGGCACTGCCCA	22	58
NM_012337	CCDC19	coiled-coil domain containing 19	GGAGCGGCAGAAATCCATTCAA	22	55.9		CCTCCTGGTTCTTTTCCATCTGTTC	25	56.1		TTCTTTTCCATCTGTTCCACAATTTGCCG	29	54.9
NM_012342	BAMBI	BMP and activin membrane-bound inhibitor homolog (Xenopus laevis)	CAGCTGGAGCTCTGCGCCAT	20	59.7		ACCAGTGGCTACACAGTGGG	20	56.3		CAGTGGGCAGCATCACAGTAGCAT	24	54.8
NM_012387	PADI4	peptidyl arginine deiminase, type IV	ACCATACACTGGTGCTCCACG	21	56.8		CTTGGGACCCAAGACTACGCT	21	56.3		TACGCTGCACTTGGAGGACAGTTTG	25	54.9
NM_012397	SERPINB13	serpin peptidase inhibitor, clade B (ovalbumin), member 13	AAAAGAGACGAAGAGCTCAAGAAT	24	52.9		CAAACAGCCTGTTGGTTATGTTCAG	25	55.3		AAAACTTTTGGAATTGTTGATGTACTGCTT	30	51.7
NM_012413	QPCT	glutaminyl-peptide cyclotransferase (glutaminyl cyclase)	CAAACTCAGCCAGGTGGTTCG	21	56		GCCCCTCCAAAGAGTGATCCTT	22	56.7		CAAAGAGTGATCCTTGAGCAAACCCAATT	29	54.4
NM_012415	RAD54B	RAD54 homolog B (S. cerevisiae)	TGATTTCCAAAATTGCAAACCACGC	25	56.5		GGGAAACAGTTCTTATTGAATACCC	25	52.3		CTGGTGATTCTTATCTGGTCGTGGCATAA	29	54.7
NM_012421	RLF	rearranged L-myc fusion	ACTGAATGTGAAGATGTCCTCTTAG	25	52.8		TCCTGTAGAGACTGAAGGAATGGT	24	55.2		ACTTCACATGGCAGTTCACTTTCAGACA	28	55
NM_012427	KLK5	kallikrein-related peptidase 5	TCTGTGCTCTGATCACAGCCTT	22	56.2		GGTGGTCACAGGAAACATCATTGT	24	56		CAGGAAACATCATTGTTGGCGAGAACATG	29	55.1
NM_012444	SPO11	SPO11 meiotic protein covalently bound to DSB homolog (S. cerevisiae)	TGACAACTTTTGCAACAAATTGTCT	25	53.5		ACAGGAACATGAAATGTATCCCACA	25	55.2		AAATGTATCCCACAGTTTCTTGACTAAAAGT	31	52
NM_012448	STAT5B	signal transducer and activator of transcription 5B	GGGGGAAGATGGGTTTTTACTGAAG	25	56.1		GCTTCTCGGACCAACCTCTGT	21	56.5		GCTCCATGGGGCAGCGGTCATA	22	56.3
NM_012449	STEAP1	six transmembrane epithelial antigen of the prostate 1	GGAATTGTGGGATTGGCAATACTGG	25	56.9		AATGCGTGTATTGTGCCCAGTAG	23	55.8		CCCAGTAGAAGGGAAACAATTCCTAGCTTG	30	55.3
NM_012450	SLC13A4	solute carrier family 13 (sodium/sulfate symporters), member 4	GCAATCCCCCTAATGCCATCG	21	55.9		GTCCAGGTGGAAGAGGCTAACT	22	56		CCAATAACGTTGACTCCCAGGCCAG	25	55.1
NM_012466	TSPAN16	tetraspanin 16	ATCATGGAAGTTACAGCTGCCAC	23	55.6		TCTGTAATTCTTCCTCAGGGTCACG	25	56.6		GGGTCACGAAGGTGTGTTCCAAGG	24	55.1
NM_013227	ACAN	aggrecan	GACCACTTTACTCTGGGTTTTCGT	24	55.4		GGGGACGGTTGGGGGATGCT	20	61.4		GGATGCTGACACTCAGCGAGTTGT	24	54.6
NM_013232	PDCD6	programmed cell death 6	CGGCACGTGGACTCCCTTTA	20	56.5		GTCCGTGATGTACTTCCACACAC	23	55.6		GAAGTTCACGCCGGCCTTGTTCT	23	55.1
NM_013275	ANKRD11	ankyrin repeat domain 11	GACACGCCTTTGCACGACGC	20	59.3		TTTCCTGTTGCTCTGCTGCG	20	55.7		GGTTCCCTCCGTACCGCAGCAG	22	56.5
NM_013280	FLRT1	fibronectin leucine rich transmembrane protein 1	CACGCCCACTGCCACTGTCA	20	59.8		CCGTAGCAGAGGAACAGCCA	20	56.3		AGTCCCGCAGGTCCATGGTGGC	22	58.5
NM_013326	C18orf8	chromosome 18 open reading frame 8	GTCAACTAAACCCAGCCTTTCCG	23	56.3		AGGTCCGAGAATGATGCCTCAA	22	56.1		TGCCTCAAGAAGAGAACATACAGCTGC	27	54.9
NM_013352	DSE	dermatan sulfate epimerase	GCTTAAACAACACTTTGCATTTATG	25	50.8		AAAACCAGTTGTAATTTGAGTCCGC	25	55.1		TGTAATTTGAGTCCGCAATAGCCACAGTC	29	55.4
NM_013396	USP25	ubiquitin specific peptidase 25	CAAGATGTGAGTGAGTTTACACACA	25	53.8		TCCCACAGCCAGGAATCTGC	20	56.8		AGAACAACTCTACCATGGGGTTCTTTGG	28	54.8
NM_013404	MSLN	mesothelin	TGAACGGGTCCGAATACTTCGT	22	56.1		AAGTCCATGCTCACATTCTGCTG	23	55.8		GCCTTCAAATCCTCCGTGGGGG	22	54.8
NM_013443	ST6GALNAC6	ST6 (alpha-N-acetyl-neuraminyl-2,3-beta-galactosyl-1,3)-N-acetylgalactosaminide alpha-2,6-sialyltransferase 6	CAACATGGAAGCATATGCCGTCT	23	55.9		CCGCGATCACCATGGTAAACC	21	55.9		GGTAAACCAGCCTGTGCTCAACCA	24	54.9
NM_013945	PAX7	paired box gene 7	GCTCCGGGGCAGAACTACCC	20	59.2		GGGGTCGCCCATTGATGAAGA	21	57		CAGCTGATTGACCCGGCCTTGG	22	55.2
NM_014049	ACAD9	acyl-Coenzyme A dehydrogenase family, member 9	TCCGTACGAGCGCATACTGC	20	56.7		TTAAGCTCATGGATCCTGGTAGTCA	25	55.8		AGGGCGATGTACATCCGGAGAATCT	25	55
NM_014069	PSORS1C2	psoriasis susceptibility 1 candidate 2	TCCTGGGGATCCTGGTCCTT	20	56.8		GGCAATGTTGGGGAGCCTGC	20	58.8		CCTGCCTCCTCTCGGTCCTCTG	22	55.1
NM_014071	NCOA6	nuclear receptor coactivator 6	CAAACCAGGGGCCACAGAGT	20	57		ATTGGCCTGTCCTGCTGAGAA	21	56.4		TGCTGAGAAGCCAGGTGGGAGG	22	55.7
NM_014207	CD5	CD5 molecule	TACCTGCTGGGGATGCTGGT	20	58		GCAAACCATGTGCCATCCGT	20	56.2		AGTTGGAACGGGTGAGCCTTGC	22	54.8
NM_014211	GABRP	gamma-aminobutyric acid (GABA) A receptor, pi	GAGCGGTATTTCACCTTAGTCACC	24	55.5		AAATGAAATACAGAACATTCCTCCG	25	52.3		CCTCCGAAGCTCAAACTGTAAGACCAAT	28	54.9
NM_014226	RAGE	renal tumor antigen	ACTGAGGCGCCTGAATCCGC	20	59.7		GTATCTTCTCCCTCGTATTAGCTCA	25	53.8		TTCACATATTAGTGCAAGAGAACCAGATTTT	31	52.1
NM_014240	LIMD1	LIM domains containing 1	GTCCATGGACAGAGACTACCACG	23	56.6		TGACAGAACAGGTGGTCCTCC	21	56		CGGTGGCCATCTTCATCATTGAGCT	25	55
NM_014272	ADAMTS7	ADAM metallopeptidase with thrombospondin type 1 motif, 7	CAGGACCCTGAGCTCGAGGG	20	58.3		CACTGTCCAGGGGCTCAATGA	21	56.7		GCTCAATGAAGTAGTCCTCGTTGGAGAG	28	54.6
NM_014273	ADAMTS6	ADAM metallopeptidase with thrombospondin type 1 motif, 6	TGGAAGACGTTGACCTGGATTTTG	24	56		CCCTTATTGGAATAGTTAGCTGGT	24	52.6		GAATAGTTAGCTGGTAGTGTTCAAGATAAGT	31	51.3
NM_014297	ETHE1	ethylmalonic encephalopathy 1	GGAGATGCCCTGTTGATCCGT	21	56.7		GAAGTGTGAAGATCTTTTCATGGAC	25	52.7		GTGAAGATCTTTTCATGGACCGAGTGGTA	29	54.6
NM_014303	PES1	pescadillo homolog 1, containing BRCT domain (zebrafish)	GCCCATCGTGTGGATCACTCC	21	57.5		GAGCAACTGGTAAAGGCGGAAG	22	56		CCATGACCCTGTAGTCCACGTCTGT	25	55.5
NM_014321	ORC6L	origin recognition complex, subunit 6 like (yeast)	ACACAGCAAGTGGATCTTGACTTAT	25	55.1		CGGATGTGGCTACCATTTTGTTTTT	25	55.4		ATGTGGCTACCATTTTGTTTTTATCCACTTT	31	53.1
NM_014323	PATZ1	POZ (BTB) and AT hook containing zinc finger 1	TGAATGGGGGAGCAGCGTTC	20	57.3		AGGAGTCAGAGCTCTCAATCGG	22	55.7		AATCGGATCCTGATGTGAGCATTTCTGG	28	55.1
NM_014330	PPP1R15A	protein phosphatase 1, regulatory (inhibitor) subunit 15A	TACTCATGATCCGGACCCTGAGA	23	56.8		TGCCCAGACAGCCAGGAAAT	20	56.5		GCCAGGAAATGGACAGTGACCTTCT	25	54.5
NM_014333	CADM1	cell adhesion molecule 1	GTGGTGGTGTTCGCCATGCT	20	58		CTGCGTCTGCTGCGTCATCG	20	58.3		GCGTCATCGGCTCCTTTGGCTT	22	55.1
NM_014351	SULT4A1	sulfotransferase family 4A, member 1	CTCCCGGTCCTGGAGTACCC	20	57.8		AGAGGGCAGAAAGCGGTAGG	20	56.1		CTCTTGATGAGGCGGGGAGAGGT	23	55.1
NM_014353	RAB26	RAB26, member RAS oncogene family	GGGACCTTCATCTCCACCGT	20	55.8		ACCAGCTGTGTCCCACATCTG	21	56.9		ACCTTCACACCATCCACGTCCAGAA	25	55.7
NM_014363	SACS	spastic ataxia of Charlevoix-Saguenay (sacsin)	CTGTATCAGACCAAGATGTCATTTA	25	51.1		GCAGCCACAAGGTGAGGTTTC	21	56.3		AGGTGAGGTTTCAAGTTATCCAAAATAAAT	30	50.4
NM_014395	DAPP1	dual adaptor of phosphotyrosine and 3-phosphoinositides	AGACCTAACAGAATGTTCAGCTGT	24	54.5		TTCCAGCGTAATATCTTGATCCACT	25	54.5		TACTCCGGTCTTTGCACAGAGATAAAATGTC	31	55.1
NM_014427	CPNE7	copine VII	CCTGGACTATATCATGGGCGGC	22	57.1		CGGCTGGTAGGGGTTGATGT	20	56.4		TTCCGCGGGTCTCCATTGGAGG	22	55.9
NM_014433	RTDR1	rhabdoid tumor deletion region gene 1	TGCCGGTGCCCTGATGTTCG	20	59.9		ATTCAGGCGCGCTATGGTCA	20	56.7		ATGGCTTGTGCCTCCAGGGCCG	22	59.1
NM_014453	CHMP2A	chromatin modifying protein 2A	CGCGAGCGACAGAAACTAGAGA	22	56.5		GGGTGCGCACCAAGTCTTTTG	21	57.1		CCAAGTCTTTTGCCATGATGCGAACAG	27	55
NM_014488	RAB30	RAB30, member RAS oncogene family	AATTGTTTTAATTGGCAACGCTGGT	25	55.7		CACCATTAATCTCCACTGTCTTAAT	25	51.4		AAAATCAACTCCAATTGTGGCTCCTTGAC	29	54.6
NM_014514	KIR3DS1	killer cell immunoglobulin-like receptor, three domains, short cytoplasmic tail, 1	GGGGTTCACACCCACACTCC	20	57.2		ATTTCACCAGGGGACCTGGG	20	56.3		TTCACCAGGGGACCTGGGTGGG	22	57.6
NM_014520	MYBBP1A	MYB binding protein (P160) 1a	ACGTGATCCGCCATTACGGG	20	56.9		CACTAGCACGGCCAGCTGCC	20	60.4		TCCATCTCTGGGGCAAACTTGAACTG	26	54.9
NM_014577	BRD1	bromodomain containing 1	CTCCTGCATCGAGAATGGGAACTA	24	56.5		ACACCACCTTCAGAGGCTCC	20	56.1		GTGGAGATCCACATGCTGCTCTGG	24	54.8
NM_014586	HUNK	hormonally upregulated Neu-associated kinase	TCAGAACACCAAAGCCCTCCT	21	56		GAAGAAGCCACACAATTGGAATCTG	25	55.2		GTTTTGCGGAAAATATTGCGGCAGC	25	54.1
NM_014618	DBC1	deleted in bladder cancer 1	TCCTACTTTGTTGACCGTGATGGTA	25	56.3		AGAAGGACGGAACTCACAGAGTC	23	56.1		CCCAGAGGCCCAGTGCGTGTCT	22	58.1
NM_014635	GCC2	GRIP and coiled-coil domain containing 2	CCAGCACATACACACAGTCTTTAGA	25	55.2		CGTTTAAGTGATCTGCACTTTTTGT	25	53.3		CTTTGGTAAATTCAGCATGCCATAATGGAGG	31	55
NM_014688	USP6NL	USP6 N-terminal like	TTTCGGGACCACATTATGTTTAGAG	25	53.6		CCGACTTCCGTGTTATAAATAGAAT	25	51.4		TCCGTGTTATAAATAGAATAGGCAGCAAGCA	31	54.9
NM_014706	SART3	squamous cell carcinoma antigen recognized by T cells 3	AGGAAATGCCAAGTACGCCAAC	22	56.1		TCACTGGTGCACTGGACGGC	20	59.5		GCAGTGCTGGGTGTCACCATGAG	23	55.2
NM_014747	RIMS3	regulating synaptic membrane exocytosis 3	GATGCGGAGCCGGGTCACAC	20	60.1		CAGGAAATCGCTGAACTGGCTT	22	55.8		CTGAACTGGCTTTCAGCCCCTAGC	24	55
NM_014889	PITRM1	pitrilysin metallopeptidase 1	ATCCGAACTGTCCCCTACACG	21	56		CGAATTTCTGTATGCAAGAATTTGG	25	52		TATGCAAGAATTTGGCAGTCATCAAACGTG	30	55
NM_015032	APRIN	androgen-induced proliferation inhibitor	CGACATCAAGTAAAGGATTTGCTTG	25	53.4		TTCTTCATGAAATCCTGAGCCTTAC	25	53.6		ATCACTTTTGAAAATATGGCCTTGACACTGG	31	54.7
NM_015313	ARHGEF12	Rho guanine nucleotide exchange factor (GEF) 12	GATGGAGCAGCCATGCGGGC	20	61		GAACAGTGAGAGCTACATAGGAACC	25	55.1		ACCACCTCCAGATGATTTGAATGAGTCAC	29	54.9
NM_015507	EGFL6	EGF-like-domain, multiple 6	CTGGAAACAGGATAGAGAAGATGAT	25	52.5		CAATGTCTTTCTTGTGACCTGCCA	24	56.2		CCAAGGCCGGAACTGCCATATAGAAG	26	55
NM_015596	KLK13	kallikrein-related peptidase 13	GAGGAGTGTCGTCAAGTCTACCC	23	56.3		AGGAGACGATGCCATACAGTGTT	23	56.3		GTGTTCTGTTACAGACCAGGGGGC	24	54.7
NM_015711	GLTSCR1	glioma tumor suppressor candidate region gene 1	GAGCAAACTGAGTGGCCTGAAG	22	56		CAGGACGGAGCCCTGGTGTT	20	58.9		GCCCTGGTGTTTGTGCAAATGCTC	24	55
NM_015873	VILL	villin-like	ACGTGGGCAAGCTGCACACC	20	60.7		AGCTGTCCATGACGCTTGGG	20	57.2		CCACGGGCTGCCTGTGTAAGTC	22	54.8
NM_015906	TRIM33	tripartite motif-containing 33	TTCATCTAACTTGTCATGTTCCAAC	25	52.2		CAATCATATTCAACTTCTGGCTTTC	25	51.3		GCTTTCCAATATCTCTACAAAATGTGCATAT	31	51.2
NM_016057	COPZ1	coatomer protein complex, subunit zeta 1	GGCCTTTGAGAAGAACATTTTCAAC	25	53.8		ATACTGCTTTTGTATACCACTGTCA	25	52.8		CACTGTCAGGCCTTCCAAGAGGG	23	54.3
NM_016135	ETV7	ets variant gene 7 (TEL2 oncogene)	CTGTTCCTTCCCCGCGATGC	20	58		ACTTGATGTAGGGCTCATATCGGG	24	56.4		CACGTAATCCCACAGCAGGCGG	22	55.1
NM_016162	ING4	inhibitor of growth family, member 4	GGGATGTATTTGGAACATTATCTGG	25	52.2		CTACTCATATACTCAGTGGCCAACT	25	54.2		ATATACTCAGTGGCCAACTTGTCAATTTCAG	31	53.9
NM_016166	PIAS1	protein inhibitor of activated STAT, 1	GCATCCTTTCCACATGACACCC	22	56.2		GCGGCAAGCAAGGAGGTGTT	20	58.3		CAAGGAGGTGTTGTAATGCTGATTGTCTC	29	54.1
NM_016190	CRNN	cornulin	GGGGAGCTGAAAAGACTCTTGGA	23	56.8		TCCTTGAATTCCACAGTCCCTGT	23	56.3		AGGACCTCATCCACAGTTGCTGGAT	25	55.4
NM_016218	POLK	polymerase (DNA directed) kappa	GCTAAAAACAGAAATTGATGCTGAT	25	51.5		AATAATGCTCCTTTGTTGGTGTTTC	25	53.2		CCTGTCCTCTTCATTGGGAAAACTAGATATC	31	53.3
NM_016240	SCARA3	scavenger receptor class A, member 3	ATGACAAGAAGCTTGTGTTAATGC	24	52.8		GATCTCTGGCCCCAGCTGCC	20	59.6		GCAGAAAGAGCAGTTGTTCAGGGCTTT	27	56
NM_016250	NDRG2	NDRG family member 2	GGGATATCAGTACCCATCTCTGGAC	25	56.2		AAGAGCATATCTCGCCAGGATGT	23	56.2		GGCTCCAGCTCCAACACCAACTC	23	55
NM_016269	LEF1	lymphoid enhancer-binding factor 1	CCGAAGAGGAAGGCGATTTAGC	22	55.6		CTGGCCTTGTCGTGGTAGGG	20	56.9		TGGTAGGGCTCCTGAGAGGTTTGTG	25	55.6
NM_016277	RAB23	RAB23, member RAS oncogene family	TGAGGATCCAGAACTAACGCATTCA	25	56.7		TTTTCTTGGTCCTTTGTTTGTTGGG	25	55.3		CTGAATTCTGACCGGAGTGACTTCCAC	27	54.9
NM_016293	BIN2	bridging integrator 2	TGGGAAGACTACGAGGAGAAACTG	24	56.1		GCACTGTCATAGTCCACGAGTTTC	24	55.9		ACGAGTTTCCGACCCCGCTTGG	22	56.4
NM_016396	CTDSPL2	CTD (carboxy-terminal domain, RNA polymerase II, polypeptide A) small phosphatase like 2	AAATAGGAAACCTGCTCTTCCGTT	24	55.1		AAGGACTGGAAAAGTAAGTGCTGC	24	56		GCATCTTCTAGCTCATTTAGACTACAATGCA	31	53.6
NM_016448	DTL	denticleless homolog (Drosophila)	TTCGATTGTATAACACAGAATCACA	25	51.2		AACAAGTTTAAGTTCACCAGGAACC	25	54.4		AGGTCAAAGACGGCATTCCAGTGAG	25	54.6
NM_016516	VPS54	vacuolar protein sorting 54 homolog (S. cerevisiae)	AGCTGAAGTTCTTATTGTCGAGGGA	25	56.4		GACAGACGAGTAAGCATGTCAGTAG	25	55.2		ATCCACACACTGGCAATATTCAAGGATAATT	31	53.7
NM_016520	C9orf78	chromosome 9 open reading frame 78	CAAAGAAGACCGAGGAGATGCTTTC	25	56.2		TCTTGTTCTGCTGCTCTGCCA	21	56.8		GCAGACGGGCCTTGGCATCCTC	22	57.2
NM_016577	RAB6B	RAB6B, member RAS oncogene family	GCTACATCCGGGACTCCACG	20	56.6		CTCTCTGTCCTGACGTCGTCG	21	56.2		CTGACGTCGTCGATCCACTTAGAGGT	26	55.2
NM_016730	FOLR1	folate receptor 1 (adult)	CCTGCCTCTACGAGTGCTCC	20	56.3		TGCTCACAGTCCTCTTTGCACA	22	56.9		GTACCCGCTCTTTGCGCCAGCT	22	57
NM_016733	LIMK2	LIM domain kinase 2	TCTGCGCAGTATGGATCCGTT	21	56.3		GATGAGGCAGTTGTGCGAGTTC	22	56.2		CCCGGTGGATGATGCACATAGAGTG	25	54.8
NM_016826	OGG1	8-oxoguanine DNA glycosylase	GTATCACCACTGGGGTTCCGT	21	56.3		CCAGTGATGCGGGCGATGTT	20	57.8		GCATTCGATGGGGTCTTGTCGCAG	24	55.6
NM_017489	TERF1	telomeric repeat binding factor (NIMA-interacting) 1	GTGACAAACAGTCTGCGGTAACT	23	55.6		GCTGGGTTCCATGTTGCAACTTA	23	56.3		TCCATGTTGCAACTTAGATAAGAAAAGATT	30	50.4
NM_017534	MYH2	myosin, heavy chain 2, skeletal muscle, adult	GGCAAAAAGGAAGGAACTGGAAGA	24	56		TTTTGATTAGCTGGTCACACCTTTC	25	54.4		CTCTGCATCAGCCAAGCCTTCGG	23	55.3
NM_017627	FLJ20030	hypothetical protein FLJ20030	TGTTGAACTTCACAGCCTTGCTC	23	56.2		AGGACTGCCAGCACCACTTG	20	57.2		AGCACCACTTGCATATCAGAGGAAGC	26	54.9
NM_017716	MS4A12	membrane-spanning 4-domains, subfamily A, member 12	GGATATGTGCATCAATGGGGTAGC	24	56.1		TTGGTTGGCAAAATGGGCTGT	21	56.2		CATCAGCGTGGCTGAAATGCCTTTTC	26	55.1
NM_017830	OCIAD1	OCIA domain containing 1	AAACTTGCCAAGAGAAATTCAAGAA	25	52.6		AAAAGATGATTGACCACTCACACTT	25	53.7		ATTGACCACTCACACTTGAGTCATATTTTGA	31	53.5
NM_017926	C14orf118	chromosome 14 open reading frame 118	GAAAGAATGGATTCTGGATTGGATA	25	51.5		CTTTCTGAGGCATCGAGCTGC	21	55.8		CTGCAGCTCCAGGTAGACGATTCAAG	26	54.8
NM_018127	ELAC2	elaC homolog 2 (E. coli)	GGTTCAGGGTGAATGCCTCCT	21	56.7		AAGCTGCAGCGCCTCAACTA	20	56.9		ATGAATTCCTCAGGATTGCAAGTAATAATGG	31	52.5
NM_018223	CHFR	checkpoint with forkhead and ring finger domains	ATGTCATCTACTTGGTGTACAGGAA	25	54.1		TGTGTCATGCCTTGCTTTTCACT	23	56		TGCTTTTCACTTAAAGATTCATAGAGGTATG	31	50.5
NM_018344	SLC29A3	solute carrier family 29 (nucleoside transporters), member 3	CATGACCGGCTCCTTTCCTATGA	23	56.6		ATGCAGCCAAGTCCACCAATG	21	56		CCAATGAGGCCACGGCGCTGAC	22	57.8
NM_018401	STK32B	serine/threonine kinase 32B	ACGTGGTGCAAGGGGATGGT	20	59		GTCATGAAGGCTGGACACGC	20	55.8		CGCGGCTCTCAGGATCCTTGGT	22	55.8
NM_018411	HR	hairless homolog (mouse)	ACAAGGATGTGGACTCGGGAC	21	56.3		GAGCCAGGCATGGTATGTCCT	21	56.5		TCCTGGAGACTGGCCTGGCCAT	22	57.1
NM_018412	ST7	suppression of tumorigenicity 7	TTATCCTTACCCAATCTGTACAGAA	25	51.9		GCAGTAAAGAGAATAAAGAAGGGAA	25	51.5		GAAGCTCCTTCTTTGGGTAAACTGAGACTT	30	55
NM_018428	UTP6	UTP6, small subunit (SSU) processome component, homolog (yeast)	CCAGAGCTGTGTTTAAAAGTTTACA	25	52.6		ACTCTCTCAAAGCTCTCTCATAATA	25	51.4		AAGCTCTCTCATAATATTCTCTTATGTTCGC	31	51.6
NM_018557	LRP1B	low density lipoprotein-related protein 1B (deleted in tumors)	GTAGAAGACAGAATATACCGGGGAA	25	54		CCTGCTATCCAGTCGACTGTCA	22	55.9		TGCTCCACAACCACTTCAATGGCA	24	55
NM_018656	SLC35E3	solute carrier family 35, member E3	CTTCTGCTACCAGAAAACCTTCTCC	25	55.8		AAGGGATGTAACTAAAACACCAAGA	25	53		AACACCATTCCAAGGAAATTAAACTTCACAT	31	52.9
NM_018684	KIAA1166	KIAA1166	CATGTGGAGGAACTCCGACTGAT	23	56.5		TACTCATCATGCAGCCTCCTTGT	23	56.3		GTAGACTCTAGCAGCTTGTTTAGGTCATTCT	31	54.4
NM_018687	LOC55908	hepatocellular carcinoma-associated gene TD26	GCGTGCAGCGGCTAGAAGTC	20	58.1		GGCCTGTGAGGGCCCATAGG	20	59.2		CCATAGGATGTGGCTCTGCTTGTCAG	26	54.9
NM_018850	ABCB4	ATP-binding cassette, sub-family B (MDR/TAP), member 4	AGGACTGTGATAGCTTTCGGGG	22	56.3		GGAAATGTTTGCTGAAATAGCTTTT	25	51.9		TCCAATCTCTTTGGCATTTTCTAAATGTTT	30	51.2
NM_019034	RHOF	ras homolog gene family, member F (in filopodia)	CATCGGCTGCAAGACAGACCT	21	57.1		AGGTAGAGAGCAGCTCGGATCT	22	56.8		AGCTCGGATCTGTTCGCAGGCG	22	56.4
NM_019111	HLA-DRA	major histocompatibility complex, class II, DR alpha	TTTTTCATCATAGCTGTGCTGATGA	25	53.8		CTGATTGGTCAGGATTCAGATAGAA	25	52.7		TCAGATAGAACTCGGCCTGGATGATCA	27	54.8
NM_019598	KLK12	kallikrein-related peptidase 12	CATGGTGTGTGCAGGCGGCG	20	61.4		CCACAGACCCCCAGGACACC	20	58.9		CCTTGAAGGACTCCCCCACACAC	23	54.3
NM_019901	ABCC1	ATP-binding cassette, sub-family C (CFTR/MRP), member 1	TTCTCAGGCACATCAATGTCACG	23	55.7		CATCGATGATGATCTCTCCTTCGG	24	55		CGTTGATCCGAAATAAGCCCAGGGT	25	54.8
NM_020152	C21orf7	chromosome 21 open reading frame 7	CAAGCAGTCCTCCTGCTTTTGG	22	56.3		CTGACCTTTGGATTGTCCTCCAAC	24	56		CATGGCCAAACTTGTTGCAGAGCATAAAA	29	55.3
NM_020165	RAD18	RAD18 homolog (S. cerevisiae)	CCACCCTCGACATCCACTTTG	21	55.3		TGATAAACAGCTGTCTAAATGCTTA	25	51.3		TGACTTTCTGGAATGTTAACCCCGCAAA	28	55.3
NM_020188	C16orf61	chromosome 16 open reading frame 61	ATGCAACGTCTTGATTAACTTGCTT	25	54.7		GGCATTTTCTCAACTCCCGATCAA	24	56.1		CTCAACTCCCGATCAACATCATTACAATAAC	31	52.7
NM_020208	SLC6A20	solute carrier family 6 (proline IMINO transporter), member 20	TCGTGCTGGTGGAGACGATTG	21	57		AATCAGCAGTGGGCTTACGC	20	55.3		TCACAGCTCGGCCGGTCATGGC	22	58.8
NM_020228	PRDM10	PR domain containing 10	GGTGAGGACACGGATCTGGAT	21	55.8		CGTGCTTCGGACACACTGAAG	21	55.8		GACACACTGAAGCATGCGCGTTATTG	26	54.9
NM_020239	CDC42SE1	CDC42 small effector 1	GACTCACATTGGCTCAGGGGA	21	56.4		CCTATCTCGGTTTCCCTTGGATCT	24	56.1		CCTTGGATCTCATCTGCTCCTGAACTG	27	54.6
NM_020327	ACVR1B	activin A receptor, type IB	ACGGTCATGCTGCGCCATGA	20	59.7		ACCCGTGCTCATGATAGTCAGAA	23	56		TAGTCAGAAACAAGCCACAGCTGTGTC	27	55
NM_020386	HRASLS	HRAS-like suppressor	TTCAGTTTGAACTACCCTGGCAAC	24	56		TACAGGGCCCAGTGCTGATAG	21	55.9		TGCTGATAGCCAGGACGGAACACTT	25	55.7
NM_020525	IL22	interleukin 22	CCCTATATCACCAACCGCACCT	22	56.5		CTCCCCAATGAGACGAACGTCT	22	56.4		ACGAACGTCTGTGTTGTTATCAGCCAAG	28	55.5
NM_020530	OSM	oncostatin M	AGACAGATCTCATGCAGGACACC	23	56.5		TGCAGTGCTCTCTCAGTTTAGGAA	24	56.4		CAGTTTAGGAACATCCAGGCCTTGGATA	28	54.5
NM_020974	SCUBE2	signal peptide, CUB domain, EGF-like 2	AGCTGTTTCCCGAGGGTCTG	20	56.3		GTTTACGTAGCGGAAGCTCTCTTT	24	55.4		GCGGAAGCTCTCTTTTACTGAGCTGTG	27	55.5
NM_020975	RET	ret proto-oncogene	CAGGCCAACGGCAGCTTCGT	20	60.4		GCTCCTGGGCCCTGGAAGTC	20	59.3		GCGGTTCTCCGAGATGGAGAGGTTC	25	56.1
NM_020993	BCL7A	B-cell CLL/lymphoma 7A	TACGAATCTACAAATGGGTCCCTGT	25	56.3		CTGGGGAGGAACTGTTCTCCG	21	56.6		CTGAGCCACACTTCTCGTCCTTGC	24	55
NM_020994	CTAG2	cancer/testis antigen 2	GGATGGAAGGTGCCCCTGCG	20	60.1		CCAGCTCCGCTTCCATGGGC	20	60.4		GCTTCCATGGGCGACGAGAAAGG	23	55.3
NM_020998	MST1	macrophage stimulating 1 (hepatocyte growth factor-like)	GGCTCCCACTCCTGCTGCTT	20	59.3		CCCCGGAGCACTTGGAAGTC	20	57.2		ACTTGGAAGTCATTCAATGGCGAGCG	26	55.6
NM_021020	LZTS1	leucine zipper, putative tumor suppressor 1	CCAAGCTCAGGTCCTACGAGAG	22	56.2		GGACTCCTTCAGCTGCTGCT	20	56.6		AGGGAGATCTCGCCTGACTTCTGG	24	55
NM_021102	SPINT2	serine peptidase inhibitor, Kunitz type, 2	TGTCACAGAGAATGCCACGGG	21	57.1		TGAACATATCGCTGGAGTGGTCT	23	56		TGGAGTGGTCTTCAGAATCCTGCCTT	26	55.5
NM_021111	RECK	reversion-inducing-cysteine-rich protein with kazal motifs	CAAATCCTTGCCCTGCCAATGA	22	56.3		CCTTGACGGACAATGAAATCAGAAG	25	54.7		GACAATGAAATCAGAAGCTTCTCCCAGTTTG	31	54.8
NM_021120	DLG3	discs, large homolog 3 (neuroendocrine-dlg, Drosophila)	GGAAAAGAAAGAAAGAGCTCGATTG	25	53.1		TTCAGGTTCTTTGCTCCATAATAAT	25	51.4		TCTTTGCTCCATAATAATCGTCACTTAACCC	31	53.6
NM_021130	PPIA	peptidylprolyl isomerase A (cyclophilin A)	CTTGGGCCGCGTCTCCTTTG	20	58.2		CCTTATAACCAAATCCTTTCTCTCC	25	51.6		CCAAATCCTTTCTCTCCAGTGCTCAGAG	28	54.9
NM_021131	PPP2R4	protein phosphatase 2A activator, regulatory subunit 4	GGAATAAGGCATACAGGACCTGGTA	25	56.4		CCAGATGGGTAGGGACCACTG	21	56.2		GGACCACTGTGGCCACCAAGTTTT	24	55.4
NM_021136	RTN1	reticulon 1	AGTCTGTTTTACAAGCAGTGCAGAA	25	55.9		GTACTTCTGAATCTGCTCCTGAGAA	25	54.6		CTCCTGAGAAAGGGTGATCTCAAGCTC	27	54.4
NM_021159	RAP1GDS1	RAP1, GTP-GDP dissociation stimulator 1	CAGAATGAAGCTCTTGTTGCTTTGG	25	55.6		TGCTAGCAGTCTATGTAAAATCTGT	25	52.6		ACAAGTTTAGCACTTTCTAGATCTTTCTCAG	31	51.8
NM_021252	RAB18	RAB18, member RAS oncogene family	AAAATCGTGAAGTCGATAGAAATGA	25	51.5		AGTTCTTCAAAGGCACATTGTACAC	25	54.6		ATTGTACACCATCACAGGTTTTTGCACTTG	30	55
NM_021631	FKSG2	apoptosis inhibitor; fksg2	AGACCAGAAAGAGTGAAACTTTTTA	25	51.3		CCATGCCAGGTGGATTTAGGTTTT	24	56.2		CAGGTGGATTTAGGTTTTCACCAATAAAGAA	31	52.7
NM_021642	FCGR2A	Fc fragment of IgG, low affinity IIa, receptor (CD32)	ATGACAGCGGGGAGTACACG	20	56.3		CACCTCAGCATGATGGTTTCTCC	23	55.9		CCAGGTGAGGGGTCTGGAGCAC	22	55.9
NM_021724	NR1D1	nuclear receptor subfamily 1, group D, member 1	CAACTCCCTGGCGCTTACCG	20	57.7		CTCCTGGAGCTGCTCCACCG	20	59.1		GAAGCGGAATTCTCCATGCCCGAG	24	55.3
NM_021738	SVIL	supervillin	TTCGTGTTCTGGGGGCACCC	20	59.4		GGTCCTTGGCTAAGGCCTTTTG	22	56.2		GCCTTTTGGTGAGCAGAGGCCTG	23	55.6
NM_021798	IL21R	interleukin 21 receptor	CTGCAGTACAGGAACCGGGG	20	56.9		CTGCAGCTCATAGCTCGAGTCT	22	56.2		TGAGTCCACTGAGATCAGCTTTCTCCT	27	54.9
NM_021872	CDC25B	cell division cycle 25 homolog B (S. pombe)	CCGAATCCTCCCTGTCGTCTG	21	56.5		ACTGCTCGTTTCGAATGATCCG	22	55.5		TTCGAATGATCCGGCTGGCTGC	22	54.9
NM_021913	AXL	AXL receptor tyrosine kinase	AGATTCATACACCGGGACCTGG	22	56.1		CGTCCCTGGCGGTAGTAGTC	20	56		AGAGCCCGAAGTCCGCCACACA	22	57.7
NM_021948	BCAN	brevican	ACTCTCTTCCTCTTCCCCAACC	22	55.8		CTCTAGTCCATCAGAGGCTGGG	22	55.9		AGGCCTCAGGGATGGCAGAAGG	22	55.6
NM_021950	MS4A1	membrane-spanning 4-domains, subfamily A, member 1	ACTCCCCATCTACCCAATACTGTT	24	55.7		CTTTTCCATTCATTCTCAACGATGC	25	53.7		TTCCTGGAAGAAGGCAAAGATCAGCAT	27	54.7
NM_021953	FOXM1	forkhead box M1	TTGAAAGACATCTATACGTGGATTG	25	51.5		TCTCCCGGACAAACATGTCGT	21	56.2		TGTCGTGCAGGGAAAGGTTGTGG	23	54.9
NM_021960	MCL1	myeloid cell leukemia sequence 1 (BCL2-related)	ATGGCGTGCAGCGCAACCAC	20	61.4		TTCACATCGTCTTCGTTTTTGATGT	25	54.3		GTCTTCGTTTTTGATGTCCAGTTTCCGAAG	30	54.8
NM_021975	RELA	v-rel reticuloendotheliosis viral oncogene homolog A, nuclear factor of kappa light polypeptide gene enhancer in B-cells 3, p65 (avian)	GTCTCCATGCAGCTGCGGCG	20	60.9		GGTCTCATATGTCCTTTTACGTTTC	25	52.2		CTCATATGTCCTTTTACGTTTCTCCTCAATC	31	52.3
NM_021977	SLC22A3	solute carrier family 22 (extraneuronal monoamine transporter), member 3	CATCACGCTGCCCAGCTTTC	20	56.4		GGATCTGTAATGCTTTATCTCCTTT	25	51.4		CGAGTAATCAGCCAACGGGGAGACT	25	55.7
NM_021978	ST14	suppression of tumorigenicity 14 (colon carcinoma)	CTACTACCCAGGCCACTACCC	21	55.6		CTCCACGTAGTCCTTGGGGC	20	56.6		GTAGAAGAATTTGAAGCGCACCTTCACATG	30	55
NM_021991	JUP	junction plakoglobin	AACCCCAAGTTCCTGGCCAT	20	56.6		CATAACTGTAGTTACGCATGATCTG	25	52.1		TGATCTGCACGAGGGCCTGGGG	22	58
NM_022097	LOC63928	hepatocellular carcinoma antigen 520; loc63928	CATTTCAGCTCTATGACCTGGATCG	25	55.7		ACCGTGCGGTCAGCGATGTT	20	59.5		TGTCACCTGTACCCCAACCATCAGA	25	55.1
NM_022118	RBM26	RNA binding motif protein 26	CTTCGTGAGAGGGACAGAGATAGAA	25	55.7		GGTACCGAAGAGACTGGAGTATAAT	25	53.7		CTGTTCTATCCAGGTCATATTTAGGTTTTAC	31	50.3
NM_022443	MLF1	myeloid leukemia factor 1	AGACTGGAGATGAAGAGGTCAACC	24	56.2		TGGTTTGTACTTCAAAACCTCACTT	25	53.8		CTTTGCCACTCCTCATCAAAAGCATGAG	28	54.6
NM_022552	DNMT3A	DNA (cytosine-5-)-methyltransferase 3 alpha	TCCAACCCTGTGATGATTGATGC	23	55.7		TGCCATGCTCCAGACACTCC	20	56.7		CTCCTGCAGCTCCAGCTTATCATTCA	26	54.5
NM_022963	FGFR4	fibroblast growth factor receptor 4	GCCTGACCAAGCCAGCACTG	20	58.3		ATCTCCGAGACCAGGTCGGC	20	58		TCGGCCAGGTCCTTGTCAGAGG	22	55.3
NM_023009	MARCKSL1	MARCKS-like 1	AGCCAGAGCTCCAAGGCTCC	20	58.7		CCCTTGGGGGATAAGTCTCCAT	22	55.8		GGATAAGTCTCCATTGCTTTTCACGTGG	28	54.2
NM_024003	L1CAM	L1 cell adhesion molecule	TGCAGCCCCTGCCTGCTTAT	20	59.2		CGCCGTGGAGACTGTTCCGT	20	59.1		CGTGATGACAGGTGGCTCCATCA	23	54
NM_024298	LENG4	leukocyte receptor cluster (LRC) member 4	CCTGATGGAGACACTCAGCTACA	23	56		AAGGGCTGCTCCAGCCAGTC	20	59.3		AGGTAGGTGCGGTAGCGGAAGAA	23	54.9
NM_024408	NOTCH2	Notch homolog 2 (Drosophila)	AGCTGCCCCCTGGGCTACAC	20	61.3		GAACGCAAGTACCTTTGTTTTTACA	25	53.2		CATGGAGACCGACTGCAGAGATTCAC	26	54.8
NM_024416	OGN	osteoglycin	GTGCCTCTTAATTTACCAGAAAGTC	25	52.5		TGTCATTAGCCTTGCAGAATGTGTC	25	56.3		GCCTTGCAGAATGTGTCATCTGTAATTGAAG	31	55
NM_024423	DSC3	desmocollin 3	ACTTCTCCAGAAATCAGTAGACTGT	25	53.8		CGGCCCTGTCTTTTACAGTAATAGG	25	55.6		CAGCATTTTTCTGATATGAAAGACGGGCAG	30	54.9
NM_024430	PSTPIP2	proline-serine-threonine phosphatase interacting protein 2	AGGCTACAGGGCCTAACTTGG	21	56.2		AGCTCTGGTTTCATTGATTTTACTG	25	52.5		TGATTTTACTGATAGAGCAAACTGTAGTCAT	31	51.3
NM_024494	WNT2B	wingless-type MMTV integration site family, member 2B	TGACAACTCTCCAGATTACTGTGTC	25	54.7		CACATGATTTCACAACCGTCTGTTC	25	55.3		CTGCAGACACGGCCTGCAGTGC	22	57.9
NM_024518	ULBP3	UL16 binding protein 3	TGGCTTAGGGACTTCCTGATGC	22	56.7		GAGGGTGGTGGCTATGGCTT	20	56.6		TGGGTTGAGCTAAGCCTGGGGC	22	56.3
NM_024596	MCPH1	microcephaly, primary autosomal recessive 1	AACTCTCTGTGTGAAGCACCTTTG	24	55.9		CCACAAAGATCATCAAAAGATGAGT	25	52.3		AGATCATCAAAAGATGAGTGTAAGCCACCAG	31	55.2
NM_025217	ULBP2	UL16 binding protein 2	TCTGCTCCTGCTGTCCGGCT	20	60.5		GTCCAGGTCTGAACTTAGGGATGA	24	56		CTGAACTTAGGGATGACGGTGATGTCATAG	30	54.6
NM_030756	TCF7L2	transcription factor 7-like 2 (T-cell specific, HMG-box)	GGAAACCCACCTCCACACTTAC	22	55.3		TGGGTAATACGGGGATATATCTGGA	25	54.9		GGATATATCTGGAGGGTGCGGAGGC	25	55.8
NM_032043	BRIP1	BRCA1 interacting protein C-terminal helicase 1	AGCCTTACTTTGTTCTGCTTTAGC	24	54.2		TGACAATTGTACTTCAGCTTTTTCA	25	52.3		TCAGCTTTTTCACTTACGCCCTCATCTG	28	55.3
NM_032582	USP32	ubiquitin specific peptidase 32	ACTATGAAATGGTCCCAGAACCTGT	25	56.5		GAAGAGAAGATAGCGGGGAAATAAT	25	53		GCTCTGGGATGTCTGTCTTGCTGTT	25	54.6
NM_032727	INA	internexin neuronal intermediate filament protein, alpha	AATACCAGGACTTGCTCAATGTCAA	25	55.4		CCCACTGGTGCTAAAACGTGTC	22	56.2		CTAAAACGTGTCTCCTCGCCTTCCAG	26	54.9
NM_032941	RECQL	RecQ protein-like (DNA helicase Q1-like)	TTGCCCATTGATCTCTCTTATGGAA	25	54.8		ATCAGCTTTAACTCGGAGTTTTTAT	25	51.5		TTACCATTTCAGCATGAACCCATTTAACATG	31	53.3
NM_032945	TNFRSF6B	tumor necrosis factor receptor superfamily, member 6b, decoy	TGCACCAGCTGCACTGGCTT	20	60		GCCACAAAGTCGATGACGGC	20	56.3		ACGGCACGCTCACACTCCTCAG	22	56.1
NM_032977	CASP10	caspase 10, apoptosis-related cysteine peptidase	CCGCAGGAGTCCTGGCAAAATA	22	57.4		TTAGAGTGTTAGCAGATGCTCCTTG	25	55.1		CAGGCTTGGTGCACCATTTGTGG	23	54.4
NM_032989	BAD	BCL2-antagonist of cell death	GCGAGCTCCGGAGGATGAGT	20	58.3		GCTGGAGCTTTGCCGCATCT	20	58.1		CATCTGCGTTGCTGTGCCCGCG	22	58.5
NM_033011	PLAT	plasminogen activator, tissue	TGTGTGCTGGAGACACTCGG	20	56.4		GTCATGCGGCCATCGTTCAG	20	56.1		TCAGACACACCAGGGGGCCTCC	22	57.5
NM_033016	PDGFB	platelet-derived growth factor beta polypeptide (simian sarcoma viral (v-sis) oncogene homolog)	CTTTGATGATCTCCAACGCCTGC	23	56.6		GTGGGAGCGGGTCATGTTCA	20	56.9		GGGTCATGTTCAGGTCCAACTCGG	24	54.7
NM_033018	PCTK1	PCTAIRE protein kinase 1	GGAACTTCGTTCTGCACGGG	20	55.7		AGCCTGGTCACTCTCCCCAT	20	57.4		TCAGACCCCATCTTCAAGTCCTCGTG	26	55.6
NM_033049	MUC13	mucin 13, cell surface associated	GCACCATCGCTGGCATTGTC	20	56.7		CTGTCGACCGCAGTTTTAGATTTTG	25	55.3		CGTCAATCAAGTTCTCTTCTTCAATATGCTT	31	52.6
NM_033158	HYAL2	hyaluronoglucosaminidase 2	GTCTTCACACGACCCACCTACA	22	56.3		TGTGGTGTACCCCGCGTCAC	20	59.2		ATGACACCAGCTGCGCCCAGGG	22	59
NM_033163	FGF8	fibroblast growth factor 8 (androgen-induced)	AACAAGCGCATCAACGCCAT	20	56.1		TAGAGGCCCGTCTCGGCTCC	20	59.9		CAAAGGTGTCCGTCTCCACGATGAG	25	54.7
NM_033213	ZNF670	zinc finger protein 670	TCTACAGAGATGTGATGCAAGAAAT	25	52.9		CCAGGATTTTTGAAGTCATCTTGGA	25	54		TTTTTGAAGTCATCTTGGATATTCTGGTCTT	31	51.9
NM_033238	PML	promyelocytic leukemia	CCGATGGCTTCGACGAGTTCA	21	56.9		CAGCCTCTGGGCTGGCTTTC	20	57.9		GGGCTGGCTTTCTTGGATACAGCTG	25	55.5
NM_033293	CASP1	caspase 1, apoptosis-related cysteine peptidase (interleukin 1, beta, convertase)	AGAAGAAGCTCAAAGGATATGGAA	24	52.3		CCAGTTCTTCTAGGAATACTGTCAA	25	52.5		AGACGTGTGCGGCTTGACTTGTC	23	55
NM_033356	CASP8	caspase 8, apoptosis-related cysteine peptidase	GAAACCCTGCAGAGGGAACCT	21	56.7		TTCTTGTCATCCTTGTTGCTTACTT	25	53.7		CACTTCAGTCAGGATGGTGAGAATATCATCG	31	55
NM_033453	ITPA	inosine triphosphatase (nucleoside triphosphate pyrophosphatase)	GCTTCAATGCCCTTGGAGGG	20	55.8		CAAACGTGCAGAGCGCATAGG	21	56.5		TGTCCTCGAACCCGGCCAGGAG	22	57.5
NM_033646	CDH7	cadherin 7, type 2	GACCCTAACTGATGTCAACGATAAT	25	53.1		CTGGCCACAACTGAGGCTACA	21	56.8		CTGAGGCTACAGGTAATGACTCTGGGA	27	55
NM_048368	CTDP1	CTD (carboxy-terminal domain, RNA polymerase II, polypeptide A) phosphatase, subunit 1	ATCCTCACTCGGCTGGTGCT	20	58.1		GGCAGCTCCACAGCCAGTCA	20	59.4		GTCCGCACTCCTGTGCCTGCAG	22	57.2
NM_053067	UBQLN1	ubiquilin 1	AGTAACTCTACATCTGGTTCTGCT	24	53.6		CAGAGAAGTTGGTAGTATTCAAACC	25	52		CAGACCTGCAAGTCCCCCAAGG	22	54.4
NM_054013	MGAT4B	mannosyl (alpha-1,3-)-glycoprotein beta-1,4-N-acetylglucosaminyltransferase, isozyme B	TTCTGGGCCTTCACCCCTGC	20	59.3		AGACGTGTTGAAGAGCTTGTCCT	23	56.6		CGGGTGCTCGATGTTCCCACTG	22	54.8
NM_057162	KLHL4	kelch-like 4 (Drosophila)	ATCCAAATGCACTAAATTCCTTGGT	25	54.2		GCAGCCAGCAAACTTTCAATGGTA	24	57		GCAAACTTTCAATGGTATCTTCTTTCAATTG	31	51.1
NM_058196	CDKN2A	cyclin-dependent kinase inhibitor 2A (melanoma, p16, inhibits CDK4)	GCTGAGGAGCTGGGCCATCG	20	59.8		GCATCTATGCGGGCATGGTTAC	22	56.3		GGTTACTGCCTCTGGTGCCCCC	22	56.5
NM_080426	GNAS	GNAS complex locus	GAGAACCAGTTCAGAGTGGACTACA	25	56.3		GCACTCCTTCATCCTCCCACA	21	56.4		TCCCACAGAGCCTTGGCATGCT	22	56
NM_080648	APEX1	APEX nuclease (multifunctional DNA repair enzyme) 1	AAAGGGAGCGGTGGCGGAAG	20	59.7		CCTGCTGCCTCTTTGTCATTTTTC	24	55.4		CCGTCTTACTCTTCTTGGCCTCTGG	25	54.2
NM_080683	PTPN13	protein tyrosine phosphatase, non-receptor type 13 (APO-1/CD95 (Fas)-associated phosphatase)	CTTGGAATGACACTGTATTGGGGG	24	55.9		CGAGCGTAAATAACATCCTCACACA	25	55.7		AAGCAGTATGCTGTTGAGATGATCTCCAAG	30	55.1
NM_080760	DACH1	dachshund homolog 1 (Drosophila)	GAGAACTAAGGGAAACACTTGAGAA	25	53.2		AGTGCTTCCTGCAATTTTCTCTTTG	25	55.2		CTCTTTGCCTTCTTCTCCTTCTTTAGCCT	29	54.7
NM_080841	PTPRA	protein tyrosine phosphatase, receptor type, A	TTTGTGAGCCGGATCCGGGC	20	59.7		CCATAGAGATAATGCTCCAGAAGGG	25	54.9		CCAGAAGGGCTTGGTATATGAAGACATACTG	31	54.9
U28727	PAPPA	pregnancy-associated plasma protein A, pappalysin 1	AGCGTGCAGCTGCTTGATAC	20	55.5		CACAGGGATAATCAGGGGATTGTTC	25	55.8		GGGATTGTTCCTGCAGCTCAGGA	23	54.1
U33147	SCGB2A2	secretoglobin, family 2A, member 2	TCATGCTGGCGGCCCTCTCC	20	61.5		GATTGTCTTGGAAATCACATTCTCC	25	52.8		TGTCTTGGAAATCACATTCTCCAATAAGGGG	31	55.3
U59747	BCL2L2	BCL2-like 2	TGGATGGTGGCCTACCTGGA	20	57.4		AGTTCCCCTCCCGCAGACGC	20	61.3		AGGGCCCCGTCCCCGTATAGAG	22	56.5
U82987	BBC3	BCL2 binding component 3	ATGGCGGACGACCTCAACGC	20	59.8		CCATGATGAGATTGTACAGGACCC	24	55.2		TACAGGACCCTCCAGGGTGAGGGG	24	58.4
X00351	ACTB	actin, beta	CTGAACCCCAAGGCCAACCG	20	58.1		ACGTACATGGCTGGGGTGTT	20	56.4		GTACATGGCTGGGGTGTTGAAGGT	24	54.6
X04217	HMBS	hydroxymethylbilane synthase	TGCAGAGAAAGTTCCCGCATCT	22	56.8		ACTGAACTCCTGCTGCTCGTC	21	56.7		GCTGCTCGTCCAGCTTCCGAAG	22	54.9
X05610	COL4A2	collagen, type IV, alpha 2	AGATGAAGGACCCATAGGCCAC	22	56.2		CCAGGAGGTAGCCGATGCTG	20	56.7		TGACGCTGCGGCCTGGCATACC	22	59
X07730	KLK3	kallikrein-related peptidase 3	GCACCCCCAGTGGGTCCTCA	20	61		CCTGGCCTGTGTCTTCAGGAT	21	56.4		GAAACAGGCTGTGCCGACCCAG	22	55.3
X16707	FOSL1	FOS-like antigen 1	AGGAGTCATCCGGGCCCTGG	20	60.5		TCCGCTCGCGCCTTACTCGG	20	61.3		TACTCGGCGGCGCTCCTCTTCCTC	24	59.4
X51943	FGF1	fibroblast growth factor 1 (acidic)	AGGGGAAATCACCACCTTCACA	22	56.4		GCTACAGTAGAGGAGTTTGGGCT	23	56.3		TTTGGGCTTCTTGTAATTCCCTGGAGG	27	54.9
X52599	NGFB	nerve growth factor, beta polypeptide	CATGTTGTTCTACACTCTGATCACA	25	53.4		TGTCCTGCAGGGACATTGCT	20	56.4		ATTGCTCTCTGAGTGTGGTTCCGC	24	54.7
X53586	ITGA6	integrin, alpha 6	GACTGAGCATGATGAAAGTCTCGTT	25	55.7		GGAGCACCAGATACAAAAGTGATCT	25	55.4		CATCTTTAGAAACAATACCTTTCCCTGAGTC	31	52.3
X53587	ITGB4	integrin, beta 4	CATGGGCCAGGCTGCTCCTG	20	60.2		TCCGTGCAGCTCTTCACTGG	20	56.8		CTCTTCACTGGGGCCTTCTTGCAG	24	55
X61498	NFKB2	nuclear factor of kappa light polypeptide gene enhancer in B-cells 2 (p49/p100)	ATTTCAAATTGAACTCCTCCATTGT	25	52.3		CCATGGGAGGGGCCTTCACA	20	58.9		GCCTTCACAGCCATATCGAAATCGGAAG	28	55.8
X65550	MKI67	antigen identified by monoclonal antibody Ki-67	CTTCAGAATGGAAGGAAGTCAACTG	25	54.2		TCAGAAGAGAAGCTAGATCTTGAGA	25	53.2		GAGAAGCTAGATCTTGAGACACGACGTG	28	54.5
X80198	STARD3	START domain containing 3	ACCTGCTCTTCATCTCCCTGC	21	56.4		TTGTACTGGATGATCTCCTGCTCC	24	56.3		CTCCTGCTCCAAGTTCTTACGGATGC	26	55
XM_003151	CLDN1	claudin 1	AGACGATGAGGTGCAGAAGATGA	23	56		CGATTCTATTGCCATACCATGCTGT	25	56		GCCATACCATGCTGTGGCAACTAAAATAG	29	54.7
XM_003666	PC-LKC	protocadherin LKC	CCGTTTTCCAGAACACCGCTTT	22	56.4		GATGACCTTCTCTATGGAGTACACG	25	54.6		AGAACACCACACTGCCCACGGG	22	56.5
XM_006167	SPI1	spleen focus forming virus (SFFV) proviral integration oncogene spi1	CGATACCCCCATGGTGCCAC	20	57.4		GGGACAGGGATGGGTACTGGA	21	57.6		GGTACTGGAGGCACATCCGGGG	22	56
XM_011354	SDCCAG10	serologically defined colon cancer antigen 10	ACTGGGTCGAGCAGATGAACTTA	23	55.9		GTGTGGATTATGTGGTCTTTCGTCA	25	55.7		TCTACTTCTGACAGTCGCAACATGTTATATA	31	52.3
XM_017984	DNAJA3	DnaJ (Hsp40) homolog, subfamily A, member 3	AGGAGTGCCTCGAAATGCCA	20	56.4		CTTTGGGATCATCCTTATTTGTGTC	25	52.6		TCCTTATTTGTGTCAGGGTGATACTTCTTGG	31	54.8
XM_028442	DCC	deleted in colorectal carcinoma	GCTTCCTGTGTCTGTGCCAAC	21	56.3		GTCCTTCCAAACTTGCCATTTGTTC	25	55.8		CCAAACTTGCCATTTGTTCACTCAGATCAT	30	54.7
XM_034274	MYBL1	v-myb myeloblastosis viral oncogene homolog (avian)-like 1	GAACAACATGGAACTGATGATTGGA	25	54.3		AACTTTCTGCCATCGATGCTGG	22	55.9		TGCCATCGATGCTGGCACTGAAAAT	25	55.5
XM_096178	FAM107A	family with sequence similarity 107, member A	AGTCACCAGGAGCTCCACCG	20	58.2		GGTGCTCTAGGACACGCTGC	20	57.4		TGGCTTGCTGTCCACACCAAGG	22	54.8
Y07508	CYP19A1	cytochrome P450, family 19, subfamily A, polypeptide 1	GCTGGACACCTCTAACACGCT	21	56.7		CCATGCATCAAAATAACCTTGGATT	25	53.1		TCAAAATAACCTTGGATTTTAACCACGATAG	31	51
Y12863	FIGF	c-fos induced growth factor (vascular endothelial growth factor D)	CTTATCTGTATGAACACCAGCACCT	25	55.1		GCACTAATTCAGGTACTGATGTCAA	25	53.5		CAGGTACTGATGTCAAAGGCACTGATATCT	30	54.5
Z13009	CDH1	cadherin 1, type 1, E-cadherin (epithelial)	ACAGCACGTACACAGCCCTAAT	22	56.5		AGGATCAGCAGAAGTGTCCCTG	22	56.3		CAGAAGTGTCCCTGTTCCAGTAGCAA	26	54.3
Z23022	CCND1	cyclin D1	CACACGCTTCCTCTCCAGAGT	21	56.2		CCAGCAGGGCTTCGATCTGC	20	57.8		TTCGATCTGCTCCTGGCAGGCC	22	56.2
Z23090	HSPB1	heat shock 27kDa protein 1	ATGGCTACATCTCCCGGTGC	20	56.5		ACAGGGAGGAGGAAACTTGGG	21	56.1		GGAAACTTGGGTGGGGTCCACAC	23	55.1
