# Supplementary material for: A highly sensitive and specific system for large-scale gene expression profiling
Source: BMC Genomics. 2008 Jan 10;9:9. doi: 10.1186/1471-2164-9-9 (PMC2267712; doi:10.1186/1471-2164-9-9)
Supplement: Additional file 3 — Signal intensities from expression profiling of the 1,135 genes. Signal intensities from expression profiling of the 1,135 genes in the two cell lines MCF7 and NCI/ADR-RES and a single cell from NCI/ADR-RES. [file 1471-2164-9-9-S3.xls]

## Sheet: Table S3
Table S3 Signal intensities from expression profiling of the 1,135 genes
Probe ID	Gene	ADR																		MCF-7
		100-Cell I			100-Cell II			100-Cell III			10,000 Cell			Single-Cell I			Single-Cell II			Single-Cell III			100-Cell I			100-Cell II
		Inten-sity	Call		Inten-sity	Call		Inten-sity	Call		Inten-sity	Call		Inten-sity	Call		Inten-sity	Call		Inten-sity	Call		Inten-sity	Call		Inten-sity	Call
BYH0001	EBF4	162.5	No		201.639	No		168.133	No		227.363	No		180	No		205	No		176.562	No		244.551	No		265.754	No
BYH0002	NCOA3	32102	Yes		28286.9	Yes		35203.9	Yes		29932.5	Yes		64358	Yes		46817	Yes		191168	Yes		41348.9	Yes		30753.1	Yes
BYH0003	BAG1	111.5	No		161.915	No		129.533	No		171.481	No		230.5	No		295	No		397.488	No		262.727	No		264.363	No
BYH0004	MAP2K7	125.5	No		151.858	No		98.7333	No		49.6824	No		66	No		61	No		29.8105	No		236.289	No		307.361	No
BYH0005	SPRY2	10526	Yes		11864	Yes		9686.73	Yes		8207.89	Yes		47610.5	Yes		14966.5	Yes		36635	Yes		17796	Yes		17675.4	Yes
BYH0006	IGFBP5	81.5	No		81.9632	No		117.533	No		95.6009	No		185.5	No		189	No		289.923	No		4873.66	Yes		2063.39	Yes
BYH0007	SCGB2A1	84.5	No		106.1	No		111.733	No		147.955	No		183.5	No		187.5	No		181.941	No		236.289	No		264.881	No
BYH0008	SERF1A	131	No		135.767	No		149	No		191.302	No		27762.5	Yes		5810.5	Yes		18652.8	Yes		1257.45	Yes		875.527	Yes
BYH0009	MS4A7	80	No		91.0143	No		118.333	No		111.49	No		163	No		175.5	No		164.903	No		338.736	No		271.246	No
BYH0010	PECI	14341	Yes		9948.72	Yes		19037.8	Yes		18258.9	Yes		64902	Yes		29358.5	Yes		103957	Yes		20647.2	Yes		15895.4	Yes
BYH0011	STC2	2180.5	Yes		2275.36	Yes		1692.6	Yes		1407.08	Yes		14590.5	Yes		1782.5	Yes		3509.65	Yes		1147.57	Yes		1079.12	Yes
BYH0012	TEAD2	1807	Yes		1631.22	Yes		1547.4	Yes		2914.1	Yes		33498	Yes		4397	Yes		27240	Yes		3496.41	Yes		3884.2	Yes
BYH0013	TM4SF1	4032.5	Yes		2639.92	Yes		3695.73	Yes		9396.38	Yes		57673	Yes		25743	Yes		51190	Yes		3178.33	Yes		6861.61	Yes
BYH0014	EIF2B5	91	No		86.4888	No		128.8	No		115.272	No		38202.5	Yes		689	Yes		12962.2	Yes		290.817	No		308.229	No
BYH0015	TEAD4	1247.5	Yes		958.416	Yes		986.2	Yes		925.896	Yes		7542.5	Yes		775	Yes		30278	Yes		508.93	No		366.78	No
BYH0016	PMP22	7463.5	Yes		5933.53	Yes		6855.93	Yes		7591.66	Yes		57557.5	Yes		16716	Yes		12733.2	Yes		1498.7	Yes		1895.64	Yes
BYH0017	HGF	95.5	No		118.671	No		117.067	No		105.846	No		4481.5	Yes		1020.5	Yes		4272.91	Yes		221.417	No		237.677	No
BYH0018	PLAU	134	No		150.35	No		157.2	No		249.593	No		7806	Yes		2614	Yes		850.325	Yes		211.503	No		227.341	No
BYH0019	MAPK9	6914	Yes		8799.73	Yes		8523.33	Yes		6649.35	Yes		954	Yes		9489.5	Yes		2485.27	Yes		3641	Yes		3565.04	Yes
BYH0020	HLA-DQA1	136.5	No		78.9461	No		134.4	No		74.689	No		183	No		174	No		180.036	No		199.11	No		226.751	No
BYH0021	CDKN1A	1230.5	Yes		1349.12	Yes		1027.93	Yes		1012.3	Yes		21698.5	Yes		11432	Yes		30396.1	Yes		1949.8	Yes		4612.5	Yes
BYH0022	IL6	346.5	Yes		509.881	Yes		318.267	Yes		438.746	Yes		29324.5	Yes		4803.5	Yes		979.331	Yes		198.284	No		236.24	No
BYH0023	SERPINE1	1925.5	Yes		2730.43	Yes		2101.6	Yes		2435.3	Yes		12384.5	Yes		11027	Yes		1030.46	Yes		221.417	No		223.997	No
BYH0024	GAPDH	9360.5	Yes		9719.43	Yes		7582.07	Yes		10815.2	Yes		636	Yes		668.5	Yes		1338	Yes		11861.5	Yes		3969.59	Yes
BYH0025	IGFBP2	78.5	No		83.9745	No		108.4	No		84.5945	No		183.5	No		6157	Yes		188.639	No		3211.38	Yes		3941.19	Yes
BYH0026	ACADS	419	Yes		470.66	Yes		407	Yes		326.147	No		193.5	No		175	No		193.28	No		873.277	Yes		621.438	Yes
BYH0027	PSEN1	4892.5	Yes		4681.96	Yes		3593.13	Yes		4423.53	Yes		12818	Yes		29123	Yes		16370.4	Yes		4512.62	Yes		4896.65	Yes
BYH0028	ADSL	3665	Yes		4454.67	Yes		3348.53	Yes		3589.37	Yes		23828	Yes		8981.5	Yes		3380.44	Yes		1422.69	Yes		1429.75	Yes
BYH0029	AGA	80.5	No		84.9802	No		113.4	No		79.1677	No		193.5	No		182	No		183.965	No		3454.28	Yes		3459.48	Yes
BYH0030	AGT	77	No		84.9802	No		134.867	No		103.039	No		188	No		180.5	No		183.396	No		209.851	No		249.558	No
BYH0031	ALAS2	75	No		75.4262	No		111.2	No		72.0221	No		176	No		190.5	No		166.388	No		199.11	No		219.911	No
BYH0032	APC	8148	Yes		6438.89	Yes		6370	Yes		2107.72	Yes		202	No		3557.5	Yes		200.152	No		5418.94	Yes		5496.38	Yes
BYH0033	APOA1	108	No		90.5115	No		122.067	No		116.22	No		155	No		178.5	No		164.512	No		237.941	No		245.904	No
BYH0034	APOE	3009	Yes		2137.58	Yes		3080.07	Yes		651.677	Yes		63	No		62	No		28.5611	No		1714.33	Yes		2412.85	Yes
BYH0035	FAS	9471	Yes		8683.57	Yes		11092.7	Yes		7743.32	Yes		163.5	No		21843.5	Yes		229.28	No		4692.73	Yes		5302.4	Yes
BYH0036	ATM	10196	Yes		9810.94	Yes		11647.3	Yes		9965.86	Yes		806	Yes		378	Yes		788.92	Yes		5475.12	Yes		4115.67	Yes
BYH0037	ATP7B	97	No		97.5513	No		121.4	No		104.909	No		170.5	No		191.5	No		178.325	No		229.679	No		228.83	No
BYH0038	BLM	26136	Yes		27371.7	Yes		20338.4	Yes		26536.3	Yes		64233	Yes		61325	Yes		268197	Yes		27777.1	Yes		21589	Yes
BYH0039	BRCA2	11467.5	Yes		13232.3	Yes		13983.3	Yes		8637.83	Yes		39692.5	Yes		11685	Yes		37633	Yes		8485.74	Yes		9932.05	Yes
BYH0040	BTK	133	No		147.333	No		159.6	No		124.791	No		205	No		196.5	No		221.332	No		214.808	No		332.306	No
BYH0041	SERPING1	89.5	No		84.4774	No		111.867	No		144.067	No		182	No		171.5	No		180.352	No		279.25	No		229.03	No
BYH0042	C2	235.5	No		222.256	No		219.733	No		159.678	No		185.5	No		192	No		185.213	No		241.246	No		248.989	No
BYH0043	C3	96.5	No		104.591	No		120.733	No		90.0736	No		194.5	No		190.5	No		192.901	No		194.153	No		207.363	No
BYH0044	CA2	4960	Yes		4821.75	Yes		5405.6	Yes		5848.66	Yes		180.5	No		202	No		186.164	No		208.198	No		795.576	Yes
BYH0045	CBS	12362	Yes		12768.7	Yes		15153.6	Yes		10984.7	Yes		56983	Yes		41610.5	Yes		73365.9	Yes		10075.3	Yes		9815.89	Yes
BYH0046	CD3G	99	No		100.568	No		135.267	No		126.705	No		256.5	No		235	No		260.909	No		270.989	No		273.517	No
BYH0047	CD40LG	121	No		104.088	No		161.8	No		128.622	No		527.5	Yes		303	No		416.088	No		316.429	No		280.48	No
BYH0048	CDK4	40443	Yes		43537.5	Yes		32901.1	Yes		33707.6	Yes		64793.5	Yes		51729	Yes		179253	Yes		63478.2	Yes		47362.7	Yes
BYH0049	CDKN1C	1986	Yes		2460.91	Yes		6452.27	Yes		7200.81	Yes		216	No		313	No		344.543	No		1530.92	Yes		1863.98	Yes
BYH0050	VPS13B	85.5	No		99.0598	No		129.867	No		80.9705	No		179.5	No		265	No		216.591	No		237.115	No		336.752	No
BYH0051	ERCC8	8910.5	Yes		10055.8	Yes		9384.93	Yes		9919.92	Yes		15408	Yes		17164	Yes		21578.3	Yes		10500.8	Yes		8550.11	Yes
BYH0052	COL1A1	6553	Yes		7158.96	Yes		6227.13	Yes		5817.29	Yes		27205	Yes		4483.5	Yes		1028.89	Yes		248.682	No		375.991	No
BYH0053	COL1A2	124.5	No		98.557	No		166.467	No		118.119	No		217	No		322.5	No		270.139	No		264.379	No		266.986	No
BYH0054	COL3A1	84.5	No		92.5229	No		144.4	No		2215.79	Yes		175	No		248.5	No		206.358	No		7567.85	Yes		7100.32	Yes
BYH0055	COL7A1	6297.5	Yes		5050.54	Yes		4737.07	Yes		7972.77	Yes		184	No		276	No		209.847	No		4153.23	Yes		5620.42	Yes
BYH0056	CP	124	No		97.0484	No		155.067	No		101.172	No		194	No		299	No		229.957	No		223.896	No		369.051	No
BYH0057	DDB2	167.5	No		162.921	No		194.4	No		138.254	No		300.5	No		432.5	Yes		401.383	No		959.2	Yes		538.216	No
BYH0058	DPYD	19633	Yes		18894.8	Yes		19273	Yes		20620.8	Yes		46151.5	Yes		20330.5	Yes		1307.82	Yes		229.679	No		351.95	No
BYH0059	SLC26A3	96.5	No		86.4888	No		131.933	No		92.8315	No		184.5	No		276	No		216.926	No		209.851	No		266.838	No
BYH0060	SLC26A2	11027.5	Yes		11552.3	Yes		9679.2	Yes		10948.4	Yes		50629	Yes		16559	Yes		68917.6	Yes		12389.5	Yes		12541	Yes
BYH0061	EPHX1	264.5	No		243.878	No		323.267	Yes		259.737	No		1378	Yes		319.5	No		1144.57	Yes		428.79	No		468.901	No
BYH0062	ERCC3	4463.5	Yes		6191.49	Yes		6015.27	Yes		4976.87	Yes		32677.5	Yes		6128	Yes		14510.3	Yes		2566.96	Yes		2753.83	Yes
BYH0063	ERCC6	7184.5	Yes		4584.91	Yes		5457.73	Yes		4693.71	Yes		467.5	Yes		5429	Yes		826.278	Yes		4621.68	Yes		3931.79	Yes
BYH0064	EXT1	15005	Yes		14503	Yes		11848.9	Yes		13609.6	Yes		26154.5	Yes		12278.5	Yes		1326.68	Yes		1136	Yes		1526.6	Yes
BYH0065	F9	84	No		80.9575	No		119.467	No		97.4533	No		161	No		178.5	No		163.24	No		232.158	No		248.244	No
BYH0066	FANCA	6120.5	Yes		6650.58	Yes		6777.93	Yes		11527	Yes		58990.5	Yes		19990	Yes		111070	Yes		5010.81	Yes		6994.19	Yes
BYH0067	FANCC	624.5	Yes		370.091	Yes		694.533	Yes		437.708	Yes		2329	Yes		188.5	No		5552.49	Yes		730.347	Yes		809.657	Yes
BYH0068	FAH	10181	Yes		7581.34	Yes		10856.3	Yes		6951.46	Yes		49864	Yes		17713.5	Yes		27695.5	Yes		5437.12	Yes		6984.67	Yes
BYH0069	FGFR3	3920	Yes		3672.25	Yes		2720.67	Yes		4420.26	Yes		291	No		168	No		1987.46	Yes		5893.17	Yes		4628.01	Yes
BYH0070	G6PC	79.5	No		84.4774	No		115.8	No		91.9109	No		171.5	No		187	No		176.529	No		241.246	No		257.629	No
BYH0071	GLI3	1088	Yes		1299.85	Yes		1294.33	Yes		1169.46	Yes		1020	Yes		839.5	Yes		763.017	Yes		576.677	Yes		718.389	Yes
BYH0072	GLA	100	No		106.602	No		131.933	No		98.3813	No		14384.5	Yes		194.5	No		40950.6	Yes		247.029	No		508.728	No
BYH0073	NR3C1	987.5	Yes		1158.55	Yes		704.867	Yes		805.963	Yes		1548	Yes		1065.5	Yes		2058.88	Yes		400.699	No		411.356	No
BYH0074	GSN	1545.5	Yes		1743.85	Yes		1020.47	Yes		697.807	Yes		368	No		3941	Yes		9627.25	Yes		841.882	Yes		555.047	Yes
BYH0075	SHH	76	No		87.4944	No		110.2	No		104.909	No		146.5	No		166	No		140.703	No		223.07	No		252.18	No
BYH0076	HPS1	99.5	No		102.077	No		133.6	No		111.49	No		339	No		180	No		389.506	No		263.553	No		299.875	No
BYH0077	HSD17B3	78	No		78.9461	No		109.133	No		100.241	No		154	No		168	No		146.256	No		223.07	No		256.14	No
BYH0078	TIMP4	271	No		238.347	No		301.133	Yes		303.589	No		2778	Yes		383.5	Yes		790.096	Yes		862.537	Yes		773.23	Yes
BYH0079	ITGB3	178.5	No		90.5115	No		159.6	No		120.021	No		174.5	No		175	No		164.551	No		239.594	No		290.286	No
BYH0080	KIT	80.5	No		78.9461	No		114.8	No		94.6765	No		149	No		163.5	No		154.509	No		276.772	No		282.336	No
BYH0081	KRT18	76	No		79.449	No		112.533	No		82.7795	No		179	No		188	No		189.418	No		194.98	No		219.114	No
BYH0082	LHCGR	6642	Yes		5170.22	Yes		5502.53	Yes		9922.16	Yes		64512	Yes		41976.5	Yes		95410.9	Yes		10126.5	Yes		10036.5	Yes
BYH0083	LIG1	2526	Yes		2500.13	Yes		2896.67	Yes		2256.07	Yes		5822	Yes		8101	Yes		27137.1	Yes		2172.04	Yes		1838.29	Yes
BYH0084	LYZ	945.5	Yes		903.606	Yes		788.4	Yes		2009.21	Yes		201.5	No		175	No		186.928	No		671.688	Yes		910.233	Yes
BYH0085	MEN1	8585	Yes		10964	Yes		6528.47	Yes		8395.84	Yes		41341.5	Yes		10619	Yes		14308.8	Yes		6122.03	Yes		7049.37	Yes
BYH0086	CIITA	74.5	No		82.466	No		111.467	No		80.0683	No		196.5	No		168	No		182.68	No		203.241	No		230.068	No
BYH0087	MITF	16192	Yes		21240	Yes		16132.6	Yes		17094	Yes		3913.5	Yes		182	No		3068.56	Yes		7685.99	Yes		5336.64	Yes
BYH0088	MLH1	6277.5	Yes		8804.25	Yes		4810.27	Yes		7190.7	Yes		28734	Yes		7741	Yes		24325.7	Yes		4250.72	Yes		4831.6	Yes
BYH0089	MPO	76	No		218.233	No		106.467	No		121.926	No		176.5	No		159	No		163.907	No		218.939	No		228.703	No
BYH0090	MSH2	6015	Yes		6865.3	Yes		7077.8	Yes		6469.67	Yes		33165.5	Yes		23869.5	Yes		27320.8	Yes		5451.17	Yes		4903.85	Yes
BYH0091	MYO5A	346.5	Yes		563.685	Yes		305.667	Yes		462.639	Yes		24767	Yes		7773	Yes		24047.8	Yes		811.313	Yes		944.288	Yes
BYH0092	PTCH1	12846.5	Yes		11488.4	Yes		13017.8	Yes		15355.8	Yes		57197.5	Yes		182	No		878.26	Yes		19980.4	Yes		16541	Yes
BYH0093	NF1	3028	Yes		3745.67	Yes		3018.13	Yes		3274.75	Yes		378.5	No		1553	Yes		713.57	Yes		9226.83	Yes		8059.11	Yes
BYH0094	NF2	85.5	No		103.585	No		124.267	No		142.126	No		2071.5	Yes		203	No		9378.71	Yes		529.584	Yes		475.884	No
BYH0095	NME1	1560	Yes		1216.88	Yes		1359.93	Yes		3688.93	Yes		3661.5	Yes		2914.5	Yes		3914.55	Yes		1877.92	Yes		3109.9	Yes
BYH0096	NP	3081.5	Yes		2751.05	Yes		3158.53	Yes		2474.54	Yes		10321	Yes		11735.5	Yes		1838.68	Yes		1858.09	Yes		2340.78	Yes
BYH0097	GPR143	8226	Yes		8690.61	Yes		8872.67	Yes		5506.96	Yes		27519	Yes		13486.5	Yes		18493.6	Yes		4002.04	Yes		4578.37	Yes
BYH0098	PTH	95	No		86.4888	No		119.2	No		102.105	No		214.5	No		236	No		234.129	No		225.548	No		235.594	No
BYH0099	HYAL2	100.5	No		116.156	No		156.4	No		1725.42	Yes		152.5	No		558	Yes		544.905	Yes		301.557	No		280.996	No
BYH0100	STAR	78.5	No		82.9689	No		124.733	No		84.5945	No		201	No		200	No		197.575	No		193.327	No		189.492	No
BYH0101	STS	1582	Yes		1619.15	Yes		1103.67	Yes		1750.82	Yes		15394.5	Yes		5173.5	Yes		5026.23	Yes		422.18	No		378.49	No
BYH0102	TIMP3	79	No		85.9859	No		109.533	No		92.8315	No		197.5	No		215.5	No		1098.11	Yes		4420.09	Yes		6435.66	Yes
BYH0103	UMPS	9762.5	Yes		9884.86	Yes		7407.8	Yes		7970.52	Yes		9136	Yes		14308	Yes		21399.6	Yes		6527.68	Yes		6184.11	Yes
BYH0104	VDR	2819.5	Yes		2527.28	Yes		3101.8	Yes		2841.85	Yes		1923	Yes		603	Yes		1807.19	Yes		2590.09	Yes		1315.98	Yes
BYH0105	WAS	90.5	No		89.003	No		116.467	No		93.7534	No		178.5	No		175.5	No		180.138	No		221.417	No		241.637	No
BYH0106	XPA	14732.5	Yes		13414.8	Yes		12291	Yes		13288.1	Yes		9438.5	Yes		5611.5	Yes		28656.2	Yes		13335.4	Yes		12440.2	Yes
BYH0107	AQP1	85.5	No		163.926	No		109.333	No		108.664	No		181	No		180	No		179.004	No		203.241	No		211.348	No
BYH0108	CYBB	78.5	No		82.9689	No		107	No		89.157	No		166.5	No		183	No		159.954	No		213.156	No		219.884	No
BYH0109	EXT2	12008.5	Yes		14185.7	Yes		8440.6	Yes		9768.67	Yes		40013	Yes		29614.5	Yes		40108.5	Yes		9983.61	Yes		8661.97	Yes
BYH0110	G6PD	4906	Yes		4639.22	Yes		3857.53	Yes		5323.59	Yes		9778	Yes		7752	Yes		42321.5	Yes		517.192	Yes		1603.89	Yes
BYH0111	GNRHR	84.5	No		87.4944	No		106.133	No		89.157	No		195.5	No		191.5	No		188.401	No		219.765	No		207.694	No
BYH0112	HRG	78	No		78.4433	No		106.333	No		111.49	No		166	No		204	No		166.872	No		226.375	No		237.625	No
BYH0113	HSD17B4	7040	Yes		6526.88	Yes		8860.27	Yes		6793.11	Yes		3334.5	Yes		1879	Yes		7544.58	Yes		10570.2	Yes		10717.3	Yes
BYH0114	IAPP	95	No		102.58	No		128.533	No		103.039	No		192.5	No		360.5	Yes		248.148	No		228.853	No		365.759	No
BYH0115	IFNGR1	8119.5	Yes		9971.85	Yes		7798.73	Yes		8074.01	Yes		13702.5	Yes		9939	Yes		23525.7	Yes		10642.1	Yes		8006.82	Yes
BYH0116	ITGA2B	145	No		118.168	No		196.6	No		110.547	No		1301	Yes		337	Yes		656.505	Yes		392.438	No		434.243	No
BYH0117	MAT1A	107.5	No		102.077	No		134.933	No		1362.69	Yes		187.5	No		210.5	No		198.159	No		6229.43	Yes		6327.76	Yes
BYH0118	NCF2	1387.5	Yes		1580.93	Yes		1174.73	Yes		1836.57	Yes		2945	Yes		232.5	No		774.644	Yes		232.158	No		334.284	No
BYH0119	NOTCH3	9775.5	Yes		7353.56	Yes		6113.8	Yes		5504.71	Yes		453.5	Yes		10218	Yes		31828.6	Yes		6745.8	Yes		8490.86	Yes
BYH0120	OXCT1	83.5	No		92.5229	No		132.8	No		260.753	No		180.5	No		241.5	No		191.672	No		210.677	No		531.31	No
BYH0121	SLC26A4	8679	Yes		7133.31	Yes		7340.27	Yes		7095.22	Yes		2269	Yes		4053	Yes		4893.34	Yes		3204.77	Yes		4239.94	Yes
BYH0122	STK11	217.5	No		241.364	No		221.867	No		201.274	No		179.5	No		273.5	No		359.705	No		307.341	No		483.855	No
BYH0123	TCF2	133	No		120.179	No		170.8	No		118.119	No		401	No		337.5	Yes		370.742	No		306.514	No		431.424	No
BYH0124	TEK	80.5	No		88.5001	No		127.867	No		90.9916	No		162	No		287.5	No		181.688	No		207.372	No		320.504	No
BYH0125	THPO	95	No		107.105	No		120.133	No		96.5265	No		181.5	No		253.5	No		198.609	No		209.851	No		256.038	No
BYH0126	THRB	16192.5	Yes		16731.6	Yes		17292.9	Yes		17148.5	Yes		401	No		367.5	Yes		393.421	No		19887.1	Yes		17879.3	Yes
BYH0127	NR0B1	565	Yes		513.904	Yes		560.133	Yes		462.639	Yes		541	Yes		408.5	Yes		403.056	No		230.505	No		274.062	No
BYH0128	AK1	103.5	No		111.128	No		143.133	No		138.254	No		166	No		344	Yes		195.625	No		242.072	No		372.34	No
BYH0129	APP	2807.5	Yes		2113.95	Yes		2495.93	Yes		2757.91	Yes		3711	Yes		1184.5	Yes		789.634	Yes		555.196	Yes		857.815	Yes
BYH0130	APRT	213.5	No		241.364	No		217.467	No		280.09	No		175.5	No		200.5	No		1186.26	Yes		534.541	Yes		596.072	Yes
BYH0131	SERPINC1	82	No		79.9518	No		118.667	No		89.157	No		184	No		178	No		176.36	No		68.5733	No		216.841	No
BYH0132	C1QB	89	No		86.4888	No		124.733	No		101.172	No		225.5	No		188.5	No		234.794	No		252.812	No		272.747	No
BYH0133	MPZ	90.5	No		113.139	No		131.867	No		146.01	No		157.5	No		161.5	No		154.814	No		239.594	No		251.046	No
BYH0134	PLP1	105	No		88.5001	No		149.8	No		117.169	No		331	No		207.5	No		308.594	No		280.077	No		311.341	No
BYH0135	PMS2	16747.5	Yes		13725.6	Yes		16466.8	Yes		16537.8	Yes		2434.5	Yes		12006	Yes		15484	Yes		15158.8	Yes		13372.3	Yes
BYH0136	SFTPB	77	No		75.9291	No		111.067	No		92.8315	No		161.5	No		184.5	No		156.523	No		228.853	No		272.159	No
BYH0137	TP53	783	Yes		623.524	Yes		594.6	Yes		686.27	Yes		3279	Yes		3093	Yes		5829.4	Yes		1203.75	Yes		1280.61	Yes
BYH0138	TSC2	3810	Yes		4674.42	Yes		2952.93	Yes		5759.02	Yes		30715	Yes		20886	Yes		8868.39	Yes		4412.65	Yes		4422.98	Yes
BYH0139	TYRP1	194.5	No		201.137	No		187.467	No		141.157	No		161	No		170	No		3044.97	Yes		5487.52	Yes		5273.3	Yes
BYH0140	VHL	9624	Yes		9429.79	Yes		11401.7	Yes		9759.7	Yes		23624.5	Yes		18288	Yes		78648.8	Yes		11745	Yes		9786.97	Yes
BYH0141	IL6R	295.5	No		291.145	No		256.8	No		296.428	No		7222	Yes		1592	Yes		801.199	Yes		296.6	No		336.488	No
BYH0142	FCGR1A	79.5	No		80.4547	No		108.8	No		87.3278	No		190.5	No		184	No		196.076	No		251.16	No		276.965	No
BYH0143	IL1B	8942.5	Yes		6447.94	Yes		6787.67	Yes		7055.91	Yes		160	No		172	No		146.961	No		232.158	No		255.804	No
BYH0144	SPP1	90	No		83.4717	No		127	No		93.7534	No		233	No		183	No		217.509	No		252.812	No		284.987	No
BYH0145	IL8	4445	Yes		4518.53	Yes		3969.47	Yes		5013.66	Yes		228	No		196.5	No		199.409	No		183.413	No		220.916	No
BYH0146	IL2	89	No		80.4547	No		109.333	No		115.272	No		195	No		193	No		188.224	No		209.851	No		250.278	No
BYH0147	IL3	110	No		82.466	No		119.6	No		69.3715	No		184.5	No		186	No		175.447	No		191.675	No		214.229	No
BYH0148	IL4	84	No		84.4774	No		113.867	No		112.434	No		200	No		196.5	No		203.956	No		239.594	No		282.006	No
BYH0149	IL9	86.5	No		106.602	No		114.4	No		104.909	No		155.5	No		157	No		156.608	No		220.591	No		243.926	No
BYH0150	TAP1	76	No		80.4547	No		168.533	No		72.9093	No		184.5	No		169	No		164.236	No		204.894	No		247.81	No
BYH0151	TNF	132.5	No		135.264	No		148.667	No		123.835	No		497.5	Yes		163.5	No		346.598	No		289.165	No		377.246	No
BYH0152	IGFBP1	376	Yes		431.941	Yes		363.2	Yes		515.754	Yes		358	No		419.5	Yes		302.732	No		242.898	No		413.612	No
BYH0153	NOS3	102	No		116.156	No		145.333	No		267.868	No		315	No		196.5	No		255.402	No		435.399	No		434.032	No
BYH0154	CXCL12	102	No		82.466	No		122.933	No		80.9705	No		258	No		205	No		12869.3	Yes		26237.1	Yes		22675.2	Yes
BYH0155	CD44	4151	Yes		5105.85	Yes		2853.2	Yes		4309.17	Yes		17493.5	Yes		15167.5	Yes		17469.8	Yes		2371.15	Yes		2524.04	Yes
BYH0156	CD59	9035	Yes		8961.14	Yes		8822.47	Yes		11471.3	Yes		63748.5	Yes		21379.5	Yes		61935.2	Yes		8565.05	Yes		8792.54	Yes
BYH0157	SERPINA5	3355	Yes		3660.69	Yes		2289.33	Yes		7736.57	Yes		168	No		175	No		158.661	No		1340.07	Yes		777.7	Yes
BYH0158	BCL2	123	No		153.87	No		160.733	No		156.74	No		11810.5	Yes		7348	Yes		43439.8	Yes		2383.54	Yes		3478.27	Yes
BYH0159	VTN	89	No		95.5399	No		123.333	No		95.6009	No		148.5	No		185.5	No		146.056	No		217.287	No		299.52	No
BYH0160	FASLG	84	No		81.4603	No		117.6	No		99.3105	No		224.5	No		189.5	No		213.08	No		204.894	No		243.49	No
BYH0161	IL13RA2	80	No		78.9461	No		107.133	No		81.8743	No		197	No		188	No		178.555	No		183.413	No		190.676	No
BYH0162	IL11	75.5	No		137.779	No		105.8	No		198.278	No		182	No		206	No		181.459	No		224.722	No		228.882	No
BYH0163	TGFB1	381	Yes		450.546	Yes		383.4	Yes		416.967	Yes		778	Yes		689.5	Yes		564.053	Yes		495.711	No		671.239	Yes
BYH0164	ACHE	79.5	No		81.9632	No		107.4	No		115.272	No		184	No		206.5	No		206.498	No		228.853	No		268.559	No
BYH0165	ACY1	7781	Yes		8472.88	Yes		6978.73	Yes		8152.76	Yes		172.5	No		176.5	No		182.141	No		16918.6	Yes		13514.4	Yes
BYH0166	ALDH9A1	4933.5	Yes		5377.39	Yes		4858.8	Yes		4323.33	Yes		4725.5	Yes		2447.5	Yes		2683.6	Yes		3186.59	Yes		2889.17	Yes
BYH0167	ALOX12	99.5	No		94.0314	No		134.067	No		109.605	No		171	No		175	No		174.642	No		225.548	No		251.074	No
BYH0168	ANXA1	20420.5	Yes		22264.3	Yes		18231.4	Yes		21336.3	Yes		56002	Yes		54448.5	Yes		1301.12	Yes		827.011	Yes		965.243	Yes
BYH0169	CACNB2	6286.5	Yes		5927.5	Yes		6367.87	Yes		5023.69	Yes		166.5	No		167	No		158.922	No		1497.05	Yes		5605.33	Yes
BYH0170	COMT	89	No		93.0257	No		117.733	No		106.784	No		253.5	No		202.5	No		238.577	No		209.851	No		212.838	No
BYH0171	CSF1	887.5	Yes		1156.54	Yes		1116.13	Yes		632.822	Yes		457	Yes		283	No		357.837	No		1060.82	Yes		760.35	Yes
BYH0172	CSF3R	83	No		78.4433	No		116.733	No		96.5265	No		213	No		188	No		201.736	No		215.634	No		228.858	No
BYH0173	CYP1A2	80	No		83.9745	No		100.6	No		99.3105	No		173	No		175.5	No		163.024	No		209.025	No		217.287	No
BYH0174	CYP2C19	75	No		75.4262	No		104.667	No		94.6765	No		182.5	No		187	No		172.257	No		210.677	No		228.55	No
BYH0175	CYP2E1	1028	Yes		1622.17	Yes		664.6	Yes		679.978	Yes		182.5	No		181	No		172.257	No		194.153	No		351.363	No
BYH0176	CYP3A4	75.5	No		75.9291	No		111.4	No		102.105	No		183.5	No		200.5	No		178.035	No		218.113	No		228.832	No
BYH0177	CYP4A11	91.5	No		89.5058	No		100.533	No		90.9916	No		233	No		286.5	No		235.635	No		228.027	No		276.248	No
BYH0178	CYP11A1	83.5	No		83.4717	No		128.133	No		122.88	No		157.5	No		287	No		198.201	No		219.765	No		325.054	No
BYH0179	CYP24A1	140.5	No		159.401	No		172.4	No		248.58	No		179.5	No		265.5	No		199.044	No		849.318	Yes		780.689	Yes
BYH0180	CYP27A1	93	No		95.0371	No		126.8	No		128.622	No		211	No		342	Yes		251.88	No		251.986	No		346.676	No
BYH0181	DCK	607	Yes		643.134	Yes		503.2	Yes		433.557	Yes		283	No		440.5	Yes		339.771	No		598.984	Yes		621.675	Yes
BYH0182	GRIN2D	168	No		155.881	No		209.533	No		174.442	No		208	No		642.5	Yes		350.557	No		249.508	No		326.182	No
BYH0183	GSTM3	18629	Yes		18531.2	Yes		17312.3	Yes		17079.8	Yes		7705	Yes		2146	Yes		53857.9	Yes		15704.1	Yes		14865.2	Yes
BYH0184	GSTM5	80	No		90.0086	No		122.067	No		93.7534	No		160.5	No		237.5	No		179.764	No		205.72	No		293.762	No
BYH0185	ICAM2	10351.5	Yes		10403.3	Yes		12801.9	Yes		11588.3	Yes		28282	Yes		16152	Yes		997.837	Yes		210.677	No		257.71	No
BYH0186	IGF2R	857.5	Yes		1268.17	Yes		760.2	Yes		1703.21	Yes		207	No		395	Yes		8121.93	Yes		719.607	Yes		1199.41	Yes
BYH0187	IL5	2909.5	Yes		2823.46	Yes		2196.07	Yes		933.269	Yes		193.5	No		220.5	No		197.355	No		220.591	No		234.206	No
BYH0188	IL12A	556.5	Yes		638.106	Yes		453.6	Yes		477.204	Yes		3028.5	Yes		736	Yes		873.046	Yes		233.81	No		346.267	No
BYH0189	PDE1B	121	No		129.733	No		152	No		114.325	No		370.5	No		304	No		423.42	No		326.343	No		313.496	No
BYH0190	PGR	20588	Yes		21000.7	Yes		22712.1	Yes		21515.1	Yes		61700	Yes		31004.5	Yes		149945	Yes		26971.6	Yes		24733.8	Yes
BYH0191	POLR2B	7111.5	Yes		5456.84	Yes		6630.67	Yes		4540.32	Yes		8304	Yes		7132.5	Yes		7783.75	Yes		9767.98	Yes		8417.27	Yes
BYH0192	POMC	89.5	No		93.0257	No		127.267	No		104.909	No		194.5	No		310.5	No		232.65	No		233.81	No		342.307	No
BYH0193	PRLR	84.5	No		128.225	No		155.133	No		121.926	No		159.5	No		170.5	No		685.986	Yes		2590.91	Yes		2264.82	Yes
BYH0194	PTGIS	500	Yes		657.717	Yes		471.133	Yes		683.124	Yes		167.5	No		168	No		165.402	No		252.812	No		278.867	No
BYH0195	PTGS2	78.5	No		100.568	No		113.067	No		104.909	No		166	No		180	No		160.197	No		225.548	No		263.674	No
BYH0196	RPL28	20441.5	Yes		14096.2	Yes		19093.3	Yes		24264.7	Yes		64564.5	Yes		32101	Yes		112049	Yes		20957.8	Yes		17207.8	Yes
BYH0197	RPL35A	10061	Yes		7702.02	Yes		8531.47	Yes		9363.83	Yes		22052	Yes		9223	Yes		26846.6	Yes		10498.3	Yes		9980.77	Yes
BYH0198	RPS8	7475.5	Yes		5731.89	Yes		7162.2	Yes		8310.3	Yes		41703.5	Yes		9981	Yes		40761.3	Yes		7134.93	Yes		7036.7	Yes
BYH0199	RPS19	397.5	Yes		318.299	Yes		335.867	Yes		1670.41	Yes		14983	Yes		1825.5	Yes		15451.1	Yes		550.239	Yes		446.387	No
BYH0200	SLC12A2	2908.5	Yes		2149.65	Yes		3046.4	Yes		2629.41	Yes		272	No		314.5	No		339.893	No		2502.51	Yes		2654.78	Yes
BYH0201	SSTR1	76.5	No		94.5342	No		107.6	No		152.83	No		153	No		152	No		142.587	No		245.377	No		264.186	No
BYH0202	SSTR2	9260.5	Yes		7104.15	Yes		9798.87	Yes		10660.6	Yes		16378.5	Yes		15242.5	Yes		3823.34	Yes		21631.2	Yes		16585.3	Yes
BYH0203	TF	87.5	No		97.5513	No		113.4	No		119.069	No		143.5	No		164	No		134.645	No		216.46	No		243.489	No
BYH0204	TNFRSF1A	13677.5	Yes		11560.3	Yes		12029.5	Yes		14056.8	Yes		49257	Yes		22949	Yes		76052.6	Yes		8434.52	Yes		8617.02	Yes
BYH0205	TNFRSF1B	80.5	No		92.5229	No		112.933	No		114.325	No		148.5	No		165	No		144.177	No		228.027	No		255.728	No
BYH0206	TOP2B	11941.5	Yes		9590.19	Yes		8478.67	Yes		9181.95	Yes		39844.5	Yes		17744	Yes		54631.9	Yes		9236.74	Yes		7192.85	Yes
BYH0207	AAMP	10338.5	Yes		11657.9	Yes		8574.33	Yes		9402	Yes		18541.5	Yes		8912.5	Yes		24613.5	Yes		17496.9	Yes		11263.6	Yes
BYH0208	AMFR	15401.5	Yes		14270.6	Yes		13456	Yes		10216.1	Yes		58819	Yes		25005	Yes		60283.7	Yes		16549.3	Yes		11173.2	Yes
BYH0209	ANGPT2	73.5	No		82.466	No		104.067	No		72.0221	No		136	No		175	No		128.755	No		172.673	No		202.788	No
BYH0210	ANPEP	3638	Yes		3493.74	Yes		4104.47	Yes		4291.75	Yes		5919.5	Yes		7001.5	Yes		1002.41	Yes		212.329	No		311.452	No
BYH0211	ANXA7	4886	Yes		5725.86	Yes		3388.93	Yes		4564.6	Yes		17145.5	Yes		3588.5	Yes		17383.1	Yes		1636.67	Yes		2052.71	Yes
BYH0212	APAF1	8236.5	Yes		6897.98	Yes		9440.13	Yes		8069.51	Yes		25891	Yes		17322	Yes		20145.3	Yes		3208.07	Yes		2976.54	Yes
BYH0213	AZGP1	76	No		84.4774	No		110.2	No		76.4755	No		181	No		173	No		160.277	No		178.456	No		241.488	No
BYH0214	PRDM1	116	No		116.659	No		139.733	No		233.413	No		540	Yes		212	No		395.519	No		258.596	No		294.167	No
BYH0215	BMPR1B	6002	Yes		6608.85	Yes		5553.13	Yes		5839.7	Yes		39608.5	Yes		2027.5	Yes		2778.61	Yes		10786.7	Yes		9163.31	Yes
BYH0216	BUB1B	10335	Yes		10623.5	Yes		11641.3	Yes		12539.2	Yes		1911.5	Yes		25695	Yes		1844.79	Yes		11737.6	Yes		10385	Yes
BYH0217	CA9	69.5	No		81.9632	No		99.6667	No		88.2417	No		151.5	No		148	No		134.174	No		304.862	No		443.921	No
BYH0218	CCNA2	14320.5	Yes		15280.4	Yes		11768.3	Yes		13154	Yes		2219	Yes		23961.5	Yes		20606.2	Yes		8602.23	Yes		8881.43	Yes
BYH0219	CCNE1	4362	Yes		5695.18	Yes		3527	Yes		5203.17	Yes		1334	Yes		8949.5	Yes		772.487	Yes		1362.38	Yes		1123.43	Yes
BYH0220	CD27	106.5	No		81.4603	No		118.2	No		79.1677	No		173	No		176.5	No		157.183	No		173.499	No		233.98	No
BYH0221	TNFRSF8	174	No		249.409	No		174.6	No		181.369	No		1604	Yes		167.5	No		573.791	Yes		209.851	No		228.318	No
BYH0222	TNFSF8	74.5	No		74.4206	No		101.667	No		83.6862	No		165	No		165.5	No		150.211	No		170.194	No		246.734	No
BYH0223	CD40	17689	Yes		20322.3	Yes		14953.4	Yes		18583.3	Yes		33537.5	Yes		5827	Yes		1076.36	Yes		326.343	No		312.056	No
BYH0224	CD70	614	Yes		1085.13	Yes		527	Yes		2056.87	Yes		706	Yes		1279	Yes		408.505	No		207.372	No		262.544	No
BYH0225	CDH13	79	No		75.4262	No		103.933	No		67.6138	No		188	No		188.5	No		182.829	No		247.855	No		202.599	No
BYH0226	CDK3	2309	Yes		2442.8	Yes		2588.67	Yes		3830.24	Yes		190.5	No		192.5	No		183.426	No		2476.07	Yes		2245.98	Yes
BYH0227	CDK6	19571	Yes		19846.2	Yes		18019.9	Yes		14666.9	Yes		51022.5	Yes		41505	Yes		1007.89	Yes		3755.01	Yes		4458.44	Yes
BYH0228	CDK8	2662	Yes		3603.87	Yes		2957.6	Yes		3342.95	Yes		2366	Yes		2313.5	Yes		4475.01	Yes		1560.66	Yes		1301.35	Yes
BYH0229	CDK9	9412.5	Yes		9213.57	Yes		9215.2	Yes		8708.69	Yes		21794.5	Yes		9657.5	Yes		17718.3	Yes		15103.5	Yes		10144.1	Yes
BYH0230	RCC1	1991.5	Yes		1631.22	Yes		1868.07	Yes		1799.51	Yes		2474	Yes		1274.5	Yes		1654.12	Yes		1231.01	Yes		1045.24	Yes
BYH0231	CHD4	9861.5	Yes		11066	Yes		9764.87	Yes		8950.47	Yes		23976	Yes		7765	Yes		18938.5	Yes		15663.6	Yes		11904.1	Yes
BYH0232	CLNS1A	11434	Yes		10823.7	Yes		8384.4	Yes		10430.5	Yes		33754.5	Yes		23170	Yes		12862.7	Yes		12637.3	Yes		11337.8	Yes
BYH0233	KLF6	2478	Yes		2448.84	Yes		2918.53	Yes		1282.41	Yes		6629.5	Yes		2196.5	Yes		2060.01	Yes		915.412	Yes		500.035	No
BYH0234	CRIP2	472.5	Yes		473.677	Yes		398.067	Yes		432.52	Yes		557	Yes		235	No		699.203	Yes		1050.08	Yes		999.983	Yes
BYH0235	CSRP2	179	No		218.233	No		165.867	No		208.276	No		158	No		445	Yes		171.084	No		320.56	No		298.557	No
BYH0236	CTBP1	4646.5	Yes		3525.42	Yes		5333.87	Yes		3464.42	Yes		9874	Yes		4474.5	Yes		3903.88	No		3725.27	Yes		3642.99	Yes
BYH0237	CTNND1	15587	Yes		17332.4	Yes		15922.8	Yes		13377.1	Yes		44204.5	Yes		23941.5	Yes		33976.8	Yes		16379.1	Yes		14866.7	Yes
BYH0238	CTSL2	83	No		77.9404	No		106	No		97.4533	No		210.5	No		174	No		207.723	No		191.675	No		223.229	No
BYH0239	CTSZ	13842	Yes		14755.4	Yes		11285.2	Yes		10746.4	Yes		13019.5	Yes		13684	Yes		835.695	Yes		192.501	No		230.3	No
BYH0240	DAB2	1736.5	Yes		1334.54	Yes		1660.6	Yes		1540.31	Yes		40068	Yes		13572.5	Yes		9444.68	Yes		285.034	No		308.769	No
BYH0241	DKC1	20810	Yes		23579.2	Yes		24648.5	Yes		16538.9	Yes		18957.5	Yes		6477.5	Yes		13337.6	Yes		16171.7	Yes		11806.2	Yes
BYH0242	DNMT1	25613	Yes		26649.1	Yes		25966.3	Yes		23033.3	Yes		62991	Yes		35156	Yes		211375	Yes		29110.6	Yes		26239.2	Yes
BYH0243	DOK1	7679	Yes		9477.06	Yes		4846.33	Yes		5419.59	Yes		179	No		271	No		194.877	No		5903.91	Yes		2722.66	Yes
BYH0244	DYRK1A	14105	Yes		16566.1	Yes		8150.8	Yes		10504.9	Yes		15874	Yes		8085	Yes		29470.9	Yes		4041.69	Yes		4941.55	Yes
BYH0245	EEF1G	12525.5	Yes		10717.6	Yes		13193.2	Yes		7632.1	Yes		49032	Yes		9495	Yes		11099.4	Yes		22387.9	Yes		15941.1	Yes
BYH0246	EIF4B	1970	Yes		2583.6	Yes		1733	Yes		5052.67	Yes		48251	Yes		4561	Yes		48038.6	Yes		4522.53	Yes		4949.11	Yes
BYH0247	ELF5	126.5	No		91.0143	No		138.8	No		109.605	No		299.5	No		407.5	Yes		1693.95	Yes		1622.63	Yes		2036.18	Yes
BYH0248	EP300	9132	Yes		10682.4	Yes		6859.27	Yes		8124.63	Yes		16381	Yes		7029.5	Yes		2145.75	Yes		2923.04	Yes		3331.97	Yes
BYH0249	EREG	86	No		106.1	No		118.4	No		99.3105	No		198.5	No		193	No		196.023	No		209.025	No		236.007	No
BYH0250	ESR2	82	No		91.5172	No		119.6	No		86.4153	No		185	No		248	No		205.155	No		193.327	No		269.052	No
BYH0251	SLC37A4	5278	Yes		4962.04	Yes		3985.33	Yes		3172.46	Yes		8028	Yes		6124.5	Yes		11450.6	Yes		2607.44	Yes		3978.72	Yes
BYH0252	XRCC6	14154	Yes		16080.4	Yes		13100.3	Yes		12904.9	Yes		60184	Yes		27216.5	Yes		89970.6	Yes		16082.5	Yes		18400.2	Yes
BYH0253	GAS8	11436.5	Yes		9800.89	Yes		12931.2	Yes		7600.65	Yes		5602	Yes		9792.5	Yes		23107.6	Yes		3790.53	Yes		5814.07	Yes
BYH0254	GATM	93	No		95.5399	No		151.533	No		104.909	No		224	No		250.5	No		246.224	No		265.205	No		318.697	No
BYH0255	GBAS	4098	Yes		4958.52	Yes		2969.67	Yes		3686.79	Yes		2757	Yes		1975.5	Yes		5982.77	Yes		2382.72	Yes		2665.88	Yes
BYH0256	NR6A1	463	Yes		712.024	Yes		415.267	Yes		398.327	Yes		194	No		280.5	No		216.567	No		1331.81	Yes		1519.15	Yes
BYH0257	CXCL1	11819	Yes		11355.7	Yes		12159.3	Yes		13301.9	Yes		31236	Yes		168.5	No		782.257	Yes		232.984	No		251.356	No
BYH0258	GSTA4	175	No		147.333	No		215.133	No		194.289	No		1042	Yes		289	No		714.034	Yes		768.352	Yes		711.578	Yes
BYH0259	BRF1	11158	Yes		9154.73	Yes		12206.6	Yes		7908.66	Yes		56967.5	Yes		173.5	No		73833.6	Yes		13452.8	Yes		12591.8	Yes
BYH0260	HAS1	87.5	No		77.9404	No		114.8	No		95.6009	No		156	No		173	No		160.023	No		259.422	No		279.278	No
BYH0261	HDAC2	9761.5	Yes		8877.17	Yes		6046.6	Yes		7146.89	Yes		29909	Yes		14599	Yes		34218	Yes		6367.4	Yes		5984.07	Yes
BYH0262	HIF1A	10131.5	Yes		10283.1	Yes		8830.8	Yes		11612.2	Yes		40502.5	Yes		25842	Yes		31006.2	Yes		11137.8	Yes		9177.02	Yes
BYH0263	PRMT2	2448	Yes		2890.33	Yes		1927	Yes		2741.98	Yes		8541	Yes		2394	Yes		6917.69	Yes		1666.41	Yes		1666.48	Yes
BYH0264	PRMT1	5936	Yes		6948.77	Yes		7629.53	Yes		7691.63	Yes		64276.5	Yes		17338	Yes		80270.2	Yes		3949.99	Yes		3679.28	Yes
BYH0265	IGFBP7	90.5	No		106.602	No		178.533	No		170.494	No		143	No		154	No		135.222	No		242.072	No		228.7	No
BYH0266	CYR61	6537	Yes		4902.2	Yes		5678.47	Yes		3744.6	Yes		19543	Yes		4089	Yes		2902.28	Yes		2860.25	Yes		2742.35	Yes
BYH0267	TNFRSF9	10980.5	Yes		7902.66	Yes		8132.53	Yes		6051.42	Yes		143.5	No		155.5	No		131.45	No		217.287	No		240.84	No
BYH0268	IL18	2831.5	Yes		2181.33	Yes		1895.6	Yes		2278.34	Yes		3649.5	Yes		2585.5	Yes		873.315	Yes		307.341	No		319.335	No
BYH0269	IMPG1	85	No		111.631	No		112.867	No		125.748	No		138	No		156.5	No		129.472	No		214.808	No		254.186	No
BYH0270	CXCL10	73	No		76.9348	No		111.333	No		96.5265	No		168	No		177.5	No		159.18	No		218.113	No		278.512	No
BYH0271	PARP1	15634.5	Yes		13574.7	Yes		11288.2	Yes		11205.7	Yes		31655	Yes		18037.5	Yes		21746.4	Yes		5632.1	Yes		4524.67	Yes
BYH0272	AHR	7819.5	Yes		6552.03	Yes		8755.33	Yes		6576.35	Yes		17516.5	Yes		8340	Yes		19738.5	Yes		3458.41	Yes		3087.67	Yes
BYH0273	AKT2	184.5	No		213.205	No		216.6	No		259.737	No		314	No		262.5	No		289.923	No		344.519	No		383.745	No
BYH0274	AMD1	15344	Yes		12495.6	Yes		15493.3	Yes		14628.6	Yes		21017	Yes		27427	Yes		45712.9	Yes		6322.79	Yes		5642.18	Yes
BYH0275	APEH	392.5	Yes		409.816	Yes		318.933	Yes		331.284	No		3193	Yes		970.5	Yes		702.394	Yes		460.185	No		637.172	Yes
BYH0276	APOBEC1	106	No		83.9745	No		123.6	No		102.105	No		159.5	No		173.5	No		168.881	No		218.939	No		249.223	No
BYH0277	SHROOM2	7312	Yes		7276.62	Yes		6670.73	Yes		5085	Yes		164.5	No		165.5	No		148.167	No		2787.55	Yes		3812.43	Yes
BYH0278	ARAF	139.5	No		151.355	No		157.067	No		198.278	No		546	Yes		295	No		462.412	No		248.682	No		300.031	No
BYH0279	ASIP	72.5	No		84.4774	No		106.933	No		75.5814	No		185.5	No		170	No		166.072	No		185.892	No		241.05	No
BYH0280	ATP6V1B1	93.5	No		93.5285	No		118.133	No		106.784	No		201	No		184.5	No		197.575	No		299.905	No		335.613	No
BYH0281	BAI1	1298	Yes		1089.66	Yes		1084.33	Yes		1294.03	Yes		154.5	No		152	No		155.777	No		13625.4	Yes		11118.8	Yes
BYH0282	BCL6	5643	Yes		6449.95	Yes		6312.53	Yes		10237.4	Yes		21100	Yes		170.5	No		773.8	Yes		9345.8	Yes		8685.7	Yes
BYH0283	CEACAM1	92	No		120.179	No		125.933	No		156.74	No		161	No		162.5	No		158.733	No		231.332	No		282.213	No
BYH0284	BMP7	79.5	No		89.003	No		114.867	No		84.5945	No		6286	Yes		182	No		34439.6	Yes		7065.53	Yes		10584.5	Yes
BYH0285	BRS3	79.5	No		94.5342	No		114.4	No		98.3813	No		154.5	No		163.5	No		143.645	No		199.937	No		229.142	No
BYH0286	KLF5	15324.5	Yes		17241.4	Yes		11376.5	Yes		14430.2	Yes		47060.5	Yes		32628	Yes		19418.1	Yes		5773.38	Yes		5055.99	Yes
BYH0287	C5	88.5	No		125.208	No		118.467	No		104.909	No		175	No		172	No		158.119	No		397.395	No		421.951	No
BYH0288	C9	75.5	No		83.4717	No		109.533	No		79.1677	No		205.5	No		180	No		194.101	No		187.544	No		241.152	No
BYH0289	CA1	78.5	No		87.9973	No		109.8	No		71.1368	No		181.5	No		184	No		175.373	No		190.849	No		193.118	No
BYH0290	CALCR	72.5	No		74.9234	No		101.333	No		96.5265	No		178.5	No		185.5	No		175.771	No		205.72	No		239.042	No
BYH0291	CCND2	123.5	No		130.236	No		132.467	No		90.9916	No		386.5	No		548.5	Yes		2139.62	Yes		974.898	Yes		2046.33	Yes
BYH0292	CD1D	73	No		71.9063	No		103.867	No		106.784	No		167	No		190	No		167.177	No		215.634	No		226.698	No
BYH0293	CD9	515	Yes		595.364	Yes		489.267	Yes		360.107	No		6167.5	Yes		936.5	Yes		1268.64	Yes		995.552	Yes		746.755	Yes
BYH0294	CD19	75	No		73.9177	No		96.2667	No		107.724	No		164.5	No		185.5	No		157.874	No		212.329	No		235.132	No
BYH0295	CD22	93	No		91.0143	No		128.2	No		118.119	No		190.5	No		175	No		170.201	No		252.812	No		239.267	No
BYH0296	CD33	3124.5	Yes		3330.82	Yes		2199	Yes		1110.37	Yes		209.5	No		190	No		211.293	No		212.329	No		232.252	No
BYH0297	CD34	113	No		96.5456	No		130.133	No		111.49	No		168	No		180.5	No		176.809	No		231.332	No		265.293	No
BYH0298	CD47	9777.5	Yes		9845.14	Yes		11597	Yes		9542.34	Yes		29849	Yes		25961	Yes		21806.7	Yes		7541.41	Yes		7402.16	Yes
BYH0299	CDC2	13166.5	Yes		14084.6	Yes		15127.7	Yes		10757.7	Yes		6214.5	Yes		21206	Yes		32294.9	Yes		8114.78	Yes		7686.18	Yes
BYH0300	CDC25A	196	No		258.461	No		188.067	No		205.273	No		6742.5	Yes		6655	Yes		42442.6	Yes		1384.69	Yes		2173.31	Yes
BYH0301	CDC25C	3710	Yes		3614.43	Yes		4958.33	Yes		3666.45	Yes		175	No		1900.5	Yes		757.898	Yes		2462.03	Yes		2672.97	Yes
BYH0302	CDH2	13126	Yes		12504.2	Yes		10331.9	Yes		13311.2	Yes		52603.5	Yes		33181	Yes		1273.16	Yes		193.327	No		206.772	No
BYH0303	CDH5	81.5	No		82.9689	No		104.467	No		83.6862	No		175.5	No		176	No		171.773	No		200.763	No		224.694	No
BYH0304	CDH11	421.5	Yes		611.958	Yes		331	Yes		566.91	Yes		2742	Yes		180.5	No		708.775	Yes		194.153	No		222.483	No
BYH0305	CDK7	14487	Yes		11089.7	Yes		11785.4	Yes		9178.58	Yes		36320	Yes		14670.5	Yes		90357	Yes		8421.3	Yes		7900.16	Yes
BYH0306	CEBPE	87	No		94.0314	No		121.6	No		104.909	No		178	No		285.5	No		195.085	No		228.027	No		340.688	No
BYH0307	CHN1	2869	Yes		3456.03	Yes		1882.6	Yes		2214.73	Yes		1075	Yes		1662.5	Yes		2211.3	Yes		2060.5	Yes		2308.9	Yes
BYH0308	CKB	206	No		250.918	No		217.733	No		266.851	No		474	Yes		297	No		626.756	Yes		266.858	No		337.16	No
BYH0309	CKS2	22511	Yes		21727.3	Yes		21842.4	Yes		19948.6	Yes		32552.5	Yes		39504	Yes		88979.6	Yes		20191.1	Yes		19153.5	Yes
BYH0310	CLC	85.5	No		94.5342	No		116.8	No		110.547	No		193	No		268.5	No		209.882	No		229.679	No		312.71	No
BYH0311	CLU	1667.5	Yes		1747.37	Yes		1689	Yes		939.589	Yes		1787.5	Yes		3056	Yes		18457.9	Yes		5554.44	Yes		1881.04	Yes
BYH0312	CNN3	6954.5	Yes		7220.3	Yes		8297.8	Yes		6652.72	Yes		50874	Yes		8323.5	Yes		1138.25	Yes		209.025	No		302.967	No
BYH0313	COL4A2	145.5	No		208.176	No		157.6	No		219.313	No		206	No		301	No		227.061	No		222.244	No		253.748	No
BYH0314	COL4A6	91	No		87.4944	No		121.8	No		90.9916	No		175.5	No		287	No		196.004	No		200.763	No		261.054	No
BYH0315	CTNNB1	2650.5	Yes		3099.01	Yes		2737.87	Yes		2127.85	Yes		4042.5	Yes		2091.5	Yes		4272.34	Yes		3807.06	Yes		3345.14	Yes
BYH0316	CTSD	5711.5	Yes		5973.76	Yes		4904.93	Yes		4586.67	Yes		30200.5	Yes		15665	Yes		52365.2	Yes		5144.65	Yes		5171.9	Yes
BYH0317	CTSL1	919	Yes		827.677	Yes		1031.2	Yes		965.928	Yes		2067	Yes		2938	Yes		7407.14	Yes		615.507	Yes		1547.9	Yes
BYH0318	CUTL1	15514.5	Yes		15232.1	Yes		18081.1	Yes		15337.2	Yes		41027.5	Yes		22956.5	Yes		66488.6	Yes		28082.8	Yes		21933.8	Yes
BYH0319	CYB561	16947.5	Yes		17759.9	Yes		22000.7	Yes		17035.9	Yes		58261.5	Yes		28009	Yes		36962.2	Yes		33325.8	Yes		25737.9	Yes
BYH0320	DCT	129	No		177.503	No		146.8	No		755.534	Yes		174.5	No		241.5	No		197.783	No		194.98	No		266.634	No
BYH0321	GADD45A	2871.5	Yes		2293.96	Yes		2784.73	Yes		2839.72	Yes		192.5	No		799	Yes		184.951	No		2947.83	Yes		2230.47	Yes
BYH0322	DES	107	No		138.784	No		131.933	No		168.523	No		309.5	No		191	No		264.131	No		234.636	No		292.498	No
BYH0323	CFD	94	No		103.083	No		143.533	No		134.392	No		163	No		177.5	No		150.74	No		239.594	No		268.686	No
BYH0324	DPP4	4644	Yes		4758.39	Yes		3513.33	Yes		1536.08	Yes		186.5	No		171	No		175.267	No		3917.77	Yes		4010.09	Yes
BYH0325	DSG2	98.5	No		100.568	No		130.4	No		96.5265	No		1950.5	Yes		520	Yes		1468.87	Yes		231.332	No		272.493	No
BYH0326	DSG3	91	No		77.9404	No		113.4	No		87.3278	No		165.5	No		163.5	No		167.899	No		237.115	No		259.712	No
BYH0327	DUSP6	92.5	No		84.9802	No		114.467	No		95.6009	No		163	No		170.5	No		150.74	No		213.156	No		253.004	No
BYH0328	ECGF1	14523.5	Yes		12194.4	Yes		11787.9	Yes		17925	Yes		175	No		178	No		184.383	No		551.065	Yes		360.938	No
BYH0329	EGR1	144	No		138.784	No		162.133	No		180.378	No		541.5	Yes		736	Yes		386.873	No		299.079	No		321.342	No
BYH0330	EIF4E	8052	Yes		5347.22	Yes		6875.27	Yes		8725.55	Yes		18677.5	Yes		8678	Yes		30122.6	Yes		4793.52	Yes		4537.91	Yes
BYH0331	ERBB3	103	No		124.705	No		136.4	No		202.273	No		945	Yes		383.5	Yes		743.126	Yes		261.9	No		244.332	No
BYH0332	ERCC1	5712	Yes		3992.56	Yes		5417.07	Yes		4981.33	Yes		27200.5	Yes		5640.5	Yes		21265.2	Yes		6750.75	Yes		6054.33	Yes
BYH0333	EVPL	3053	Yes		2301	Yes		2288.47	Yes		885.886	Yes		3891	Yes		4031.5	Yes		32306.1	Yes		315.602	No		1224.89	Yes
BYH0334	F3	71.5	No		72.4092	No		108.867	No		95.6009	No		164	No		175	No		149.973	No		207.372	No		264.704	No
BYH0335	FCER1A	96.5	No		101.071	No		137.067	No		138.254	No		207	No		164.5	No		182.584	No		258.596	No		284.447	No
BYH0336	FES	100.5	No		114.648	No		176.933	No		133.429	No		209	No		201.5	No		217.297	No		273.467	No		304.451	No
BYH0337	FHIT	2389	Yes		2978.83	Yes		1868.4	Yes		2391.82	Yes		417.5	No		363.5	Yes		350.427	No		693.995	Yes		832.239	Yes
BYH0338	FLI1	86	No		83.9745	No		179.067	No		95.6009	No		209.5	No		187	No		188.366	No		209.025	No		287.847	No
BYH0339	FLT1	16442.5	Yes		16008.5	Yes		13653.1	Yes		19411.1	Yes		135	No		186.5	No		132.276	No		195.806	No		222.946	No
BYH0340	FMR1	4363.5	Yes		2830.5	Yes		5090	Yes		2705.85	Yes		30633.5	Yes		13525	Yes		20067.5	Yes		1525.96	Yes		1656.31	Yes
BYH0341	FVT1	1839.5	Yes		1654.35	Yes		2032.2	Yes		756.584	Yes		2459.5	Yes		6757	Yes		20686.7	Yes		408.135	No		1297.24	Yes
BYH0342	FYN	5576	Yes		5434.71	Yes		3703.67	Yes		5236.62	Yes		35813.5	Yes		10571.5	Yes		1380.1	Yes		669.209	Yes		506.699	No
BYH0343	GATA3	172.5	No		179.012	No		179.6	No		174.442	No		6467.5	Yes		193.5	No		1553.83	Yes		2691.71	Yes		2544.32	Yes
BYH0344	GML	87.5	No		78.4433	No		112	No		232.404	No		201.5	No		176.5	No		191.136	No		231.332	No		277.533	No
BYH0345	GNAZ	99.5	No		112.134	No		140.6	No		104.909	No		232.5	No		264.5	No		214.824	No		337.083	No		386.703	No
BYH0346	GRB2	4059	Yes		2444.31	Yes		3947.6	Yes		1354.23	Yes		51075.5	Yes		17231.5	Yes		38759.4	Yes		1744.08	Yes		1488.78	Yes
BYH0347	GRN	1370.5	Yes		1523.61	Yes		1093.27	Yes		2054.75	Yes		3087.5	Yes		6834.5	Yes		5712.08	Yes		1696.16	Yes		1561.4	Yes
BYH0348	GZMK	83.5	No		85.4831	No		116.933	No		80.0683	No		187.5	No		174.5	No		174.88	No		191.675	No		237.989	No
BYH0349	HCK	119.5	No		152.864	No		154.2	No		223.336	No		167.5	No		339.5	Yes		160.217	No		229.679	No		268.79	No
BYH0350	HD	1222	Yes		1273.19	Yes		1481.4	Yes		1382.77	Yes		10772	Yes		4802	Yes		2006.12	Yes		1426.82	Yes		1637.55	Yes
BYH0351	HSD17B2	82.5	No		100.568	No		113.733	No		116.22	No		165	No		162.5	No		155.32	No		214.808	No		244.106	No
BYH0352	FOXN2	12890	Yes		11099.2	Yes		11076.6	Yes		13098.6	Yes		35989.5	Yes		22281	Yes		18582.2	Yes		9988.57	Yes		10395.3	Yes
BYH0353	IRF8	81	No		86.4888	No		102.867	No		75.5814	No		179	No		173	No		170.859	No		203.241	No		221.068	No
BYH0354	ID2	3360	Yes		2474.99	Yes		3151.87	Yes		3365.32	Yes		2600.5	Yes		2131	Yes		3087.28	Yes		626.248	Yes		1689.87	Yes
BYH0355	IGFBP6	2899.5	Yes		2052.6	Yes		2285.87	Yes		730.336	Yes		919	Yes		2753.5	Yes		496.082	No		253.639	No		297.459	No
BYH0356	IL6ST	127	No		142.807	No		146.933	No		152.83	No		243	No		238	No		250.885	No		222.244	No		248.708	No
BYH0357	IL13	77.5	No		74.9234	No		106.133	No		67.6138	No		177.5	No		178.5	No		189.108	No		192.501	No		188.9	No
BYH0358	ACO1	5398	Yes		6389.11	Yes		6258.4	Yes		4388.68	Yes		325	No		391.5	Yes		402.271	No		665.905	Yes		702.333	Yes
BYH0359	IRF1	121	No		108.111	No		145.933	No		100.241	No		343	No		238	No		279.832	No		302.384	No		282.667	No
BYH0360	ITPKA	80	No		77.4376	No		105.733	No		117.169	No		171	No		187.5	No		172.012	No		221.417	No		249.557	No
BYH0361	ITPR2	95	No		102.077	No		117.8	No		89.157	No		200	No		192.5	No		190.836	No		216.46	No		214.329	No
BYH0362	JAG2	794	Yes		769.85	Yes		903.267	Yes		516.797	Yes		587	Yes		228.5	No		484.318	No		1748.21	Yes		1075.94	Yes
BYH0363	JUN	21260	Yes		22902.4	Yes		27053.1	Yes		24145.2	Yes		59429.5	Yes		45145.5	Yes		112048	Yes		38297.8	Yes		28614.7	Yes
BYH0364	CD82	4402	Yes		4324.44	Yes		4802.53	Yes		4906.72	Yes		206	No		190	No		206.308	No		5743.63	Yes		9620.38	Yes
BYH0365	KISS1	117	No		125.71	No		136.4	No		121.926	No		288	No		219	No		254.54	No		220.591	No		273.446	No
BYH0366	KRT86	82	No		80.4547	No		115.4	No		94.6765	No		266	No		189.5	No		226.866	No		615.507	Yes		336.502	No
BYH0367	AFF3	4333	Yes		4033.29	Yes		4478.13	Yes		1702.15	Yes		202	No		3312.5	Yes		202.556	No		578.329	Yes		1158.77	Yes
BYH0368	LAMB1	14015	Yes		14283.7	Yes		15787.3	Yes		16831.1	Yes		56176.5	Yes		47255	Yes		25994.6	Yes		8403.95	Yes		8361.87	Yes
BYH0369	LCP1	83.5	No		79.449	No		116.467	No		93.7534	No		187	No		208.5	No		228.412	No		206.546	No		240.713	No
BYH0370	LGALS1	9923	Yes		10371.1	Yes		11671.5	Yes		10609.8	Yes		43459.5	Yes		12211.5	Yes		39928.9	Yes		13758.5	Yes		12087	Yes
BYH0371	LIF	13735.5	Yes		14654.3	Yes		11559.9	Yes		10831	Yes		184.5	No		7093.5	Yes		195.626	No		5964.23	Yes		4221.3	Yes
BYH0372	LIFR	93	No		94.5342	No		123.533	No		109.605	No		172	No		284	No		197.142	No		218.113	No		287.512	No
BYH0373	LTF	93	No		94.0314	No		131.467	No		90.9916	No		199	No		259	No		204.34	No		219.765	No		246.214	No
BYH0374	LY6E	8659.5	Yes		8790.17	Yes		10041.5	Yes		8886.37	Yes		43338.5	Yes		10693	Yes		46075.1	Yes		10401.7	Yes		8839.87	Yes
BYH0375	LYN	3227	Yes		3754.72	Yes		2554.07	Yes		2768.54	Yes		178.5	No		250	No		192.694	No		422.18	No		347.17	No
BYH0376	TACSTD1	20049	Yes		24451.2	Yes		17029.1	Yes		25497.7	Yes		24069.5	Yes		10983	Yes		135236	Yes		23604.1	Yes		22265.5	Yes
BYH0377	MAN2A1	7357.5	Yes		7187.62	Yes		7055.73	Yes		5826.25	Yes		17056	Yes		2579	Yes		7038.67	Yes		4344.9	Yes		5608.93	Yes
BYH0378	MARK3	3780	Yes		4196.21	Yes		4610.2	Yes		4199.18	Yes		836	Yes		415.5	Yes		1334.35	Yes		2745.41	Yes		2552.52	Yes
BYH0379	MATK	107	No		115.151	No		129.6	No		106.784	No		186	No		215	No		202.102	No		330.474	No		419.773	No
BYH0380	MAZ	178	No		299.694	No		188.8	No		172.467	No		18240	Yes		5609.5	Yes		21058.9	Yes		970.767	Yes		1880.29	Yes
BYH0381	SLC3A2	728.5	Yes		851.814	Yes		687.133	Yes		752.383	Yes		664.5	Yes		870.5	Yes		3573.49	Yes		1569.75	Yes		2037.57	Yes
BYH0382	MEIS1	2559	Yes		3354.96	Yes		2959.8	Yes		2703.73	Yes		197.5	No		254.5	No		214.178	No		1682.11	Yes		2609.75	Yes
BYH0383	MGAT5	5151.5	Yes		3932.22	Yes		3368.2	Yes		3900.9	Yes		184	No		192	No		213.753	No		1526.79	Yes		3358.62	Yes
BYH0384	CD99	5134	Yes		5184.3	Yes		4317.4	Yes		4537.01	Yes		14829	Yes		2083	Yes		4483.1	Yes		2893.3	Yes		4220.4	Yes
BYH0385	CXCL9	81.5	No		91.0143	No		111	No		111.49	No		159	No		157.5	No		142.735	No		214.808	No		259.586	No
BYH0386	TRPM1	93.5	No		95.0371	No		133.533	No		107.724	No		161.5	No		235	No		209.872	No		242.898	No		289.412	No
BYH0387	MMP3	82.5	No		95.0371	No		114.667	No		109.605	No		146	No		165.5	No		133.439	No		242.898	No		242.252	No
BYH0388	MMP8	88	No		81.4603	No		110.8	No		87.3278	No		180.5	No		181	No		172.945	No		212.329	No		261.412	No
BYH0389	MMP10	103	No		105.597	No		129.867	No		112.434	No		167	No		160	No		148.602	No		238.767	No		265.935	No
BYH0390	MST1R	554	Yes		659.728	Yes		542.2	Yes		948.017	Yes		2896	Yes		174	No		683.132	Yes		475.882	No		659.207	Yes
BYH0391	MTAP	2725	Yes		2587.12	Yes		2618.33	Yes		2668.67	Yes		4759.5	Yes		1575	Yes		756.066	Yes		2957.74	Yes		3002.57	Yes
BYH0392	NUDT1	90	No		80.4547	No		145.2	No		111.49	No		233.5	No		247	No		1897.97	Yes		640.293	Yes		640.082	Yes
BYH0393	MUC2	77	No		78.9461	No		106.867	No		100.241	No		152.5	No		162	No		142.587	No		230.505	No		265.782	No
BYH0394	MYBL2	6520	Yes		4621.11	Yes		8480.07	Yes		4818.42	Yes		7757.5	Yes		12834	Yes		42230.3	Yes		3659.17	Yes		3929.05	Yes
BYH0395	NLRP2	2202.5	Yes		1581.94	Yes		1907.2	Yes		1077.68	Yes		3345	Yes		311	No		3325.4	Yes		730.347	Yes		703.097	Yes
BYH0396	NEK2	197.5	No		234.324	No		212.467	No		305.637	No		931	Yes		462	Yes		1736.15	Yes		444.487	No		467.176	No
BYH0397	NEO1	80.5	No		112.134	No		130.667	No		309.734	No		149	No		163	No		138.072	No		275.946	No		372.105	No
BYH0398	NGFR	7586.5	Yes		5824.41	Yes		6355.87	Yes		4710.26	Yes		160.5	No		179	No		1180.23	Yes		6626	Yes		6636.44	Yes
BYH0399	NME3	422.5	Yes		453.563	Yes		332.333	Yes		358.045	No		184.5	No		174	No		631.16	Yes		444.487	No		359.896	No
BYH0400	NTRK1	71	No		84.4774	No		112.867	No		101.172	No		177.5	No		183.5	No		176.066	No		229.679	No		284.63	No
BYH0401	ORC5L	15914.5	Yes		20427.4	Yes		19705.9	Yes		24226.9	Yes		55558.5	Yes		26014.5	Yes		80611.2	Yes		24414.6	Yes		20569.4	Yes
BYH0402	SLC22A18	168.5	No		184.04	No		182.2	No		314.859	No		185.5	No		251.5	No		171.139	No		7859.49	Yes		2644.9	Yes
BYH0403	P2RX1	85	No		110.122	No		117.533	No		100.241	No		175	No		169.5	No		160.799	No		194.153	No		227.163	No
BYH0404	PAK1	12276	Yes		11489.4	Yes		11515.6	Yes		14596.1	Yes		56869	Yes		30822	Yes		56880.7	Yes		7424.09	Yes		6177.35	Yes
BYH0405	REG3A	78	No		85.9859	No		107.267	No		84.5945	No		132	No		173	No		123.417	No		186.718	No		227.601	No
BYH0406	PCNA	2980	Yes		4014.69	Yes		3165.53	Yes		4996.94	Yes		1150.5	Yes		1140	Yes		1570.18	Yes		3171.72	Yes		2728.76	Yes
BYH0407	PDGFA	163.5	No		165.435	No		167.133	No		171.481	No		107.5	No		252	No		110.24	No		730.347	Yes		522.017	No
BYH0408	PDPK1	108	No		99.0598	No		130	No		123.835	No		179.5	No		197.5	No		185.336	No		241.246	No		275.629	No
BYH0409	PGF	82	No		82.9689	No		111.667	No		77.3713	No		138.5	No		170	No		133.807	No		242.072	No		278.02	No
BYH0410	PIGF	887	Yes		993.112	Yes		655.8	Yes		959.606	Yes		512	Yes		484	Yes		696.711	Yes		918.717	Yes		869.961	Yes
BYH0411	PIM1	4607.5	Yes		4626.65	Yes		4484.33	Yes		4623.08	Yes		688.5	Yes		251	No		425.075	No		5202.48	Yes		2837.3	Yes
BYH0412	PLAG1	1154	Yes		850.808	Yes		830.733	Yes		1983.78	Yes		855	Yes		2442.5	Yes		550.8	Yes		300.731	No		531.325	No
BYH0413	PLEK	88	No		123.196	No		121.533	No		158.698	No		155	No		160	No		156.748	No		228.853	No		257.039	No
BYH0414	PLS1	4460.5	Yes		4609.05	Yes		3070.8	Yes		4442.13	Yes		233.5	No		22456.5	Yes		6591.71	Yes		1865.52	Yes		2104.91	Yes
BYH0415	SEPT5	87.5	No		122.693	No		120.867	No		120.973	No		3474	Yes		3219	Yes		710.169	Yes		264.379	No		424.666	No
BYH0416	POLB	3341.5	Yes		2088.3	Yes		2624.13	Yes		1991.2	Yes		5625.5	Yes		3387	Yes		3285.28	Yes		864.189	Yes		711.413	Yes
BYH0417	PPP1CA	5760	Yes		5349.73	Yes		4959.33	Yes		3892.34	Yes		236	No		10144	Yes		5723.42	Yes		513.061	Yes		2754.38	Yes
BYH0418	PPP2R1B	13476.5	Yes		13214.7	Yes		9538.33	Yes		13181.8	Yes		23422.5	Yes		24404.5	Yes		7627.01	Yes		8966.58	Yes		11580.8	Yes
BYH0419	PPY	104.5	No		107.608	No		123.467	No		87.3278	No		270	No		210.5	No		227.871	No		246.203	No		244.617	No
BYH0420	HHEX	1836.5	Yes		1697.59	Yes		1405.67	Yes		819.628	Yes		1403.5	Yes		208	No		2866.11	Yes		437.052	No		458.614	No
BYH0421	PRKAR1A	102.5	No		104.591	No		120.8	No		91.9109	No		177.5	No		355.5	Yes		171.175	No		272.641	No		261.379	No
BYH0422	PRKCZ	9727.5	Yes		8380.36	Yes		9204	Yes		7044.68	Yes		54970.5	Yes		13470.5	Yes		5977.94	Yes		14083.1	Yes		13210.4	Yes
BYH0423	MAPK1	301	Yes		413.839	Yes		236.6	No		1646.08	Yes		30369.5	Yes		30552	Yes		52755.6	Yes		1327.68	Yes		2637.23	Yes
BYH0424	MAP2K3	79.5	No		79.9518	No		110.2	No		99.3105	No		182.5	No		232.5	No		185.037	No		194.153	No		229.683	No
BYH0425	CHMP1A	398	Yes		420.878	Yes		345.867	Yes		309.734	No		1515.5	Yes		2062	Yes		748.283	Yes		579.982	Yes		539.315	No
BYH0426	PRSS1	74	No		74.4206	No		102.867	No		104.909	No		182	No		178	No		179.246	No		201.589	No		246.165	No
BYH0427	PRTN3	133	No		163.926	No		147	No		100.241	No		195	No		182	No		195.239	No		202.415	No		204.276	No
BYH0428	PSD	116.5	No		89.5058	No		162.333	No		154.784	No		839	Yes		296.5	No		535.532	Yes		293.295	No		331.243	No
BYH0429	PSG7	226.5	No		260.975	No		215.667	No		245.542	No		197.5	No		190	No		199.978	No		228.853	No		274.679	No
BYH0430	PSMD7	8821	Yes		8232.52	Yes		6873	Yes		9417.72	Yes		56642	Yes		23329.5	Yes		132067	Yes		9014.5	Yes		7156.9	Yes
BYH0431	PTPN1	21790	Yes		20741.7	Yes		18437.1	Yes		17464.2	Yes		64052	Yes		51098.5	Yes		70112.5	Yes		18978.3	Yes		17094.9	Yes
BYH0432	PTPRF	2193.5	Yes		1657.87	Yes		1833.6	Yes		1753.99	Yes		1582.5	Yes		1978	Yes		1922.58	Yes		1713.51	Yes		1892.78	Yes
BYH0433	PTPRJ	434	Yes		544.577	Yes		410.2	Yes		2954.47	Yes		1296.5	Yes		183	No		911.3	Yes		4107.79	Yes		4389.1	Yes
BYH0434	PTPRR	171	No		136.773	No		179	No		123.835	No		509.5	Yes		297.5	No		421.409	No		324.691	No		342.193	No
BYH0435	RAD1	13276	Yes		12842.1	Yes		15421.7	Yes		9203.28	Yes		13738	Yes		14780	Yes		37614.3	Yes		9610.18	Yes		7964.13	Yes
BYH0436	PVRL2	628.5	Yes		917.183	Yes		495	Yes		472.001	Yes		25906	Yes		452.5	Yes		1090.02	Yes		275.119	No		388.073	No
BYH0437	RAB2A	12334	Yes		15156.1	Yes		12409.6	Yes		11959.3	Yes		26903	Yes		20587	Yes		46148.6	Yes		1867.18	Yes		6346.89	Yes
BYH0438	RAB3A	2457	Yes		3401.72	Yes		1985.67	Yes		3225.74	Yes		15532.5	Yes		1226.5	Yes		17154.1	Yes		7047.35	Yes		6776.74	Yes
BYH0439	RAB3B	26653.5	Yes		29904.5	Yes		29647.7	Yes		26545.8	Yes		58512	Yes		44314.5	Yes		43895.3	Yes		36538.8	Yes		27276.5	Yes
BYH0440	RAC2	101.5	No		95.0371	No		145.6	No		107.724	No		368.5	No		291	No		335.088	No		256.117	No		317.593	No
BYH0441	RALB	424.5	Yes		480.717	Yes		424.133	Yes		232.404	No		1122.5	Yes		260.5	No		583.77	Yes		280.903	No		291.413	No
BYH0442	RBP1	79.5	No		82.9689	No		115.8	No		104.909	No		200.5	No		239	No		214.339	No		220.591	No		284.606	No
BYH0443	RCVRN	83	No		82.9689	No		119.533	No		81.8743	No		195	No		238	No		205.176	No		199.11	No		222.071	No
BYH0444	REG1A	87.5	No		103.083	No		121.333	No		111.49	No		173	No		282	No		199.665	No		216.46	No		265.809	No
BYH0445	RFC1	16044	Yes		17999.2	Yes		13137.6	Yes		14041.7	Yes		7910.5	Yes		19861.5	Yes		34946.8	Yes		12054	Yes		12304.6	Yes
BYH0446	ROS1	83.5	No		85.4831	No		120.667	No		88.2417	No		178	No		265	No		195.085	No		184.239	No		228.347	No
BYH0447	RPN2	7315	Yes		7600.45	Yes		5642	Yes		6727.97	Yes		29198	Yes		46512.5	Yes		108824	Yes		9740.72	Yes		10202.4	Yes
BYH0448	RREB1	627.5	Yes		1102.23	Yes		514.667	Yes		1232.79	Yes		668	Yes		430	Yes		663.374	Yes		482.492	No		769.418	Yes
BYH0449	CLIP1	335	Yes		335.395	Yes		322.533	Yes		343.624	No		841.5	Yes		215	No		794.928	Yes		499.015	No		415.124	No
BYH0450	RXRA	2714	Yes		1848.95	Yes		1982.53	Yes		2077	Yes		745.5	Yes		2532	Yes		4032.48	Yes		3013.09	Yes		2494.99	Yes
BYH0451	S100A5	78	No		87.9973	No		105.867	No		105.846	No		146.5	No		161	No		134.666	No		207.372	No		222.584	No
BYH0452	SAFB	15966	Yes		10563.2	Yes		13031.7	Yes		12527.8	Yes		56510.5	Yes		17972	Yes		59920.4	Yes		17529.2	Yes		14738	Yes
BYH0453	SCN9A	703.5	Yes		587.822	Yes		528.267	Yes		415.93	Yes		153.5	No		162	No		137.085	No		228.853	No		246.599	No
BYH0454	CXCL6	102.5	No		85.9859	No		124.067	No		107.724	No		262	No		199.5	No		247.069	No		261.074	No		284.421	No
BYH0455	SDC4	10041	Yes		7092.58	Yes		11173.7	Yes		4405.01	Yes		53524.5	Yes		13503	Yes		63017.8	Yes		7965.24	Yes		8150.47	Yes
BYH0456	SFTPC	88	No		78.4433	No		116.867	No		90.9916	No		159	No		185	No		155.621	No		242.898	No		261.692	No
BYH0457	SH3BP2	638.5	Yes		613.467	Yes		659.067	Yes		285.191	No		176.5	No		168.5	No		332.682	No		630.379	Yes		566.386	Yes
BYH0458	SKI	233	No		207.171	No		270.533	No		146.01	No		18350	Yes		375.5	Yes		33867.1	Yes		355.259	No		432.113	No
BYH0459	SLC7A1	134.5	No		239.353	No		158.333	No		273.976	No		181	No		450	Yes		174.047	No		705.562	Yes		586.717	Yes
BYH0460	SLC19A1	5693.5	Yes		4907.73	Yes		6906.73	Yes		8363.2	Yes		49931.5	Yes		5203.5	Yes		21851.9	Yes		7159.71	Yes		5883.72	Yes
BYH0461	SMARCA4	1988.5	Yes		1730.28	Yes		1553.27	Yes		1775.16	Yes		14557.5	Yes		5375	Yes		13414.9	Yes		1037.69	Yes		1496.55	Yes
BYH0462	SMARCB1	3289	Yes		3358.98	Yes		2502.8	Yes		3237.46	Yes		173	No		187.5	No		176.831	No		1565.62	Yes		1923.73	Yes
BYH0463	SNCB	1779	Yes		1715.7	Yes		1723.8	Yes		1204.29	Yes		11735	Yes		163.5	No		4767.46	Yes		554.37	Yes		411.184	No
BYH0464	SNCG	85.5	No		91.5172	No		122.867	No		166.554	No		177	No		179.5	No		222.329	No		285.034	No		334.689	No
BYH0465	SP100	7308.5	Yes		9833.07	Yes		8586.87	Yes		11244.2	Yes		9019	Yes		11865	Yes		1157.41	Yes		8692.29	Yes		6742.32	Yes
BYH0466	SPARC	8522.5	Yes		9254.8	Yes		10045.5	Yes		12014.1	Yes		35938	Yes		5927	Yes		1052.32	Yes		231.332	No		300.573	No
BYH0467	SPG7	4274.5	Yes		4057.93	Yes		4622.73	Yes		3510.24	Yes		6195	Yes		263	No		5548.43	Yes		3843.41	Yes		2927.27	Yes
BYH0468	SPINK1	72.5	No		76.9348	No		100.4	No		80.0683	No		175	No		167	No		158.119	No		201.589	No		262.725	No
BYH0469	SSRP1	5126	Yes		5886.77	Yes		6335.8	Yes		2576.37	Yes		7830	Yes		4402.5	Yes		6877.6	Yes		2352.15	Yes		2875.12	Yes
BYH0470	STAT3	1099	Yes		1144.97	Yes		1606.27	Yes		977.52	Yes		6553	Yes		1545.5	Yes		1895.67	Yes		346.997	No		353.119	No
BYH0471	NEK4	9853.5	Yes		11302.9	Yes		8950.13	Yes		10143.1	Yes		10705	Yes		12787.5	Yes		8065.02	Yes		11370.8	Yes		10836.7	Yes
BYH0472	RPS6KB1	6615	Yes		6461.51	Yes		4979.8	Yes		8101.01	Yes		9083.5	Yes		24398.5	Yes		72177.5	Yes		10351.3	Yes		8604.71	Yes
BYH0473	SYK	71	No		83.4717	No		100.733	No		74.689	No		108	No		165	No		2940.09	Yes		11262.5	Yes		8282.43	Yes
BYH0474	ADAM17	13993	Yes		9331.23	Yes		11177.6	Yes		13822.7	Yes		65436.5	Yes		31728.5	Yes		100279	Yes		9184.69	Yes		8429.99	Yes
BYH0475	TAGLN	87	No		106.1	No		113.2	No		340.538	No		230.5	No		200.5	No		202.078	No		199.937	No		287.102	No
BYH0476	MAP3K7	534	Yes		566.702	Yes		563.133	Yes		1650.31	Yes		12146	Yes		2943	Yes		15564.1	Yes		1980.36	Yes		1061.74	Yes
BYH0477	TAL1	80.5	No		79.449	No		114.333	No		77.3713	No		172.5	No		181.5	No		167.804	No		197.458	No		250.408	No
BYH0478	TCF4	123.5	No		134.762	No		159.067	No		449.129	Yes		208.5	No		189.5	No		200.63	No		264.379	No		303.346	No
BYH0479	TFAP2B	98	No		140.293	No		142.333	No		183.352	No		348	No		180.5	No		300.556	No		272.641	No		294.139	No
BYH0480	TFAP2C	6988.5	Yes		6924.13	Yes		7566.6	Yes		5797.12	Yes		20445.5	Yes		175	No		30376.4	Yes		5552.79	Yes		10249.5	Yes
BYH0481	TFF1	86.5	No		88.5001	No		110.667	No		93.7534	No		176	No		185.5	No		169.081	No		223.07	No		239.94	No
BYH0482	TFF3	79.5	No		84.9802	No		108.333	No		85.5042	No		211	No		177.5	No		202.748	No		201.589	No		224.205	No
BYH0483	TFR2	587.5	Yes		620.004	Yes		709.133	Yes		546.017	Yes		23582.5	Yes		8955	Yes		845.558	Yes		1668.07	Yes		1435.46	Yes
BYH0484	TFRC	14820	Yes		11594	Yes		12213.1	Yes		14421	Yes		60747.5	Yes		36583	Yes		47664.3	Yes		11859.9	Yes		11152.6	Yes
BYH0485	TGFA	263.5	No		241.867	No		204.333	No		224.342	No		198	No		177.5	No		181.046	No		269.336	No		291.054	No
BYH0486	TGFB3	5824.5	Yes		5337.16	Yes		5296.87	Yes		6058.14	Yes		1412	Yes		172.5	No		579.856	Yes		10056.3	Yes		8896.53	Yes
BYH0487	TGM4	83.5	No		84.4774	No		109.933	No		74.689	No		181.5	No		177.5	No		166.521	No		198.284	No		200.6	No
BYH0488	TGFBR2	2023.5	Yes		1617.64	Yes		1756.73	Yes		3101.11	Yes		192.5	No		192.5	No		184.372	No		3018.88	Yes		1960.21	Yes
BYH0489	THBS1	6043.5	Yes		5860.62	Yes		6979.53	Yes		6514.59	Yes		14552.5	Yes		9784.5	Yes		837.772	Yes		11969.8	Yes		10238.7	Yes
BYH0490	THBS2	75	No		75.4262	No		108.867	No		100.241	No		192.5	No		190	No		183.212	No		204.894	No		240.61	No
BYH0491	THBS4	13440	Yes		14160.5	Yes		11884.1	Yes		14822.3	Yes		196.5	No		179.5	No		184.447	No		12419.2	Yes		16599	Yes
BYH0492	TIAM1	121.5	No		96.0427	No		161.067	No		172.467	No		1107.5	Yes		336	Yes		582.334	Yes		329.648	No		368.061	No
BYH0493	TIMP1	78.5	No		83.9745	No		109.8	No		80.9705	No		2964	Yes		25045.5	Yes		8705.91	Yes		218.113	No		220.552	No
BYH0494	TIMP2	4586	Yes		3333.84	Yes		5233.6	Yes		3315.24	Yes		28562	Yes		2982	Yes		52016.7	Yes		937.719	Yes		692.401	Yes
BYH0495	MSLN	240.5	No		138.281	No		310.867	Yes		346.713	No		3058	Yes		530.5	Yes		759.935	Yes		218.113	No		392.632	No
BYH0496	TLE2	87.5	No		122.191	No		121.333	No		100.241	No		204.5	No		208	No		195.794	No		422.18	No		285.25	No
BYH0497	NR2E1	85	No		95.5399	No		118.467	No		4159.97	Yes		16483	Yes		190.5	No		893.734	Yes		196.632	No		230.377	No
BYH0498	TSPAN4	1351	Yes		2305.53	Yes		1061.67	Yes		1301.42	Yes		1636.5	Yes		383	Yes		702.957	Yes		2295.14	Yes		1561	Yes
BYH0499	TNNI2	87.5	No		82.466	No		110.6	No		90.9916	No		199	No		191	No		210.28	No		9739.06	Yes		10760	Yes
BYH0500	TPD52L2	3387.5	Yes		4075.03	Yes		2685.93	Yes		3103.24	Yes		12425.5	Yes		1383.5	Yes		6213.33	Yes		990.595	Yes		1595.69	Yes
BYH0501	TPM2	8128	Yes		9080.82	Yes		9411.67	Yes		7708.48	Yes		20156	Yes		12962	Yes		852.951	Yes		17306.9	Yes		11671.5	Yes
BYH0502	TPR	13029	Yes		14117.8	Yes		11935.8	Yes		13243	Yes		52512.5	Yes		10397	Yes		51153.7	Yes		14372.3	Yes		11978.8	Yes
BYH0503	NR2C2	5271.5	Yes		5108.87	Yes		6342.2	Yes		4863.67	Yes		243.5	No		10987	Yes		4657.14	Yes		8837.7	Yes		7099.83	Yes
BYH0504	TSSC1	1619	Yes		1718.21	Yes		1537.07	Yes		2825.91	Yes		3284.5	Yes		1169	Yes		8185.57	Yes		2546.3	Yes		1537.36	Yes
BYH0505	TYROBP	82	No		81.4603	No		114.467	No		87.3278	No		187	No		230.5	No		189.401	No		186.718	No		211.041	No
BYH0506	UBE1L	86	No		107.608	No		113.267	No		177.408	No		187	No		267.5	No		210.32	No		222.244	No		282.548	No
BYH0507	UGCG	16448	Yes		19970.9	Yes		13525.5	Yes		15133.6	Yes		35201	Yes		26414	Yes		11731.3	Yes		22625.1	Yes		16977.7	Yes
BYH0508	UNG	419	Yes		498.819	Yes		420.067	Yes		824.884	Yes		2302	Yes		1047.5	Yes		6717.12	Yes		2080.33	Yes		1820.53	Yes
BYH0509	USP4	214.5	No		345.955	Yes		203.867	No		285.191	No		302	No		311	No		436.47	No		289.165	No		319.646	No
BYH0510	VAV2	1133	Yes		566.2	Yes		1892.4	Yes		1258.13	Yes		14243	Yes		1431.5	Yes		2407.5	Yes		2156.34	Yes		1874.58	Yes
BYH0511	VEGFA	590	Yes		741.189	Yes		581.8	Yes		842.759	Yes		1096.5	Yes		615	Yes		1181.81	Yes		2058.85	Yes		1954.2	Yes
BYH0512	VEGFB	16016.5	Yes		18459.8	Yes		13774.3	Yes		16947.1	Yes		45155.5	Yes		12581	Yes		106983	Yes		12296.1	Yes		13338.2	Yes
BYH0513	VIL2	7192.5	Yes		8450.25	Yes		7487.67	Yes		7508.54	Yes		18315	Yes		6820.5	Yes		21473.2	Yes		10706.5	Yes		8347.43	Yes
BYH0514	VIM	12595.5	Yes		2016.39	Yes		15966.1	Yes		18111.6	Yes		58065.5	Yes		20946.5	Yes		4276.31	Yes		711	Yes		3673.8	Yes
BYH0515	WNT10B	81.5	No		97.0484	No		111	No		147.955	No		142.5	No		153	No		132.5	No		255.291	No		260.841	No
BYH0516	YY1	29202.5	Yes		22560	Yes		26934.5	Yes		29381.2	Yes		64452	Yes		39149	Yes		143257	Yes		32262.5	Yes		23598	Yes
BYH0517	ZNF45	86.5	No		97.0484	No		118.133	No		108.664	No		163.5	No		171.5	No		367.56	No		232.984	No		243.796	No
BYH0518	ZNF202	4167.5	Yes		3740.14	Yes		3459.47	Yes		2207.31	Yes		9043.5	Yes		195.5	No		15219.1	Yes		3443.54	Yes		2634.59	Yes
BYH0519	USP7	15950.5	Yes		15424.7	Yes		12819.3	Yes		13862.1	Yes		37074.5	Yes		15959.5	Yes		61439.1	Yes		11039.5	Yes		8900.73	Yes
BYH0520	RASSF7	1260.5	Yes		451.552	Yes		1550.93	Yes		1576.27	Yes		15422.5	Yes		920	Yes		2040.54	Yes		2397.59	Yes		2082.16	Yes
BYH0521	SLC7A5	86	No		89.5058	No		123.533	No		117.169	No		170	No		176	No		253.387	No		6293.87	Yes		2605.04	Yes
BYH0522	FZD6	974	Yes		1073.57	Yes		785.333	Yes		1240.18	Yes		39857	Yes		6429.5	Yes		32331.4	Yes		784.875	Yes		1011.05	Yes
BYH0523	PLA2G10	81	No		80.4547	No		114.533	No		118.119	No		153.5	No		168	No		141.429	No		239.594	No		270.486	No
BYH0524	BCAR3	1609.5	Yes		1197.27	Yes		1252.33	Yes		973.304	Yes		38024	Yes		4396	Yes		5258.86	Yes		1109.57	Yes		951.478	Yes
BYH0525	CUL2	1085	Yes		1146.98	Yes		855.4	Yes		604.557	Yes		228.5	No		208.5	No		398.168	No		469.273	No		456.836	No
BYH0526	SLC4A7	112	No		124.202	No		138.133	No		158.698	No		175	No		247	No		184.383	No		258.596	No		289.487	No
BYH0527	GAS7	8344	Yes		3909.09	Yes		8372.47	Yes		5994.29	Yes		159.5	No		183	No		156.925	No		215.634	No		234.978	No
BYH0528	CST7	81	No		86.9916	No		116.4	No		104.909	No		190	No		190.5	No		198.694	No		250.334	No		251.533	No
BYH0529	BCAS1	76.5	No		98.557	No		110.867	No		135.357	No		156	No		157	No		153.681	No		246.203	No		291.057	No
BYH0530	AGPS	12330.5	Yes		6765.23	Yes		10321.3	Yes		12800.2	Yes		60271.5	Yes		21833.5	Yes		1555.57	Yes		183.413	No		1314.6	Yes
BYH0531	CDK10	6703.5	Yes		8201.35	Yes		5147.27	Yes		7082.87	Yes		26785.5	Yes		8060.5	Yes		39457.1	Yes		5372.68	Yes		5227.83	Yes
BYH0532	SPINT1	264	No		168.955	No		214.8	No		2119.37	Yes		191	No		182.5	No		645.728	Yes		5252.88	Yes		4742.13	Yes
BYH0533	TP73L	85	No		93.5285	No		127.8	No		116.22	No		204.5	No		177.5	No		197.01	No		3010.62	Yes		2546.49	Yes
BYH0534	PTCH2	82.5	No		82.466	No		113.733	No		94.6765	No		201.5	No		188	No		195.343	No		206.546	No		286.793	No
BYH0535	ALDH4A1	13496	Yes		14704.6	Yes		14406.5	Yes		14902.4	Yes		192	No		167.5	No		7059.83	Yes		21047.1	Yes		18452.5	Yes
BYH0536	BECN1	11719.5	Yes		12662.1	Yes		10005.9	Yes		16050.4	Yes		64301	Yes		45714	Yes		152946	Yes		9159.91	Yes		10296.5	Yes
BYH0537	PAGE1	76	No		86.9916	No		106.933	No		80.0683	No		178.5	No		170.5	No		159.395	No		205.72	No		216.722	No
BYH0538	ABCC3	81.5	No		78.4433	No		110.533	No		96.5265	No		204.5	No		270.5	No		200.05	No		218.939	No		279.103	No
BYH0539	NOL4	3518	Yes		3804	Yes		2409.13	Yes		1233.85	Yes		167	No		201.5	No		155.31	No		241.246	No		259.069	No
BYH0540	CTSF	4610	Yes		3128.68	Yes		3494.6	Yes		4868.09	Yes		251.5	No		187.5	No		235.749	No		2121.64	Yes		1983.66	Yes
BYH0541	TNFSF14	77	No		82.466	No		109.667	No		78.2687	No		141.5	No		183.5	No		137.135	No		194.98	No		250.434	No
BYH0542	TNFSF10	82	No		80.9575	No		116.333	No		109.605	No		176	No		173.5	No		177.158	No		235.463	No		286.97	No
BYH0543	TNFSF9	1778.5	Yes		1555.79	Yes		1782.87	Yes		2636.84	Yes		11824.5	Yes		1526.5	Yes		787.732	Yes		251.16	No		326.285	No
BYH0544	TNFRSF14	81	No		86.4888	No		118.733	No		107.724	No		188.5	No		188.5	No		191.017	No		230.505	No		258.942	No
BYH0545	FADD	122	No		132.247	No		141.2	No		175.43	No		203.5	No		259	No		465.805	No		303.21	No		296.579	No
BYH0546	SIGLEC5	73.5	No		81.4603	No		192.733	No		73.7983	No		200.5	No		210	No		188.594	No		190.022	No		207.646	No
BYH0547	TNFRSF10B	5939	Yes		8304.43	Yes		4577.33	Yes		5418.47	Yes		22112.5	Yes		3736	Yes		3635.92	Yes		7070.49	Yes		6622.3	Yes
BYH0548	TNFRSF10A	80	No		85.9859	No		109	No		105.846	No		188.5	No		175	No		176.192	No		235.463	No		257.09	No
BYH0549	IQGAP1	17419.5	Yes		16635.5	Yes		14230.5	Yes		13099.7	Yes		23655.5	Yes		25055	Yes		6378.15	Yes		15867.7	Yes		16884.9	Yes
BYH0550	GMPS	5688.5	Yes		5161.67	Yes		5486.07	Yes		6455.07	Yes		7547	Yes		6591	Yes		5692.45	Yes		9569.7	Yes		8481.63	Yes
BYH0551	GGH	8300.5	Yes		8652.9	Yes		5612	Yes		6315.85	Yes		26082.5	Yes		11867.5	Yes		45001	Yes		2232.35	Yes		3793.42	Yes
BYH0552	CFLAR	517.5	Yes		584.302	Yes		419.333	Yes		629.68	Yes		3083	Yes		811	Yes		1071.82	Yes		368.478	No		432.574	No
BYH0553	WISP2	83.5	No		80.4547	No		105.733	No		80.0683	No		183	No		179.5	No		185.593	No		208.198	No		224.256	No
BYH0554	WISP1	73	No		72.912	No		103.4	No		94.6765	No		180.5	No		181	No		174.598	No		207.372	No		252.104	No
BYH0555	HDAC3	27303.5	Yes		29394.6	Yes		23150.9	Yes		25387.7	Yes		60892.5	Yes		55771.5	Yes		201957	Yes		21900.5	Yes		23243.7	Yes
BYH0556	ST3GAL5	147.5	No		163.926	No		174.733	No		208.276	No		879	Yes		456.5	Yes		499.94	No		309.819	No		333.349	No
BYH0557	FUBP1	942.5	Yes		1347.62	Yes		1276.73	Yes		1089.28	Yes		1607.5	Yes		516	Yes		5857.61	Yes		1381.38	Yes		1400.91	Yes
BYH0558	CCNA1	374.5	Yes		433.952	Yes		293.067	Yes		342.595	No		226.5	No		313.5	No		7120.36	Yes		2125.77	Yes		1589.9	Yes
BYH0559	FOXH1	96	No		100.065	No		133.133	No		102.105	No		331	No		268.5	No		331.998	No		243.724	No		238.523	No
BYH0560	MBD2	9807.5	Yes		7545.64	Yes		11465.7	Yes		11193.2	Yes		218.5	No		210	No		11915.7	Yes		12227.5	Yes		10525.8	Yes
BYH0561	RAB7L1	3099.5	Yes		3114.6	Yes		3517.6	Yes		1402.85	Yes		461.5	Yes		424.5	Yes		435.756	No		2525.65	Yes		2618.42	Yes
BYH0562	SELENBP1	88.5	No		91.5172	No		125	No		101.172	No		281	No		434.5	Yes		298.668	No		461.011	No		523.643	No
BYH0563	F2RL3	93	No		84.9802	No		117.933	No		89.157	No		184.5	No		172	No		193.384	No		212.329	No		239.452	No
BYH0564	RHBDL1	316.5	Yes		480.214	Yes		311.867	Yes		222.33	No		532	Yes		245	No		414.406	No		545.282	Yes		1066.72	Yes
BYH0565	TM4SF5	92.5	No		85.4831	No		121.467	No		93.7534	No		270.5	No		192.5	No		260.057	No		212.329	No		231.532	No
BYH0566	GPRC5A	2405	Yes		3011.02	Yes		1870.6	Yes		2277.28	Yes		23043	Yes		1803.5	Yes		22448.5	Yes		359.39	No		519.309	No
BYH0567	PRC1	4605.5	Yes		3684.32	Yes		3526.4	Yes		3324.83	Yes		595	Yes		2392	Yes		929.68	Yes		1706.9	Yes		1690.05	Yes
BYH0568	NFKB1	3787	Yes		5331.63	Yes		2901.27	Yes		4493.98	Yes		3198	Yes		483	Yes		1031.21	Yes		2457.07	Yes		2750.78	Yes
BYH0569	ACOX1	7591.5	Yes		8157.6	Yes		9567.6	Yes		7183.96	Yes		20825	Yes		10309	Yes		18183.7	Yes		15668.6	Yes		11031.7	Yes
BYH0570	B2M	82	No		82.9689	No		110.267	No		116.22	No		861	Yes		1492.5	Yes		16447.7	Yes		12017.7	Yes		9224.67	Yes
BYH0571	CDH17	89.5	No		86.4888	No		123.533	No		84.5945	No		238.5	No		245	No		238.86	No		225.548	No		234.154	No
BYH0572	DNTT	86.5	No		82.466	No		116.733	No		107.724	No		177.5	No		245.5	No		205.953	No		215.634	No		267.738	No
BYH0573	FASN	3692	Yes		3902.05	Yes		4281	Yes		2268.79	Yes		6039.5	Yes		9893.5	Yes		43870.1	Yes		8693.11	Yes		7283.27	Yes
BYH0574	FLT3	22570	Yes		12338.7	Yes		33296.1	Yes		21125.5	Yes		65535	Yes		36411	Yes		33730	Yes		44865.9	Yes		34051.2	Yes
BYH0575	GNG11	25514	Yes		30475.2	Yes		24380.1	Yes		26971.1	Yes		61406	Yes		49965.5	Yes		1042.28	Yes		204.068	No		220.939	No
BYH0576	GTF2F2	13908.5	Yes		12212	Yes		10905.3	Yes		14285.3	Yes		31894	Yes		12841	Yes		23197.9	Yes		9194.61	Yes		7991.05	Yes
BYH0577	CITED1	1219.5	Yes		1096.7	Yes		1014.67	Yes		651.677	Yes		156.5	No		207.5	No		145.666	No		269.336	No		237.414	No
BYH0578	NINJ1	5392.5	Yes		4711.12	Yes		6583.33	Yes		4489.57	Yes		17867.5	Yes		9185.5	Yes		23721.5	Yes		4537.41	Yes		4622.07	Yes
BYH0579	RAB1A	9567.5	Yes		6816.52	Yes		7469.33	Yes		6630.26	Yes		39472	Yes		8989	Yes		17635.2	Yes		5228.1	Yes		4508.03	Yes
BYH0580	UCHL1	873.5	Yes		876.956	Yes		747.467	Yes		653.773	Yes		1197.5	Yes		376	Yes		556.996	Yes		223.07	No		283.14	No
BYH0581	SEMA3F	321.5	Yes		457.083	Yes		321.8	Yes		372.487	Yes		148.5	No		155.5	No		142.299	No		675.819	Yes		916.069	Yes
BYH0582	GFI1B	179.5	No		183.537	No		193.133	No		3175.66	Yes		167	No		179.5	No		161.502	No		228.027	No		288.128	No
BYH0583	PIGQ	7645.5	Yes		7011.12	Yes		10206.6	Yes		10208.3	Yes		751.5	Yes		2863	Yes		9100.38	Yes		10265.3	Yes		7393.02	Yes
BYH0584	AURKB	8100.5	Yes		6202.55	Yes		8083.27	Yes		9309.94	Yes		5010	Yes		9689	Yes		56453.6	Yes		434.573	No		6622.92	Yes
BYH0585	PTTG1	12413.5	Yes		11290.8	Yes		13311.3	Yes		14192.5	Yes		27205.5	Yes		11181	Yes		16263.6	Yes		12398.6	Yes		9180.83	Yes
BYH0586	RAB28	180.5	No		200.634	No		187	No		226.356	No		232	No		210.5	No		211.444	No		268.51	No		326.823	No
BYH0587	RAB3D	1635.5	Yes		1427.57	Yes		1338.8	Yes		1384.88	Yes		8555	Yes		2744	Yes		34013.7	Yes		3151.89	Yes		2258.09	Yes
BYH0588	GTPBP1	1479.5	Yes		1407.45	Yes		1135.93	Yes		1627.04	Yes		3662	Yes		469.5	Yes		3543.72	Yes		977.376	Yes		964.865	Yes
BYH0589	TRAF4	124.5	No		131.744	No		133.8	No		146.982	No		8048.5	Yes		2622.5	Yes		8699.72	Yes		237.941	No		384.864	No
BYH0590	ASPH	12850	Yes		8500.03	Yes		11554.8	Yes		10862.6	Yes		49156	Yes		13271	Yes		5600.19	Yes		4482.88	Yes		3586.57	Yes
BYH0591	BCL9	10518.5	Yes		7669.84	Yes		7550.6	Yes		5845.3	Yes		35905.5	Yes		19656.5	Yes		46136.2	Yes		3622.82	Yes		3468.15	Yes
BYH0592	BPHL	1007	Yes		1223.41	Yes		786.867	Yes		1194.79	Yes		30276	Yes		1407	Yes		32474.6	Yes		3731.88	Yes		3292.77	Yes
BYH0593	BRAF	11132.5	Yes		15228.1	Yes		11391.4	Yes		12728.8	Yes		11182.5	Yes		5970	Yes		1724.81	Yes		16019.7	Yes		11787.4	Yes
BYH0594	PTTG1IP	11847	Yes		12448.8	Yes		11595.1	Yes		14133.3	Yes		52115	Yes		29079	Yes		49507.7	Yes		12394.4	Yes		12200.8	Yes
BYH0595	CBLB	83	No		103.083	No		114.4	No		124.791	No		174.5	No		157	No		167.767	No		233.81	No		249.067	No
BYH0596	CD74	19861.5	Yes		21653.4	Yes		20082.6	Yes		24840.9	Yes		209	No		180.5	No		189.518	No		179.282	No		247.119	No
BYH0597	CD81	402	Yes		381.154	Yes		336.267	Yes		315.885	No		1687.5	Yes		449	Yes		832.372	Yes		538.672	Yes		751.308	Yes
BYH0598	CD151	7396.5	Yes		7539.1	Yes		8864.27	Yes		6836.91	Yes		24690	Yes		14540.5	Yes		21820.3	Yes		1796.13	Yes		4497.48	Yes
BYH0599	THY1	227.5	No		375.623	Yes		227.733	No		1039.71	Yes		200.5	No		223.5	No		207.753	No		193.327	No		212.892	No
BYH0600	CRABP1	92.5	No		79.449	No		115.867	No		86.4153	No		201.5	No		206.5	No		5065.1	Yes		8037.95	Yes		9150.75	Yes
BYH0601	CREB1	5035	Yes		5150.61	Yes		4013.2	Yes		4776.48	Yes		2176	Yes		2187.5	Yes		5537.47	Yes		2432.29	Yes		4978.72	Yes
BYH0602	CREBBP	81	No		79.449	No		110.333	No		97.4533	No		500.5	Yes		207	No		438.49	No		217.287	No		296.64	No
BYH0603	CTSH	7928.5	Yes		7503.91	Yes		10451.4	Yes		6197.07	Yes		29001	Yes		4556.5	Yes		5411.2	Yes		7745.48	Yes		9145.53	Yes
BYH0604	DFNA5	110.5	No		101.574	No		143.6	No		137.287	No		525	Yes		215	No		376.26	No		242.072	No		317.98	No
BYH0605	DNM1	3040	Yes		3022.08	Yes		2380.33	Yes		3107.49	Yes		536.5	Yes		5471.5	Yes		397.783	No		2459.55	Yes		1821.59	Yes
BYH0606	DVL3	10920.5	Yes		8265.71	Yes		10659.3	Yes		11365.6	Yes		41055.5	Yes		9353.5	Yes		26243.1	Yes		12891	Yes		11054.3	Yes
BYH0607	EPHB2	72	No		80.9575	No		99.2667	No		75.5814	No		175.5	No		166	No		297.237	No		205.72	No		240.482	No
BYH0608	EPHB4	458	Yes		489.265	Yes		426.333	Yes		1054.47	Yes		3309.5	Yes		573	Yes		5959.59	Yes		378.393	No		900.83	Yes
BYH0609	EZH2	4557	Yes		4119.28	Yes		4932.67	Yes		4293.92	Yes		4941	Yes		4930.5	Yes		4979.08	Yes		2812.33	Yes		3054.73	Yes
BYH0610	FAP	127	No		125.71	No		143.2	No		100.241	No		281	No		205	No		251.591	No		207.372	No		222.224	No
BYH0611	FARSA	93	No		114.145	No		110.467	No		108.664	No		50189.5	Yes		45040	Yes		153167	Yes		198.284	No		246.68	No
BYH0612	FGL1	79.5	No		78.4433	No		112.533	No		76.4755	No		281	No		192	No		236.928	No		209.851	No		229.758	No
BYH0613	FOLH1	86.5	No		89.003	No		111.133	No		91.9109	No		172	No		177.5	No		165.959	No		190.022	No		235.366	No
BYH0614	GOLGA2	96	No		134.259	No		123.8	No		129.582	No		1014	Yes		175	No		507.958	Yes		219.765	No		307.414	No
BYH0615	GRB14	9232	Yes		10773.4	Yes		11717.6	Yes		7501.81	Yes		736	Yes		225.5	No		425.6	No		7946.24	Yes		11345.9	Yes
BYH0616	HOXC6	110.5	No		135.767	No		127.733	No		129.582	No		183	No		215	No		170.59	No		194.98	No		246.834	No
BYH0617	FOXK2	5618.5	Yes		5509.64	Yes		4506.53	Yes		3896.62	Yes		5028.5	Yes		3948	Yes		2450.76	Yes		6314.53	Yes		5843.63	Yes
BYH0618	MCM2	11323	Yes		8709.72	Yes		10365.8	Yes		11413.3	Yes		42779	Yes		25110.5	Yes		41079.4	Yes		13170.2	Yes		11514.4	Yes
BYH0619	MLLT3	114.5	No		127.722	No		126.067	No		183.352	No		172	No		177	No		3106.17	Yes		638.641	Yes		620.899	Yes
BYH0620	MMP2	71.5	No		73.4149	No		102.333	No		102.105	No		247.5	No		181.5	No		226.608	No		199.11	No		253.391	No
BYH0621	NOTCH4	81.5	No		78.4433	No		110.067	No		75.5814	No		190	No		186	No		180.943	No		189.196	No		212.815	No
BYH0622	OVOL1	73	No		75.4262	No		109	No		110.547	No		197.5	No		188.5	No		184.004	No		12176.3	Yes		9700.01	Yes
BYH0623	SERPINB6	864.5	Yes		915.675	Yes		1090.6	Yes		902.727	Yes		478.5	Yes		417.5	Yes		527.121	Yes		499.015	No		538.964	No
BYH0624	RAB4A	8548	Yes		8554.34	Yes		5708.67	Yes		7206.42	Yes		54404	Yes		30685.5	Yes		69081.2	Yes		11892.1	Yes		8984.31	Yes
BYH0625	MAP4K2	593.5	Yes		653.191	Yes		528.6	Yes		524.099	Yes		266	No		201	No		255.039	No		424.659	No		497.984	No
BYH0626	RAB27A	19786.5	Yes		15581.6	Yes		17790.2	Yes		16950.6	Yes		17141	Yes		20217	Yes		31090.4	Yes		21830.3	Yes		17536.4	Yes
BYH0627	RABGGTB	334	Yes		459.597	Yes		294.6	Yes		485.533	Yes		204.5	No		271.5	No		207.347	No		277.598	No		316.407	No
BYH0628	RARRES3	8029	Yes		7386.24	Yes		8437.8	Yes		7380.51	Yes		166	No		205	No		184.843	No		175.977	No		3741.43	Yes
BYH0629	TSPAN7	92.5	No		110.122	No		128.467	No		148.929	No		193.5	No		169	No		186.294	No		204.894	No		232.69	No
BYH0630	TSPAN8	127	No		161.915	No		153	No		121.926	No		170	No		200.5	No		177.999	No		185.065	No		224.978	No
BYH0631	VIPR1	1881	Yes		2182.84	Yes		2122.53	Yes		1461	Yes		10988.5	Yes		250	No		792.245	Yes		1541.66	Yes		1247.42	Yes
BYH0632	XPC	13160	Yes		15387.5	Yes		15205.4	Yes		10364.3	Yes		630	Yes		14932	Yes		11110.2	Yes		8946.75	Yes		10395.9	Yes
BYH0633	SF1	5187.5	Yes		5388.45	Yes		6323.07	Yes		5008.08	Yes		7848.5	Yes		7567.5	Yes		18005.4	Yes		9620.92	Yes		4616.26	Yes
BYH0634	MAPKAPK3	10293	Yes		10320.3	Yes		9347.6	Yes		10044.4	Yes		19072.5	Yes		10469.5	Yes		13941.9	Yes		9125.21	Yes		8670.74	Yes
BYH0635	SEMA3B	12645.5	Yes		11320	Yes		15696.3	Yes		11026.6	Yes		53748.5	Yes		19106.5	Yes		20623.4	Yes		23034	Yes		16695.8	Yes
BYH0636	MLLT10	5710.5	Yes		5079.2	Yes		4792.07	Yes		6079.43	Yes		4231.5	Yes		2512.5	Yes		4149.89	Yes		6994.48	Yes		6255.77	Yes
BYH0637	CDK2AP1	122.5	No		120.179	No		153.533	No		107.724	No		235.5	No		225.5	No		235.905	No		246.203	No		250.017	No
BYH0638	USP11	168	No		184.04	No		182	No		248.58	No		8525.5	Yes		2129.5	Yes		10964.9	Yes		467.62	No		543.494	No
BYH0639	AXIN2	130	No		158.395	No		155.133	No		121.926	No		173	No		211	No		183.203	No		199.937	No		217.982	No
BYH0640	BAP1	8503.5	Yes		8597.08	Yes		8795.13	Yes		8492.63	Yes		36195.5	Yes		6598.5	Yes		1607.7	Yes		9932.39	Yes		9788.11	Yes
BYH0641	CDC23	463.5	Yes		520.944	Yes		415.467	Yes		446.013	Yes		231	No		200	No		236.092	No		699.778	Yes		954.458	Yes
BYH0642	RAB11A	7228	Yes		7522.51	Yes		6994.6	Yes		9186.44	Yes		55769.5	Yes		11086	Yes		56826.1	Yes		3524.5	Yes		1733.5	Yes
BYH0643	MGAM	106	No		127.722	No		148.8	No		231.395	No		169	No		166.5	No		181.835	No		306.514	No		1432.94	Yes
BYH0644	NMI	184.5	No		244.381	No		196.533	No		286.211	No		523.5	Yes		179	No		494.525	No		318.907	No		320.774	No
BYH0645	CCNE2	9444	Yes		6905.52	Yes		11220.9	Yes		5512.56	Yes		7908.5	Yes		19015	Yes		52594	Yes		7571.15	Yes		4866	Yes
BYH0646	PDCD5	96	No		99.5626	No		121	No		106.784	No		2723.5	Yes		417.5	Yes		2039.94	Yes		1164.92	Yes		824.058	Yes
BYH0647	SLC33A1	15722.5	Yes		13126.2	Yes		10669.1	Yes		9495.18	Yes		2468.5	Yes		5665	Yes		4320.72	Yes		10375.2	Yes		8462.38	Yes
BYH0648	XPR1	6004	Yes		5058.59	Yes		4703.67	Yes		5718.69	Yes		3730.5	Yes		4542.5	Yes		9457.88	Yes		4751.39	Yes		4824.55	Yes
BYH0649	PPARBP	5281	Yes		4855.94	Yes		4476.07	Yes		6873.97	Yes		1804	Yes		791	Yes		1512.8	Yes		1829.17	Yes		2211.01	Yes
BYH0650	GRAP2	2892.5	Yes		2468.45	Yes		2210.73	Yes		6164.58	Yes		906	Yes		201	No		489.84	No		305.688	No		338.673	No
BYH0651	CYP7B1	80	No		90.5115	No		110.4	No		127.663	No		160.5	No		171	No		144.712	No		253.639	No		295.659	No
BYH0652	ABCG2	922.5	Yes		1144.47	Yes		719.467	Yes		1296.14	Yes		199.5	No		283.5	No		10477.5	Yes		3641.82	Yes		4071.79	Yes
BYH0653	NCR1	76	No		90.5115	No		112.067	No		133.429	No		146	No		165	No		137.133	No		250.334	No		279.253	No
BYH0654	GSTO1	3912.5	Yes		2856.14	Yes		3533.4	Yes		3972.69	Yes		12583	Yes		3218	Yes		5220.28	Yes		3804.58	Yes		3148.6	Yes
BYH0655	AIM2	77.5	No		81.4603	No		113.133	No		116.22	No		153.5	No		170	No		137.567	No		243.724	No		260.483	No
BYH0656	PIGB	772	Yes		705.487	Yes		592.533	Yes		1338.39	Yes		400	No		1257	Yes		349.468	No		1770.51	Yes		1230.5	Yes
BYH0657	BAG4	76	No		77.4376	No		107.4	No		81.8743	No		177	No		170	No		167.152	No		181.761	No		248.533	No
BYH0658	RBM39	12713	Yes		10563.2	Yes		9947.87	Yes		13967.5	Yes		19739.5	Yes		12072.5	Yes		14574.4	Yes		8646.85	Yes		6938.76	Yes
BYH0659	PRDX6	3358.5	Yes		3447.98	Yes		3249.73	Yes		3338.68	Yes		6731	Yes		2441	Yes		7179.34	Yes		5280.97	Yes		3978.15	Yes
BYH0660	KRIT1	8426	Yes		8498.53	Yes		5582.87	Yes		8718.81	Yes		15799.5	Yes		3699.5	Yes		51888	Yes		4696.03	Yes		6459.65	Yes
BYH0661	RAB36	81	No		120.179	No		115.933	No		155.761	No		164	No		159	No		154.04	No		221.417	No		264.677	No
BYH0662	CD8B	91	No		100.568	No		125.533	No		105.846	No		274.5	No		209	No		232.473	No		190.849	No		290.318	No
BYH0663	CDH6	80	No		94.5342	No		112.733	No		118.119	No		154	No		158.5	No		141.429	No		194.153	No		243.003	No
BYH0664	CDK5	13973	Yes		12490.6	Yes		15419.1	Yes		12767.9	Yes		57748	Yes		31912.5	Yes		52335.7	Yes		6603.69	Yes		5983.99	Yes
BYH0665	DAPK1	252	No		273.546	No		278.6	Yes		244.53	No		194	No		167	No		171.74	No		220.591	No		251.126	No
BYH0666	DDX1	10877.5	Yes		9659.08	Yes		8469.33	Yes		11420.1	Yes		9792.5	Yes		13789	Yes		3861.22	Yes		4872.01	Yes		4788.84	Yes
BYH0667	EIF4G1	16519.5	Yes		18938	Yes		18075.2	Yes		21796.8	Yes		45358.5	Yes		27565.5	Yes		77679.9	Yes		22755.6	Yes		20145.9	Yes
BYH0668	ETV1	149.5	No		138.281	No		162.933	No		163.604	No		1349	Yes		255	No		559.907	Yes		177.63	No		268.256	No
BYH0669	FRAP1	663.5	Yes		873.436	Yes		862.733	Yes		935.376	Yes		364	No		525	Yes		338.512	No		697.3	Yes		659.644	Yes
BYH0670	HDAC1	10597.5	Yes		6821.05	Yes		10038.3	Yes		12469.3	Yes		59652.5	Yes		14731.5	Yes		26880.3	Yes		12493.6	Yes		11526.2	Yes
BYH0671	TSG101	114.5	No		138.784	No		128.4	No		415.93	Yes		1678	Yes		375	Yes		3802.19	Yes		213.982	No		676.955	Yes
BYH0672	NFKBIL1	82.5	No		74.9234	No		114.667	No		116.22	No		275.5	No		179.5	No		258.988	No		251.986	No		332.996	No
BYH0673	NME4	85.5	No		83.9745	No		112.6	No		80.0683	No		198	No		167.5	No		185.187	No		186.718	No		204.921	No
BYH0674	PLK1	3208.5	Yes		3025.1	Yes		3237.33	Yes		13762.5	Yes		29357	Yes		33221.5	Yes		179086	Yes		14365.7	Yes		9432.11	Yes
BYH0675	KLK7	99.5	No		99.0598	No		118.667	No		124.791	No		162	No		172.5	No		162.059	No		194.153	No		264.243	No
BYH0676	SCD	12499.5	Yes		12615.8	Yes		10262.4	Yes		12141.8	Yes		20170	Yes		10203.5	Yes		40570.2	Yes		15977.6	Yes		15648.5	Yes
BYH0677	SEL1L	865	Yes		1150.5	Yes		1094.07	Yes		1372.2	Yes		487	Yes		5721.5	Yes		714.011	Yes		4300.29	Yes		3455.88	Yes
BYH0678	TLE1	103	No		104.088	No		138.267	No		98.3813	No		420.5	No		243	No		351.017	No		251.16	No		269.765	No
BYH0679	TLE3	4034	Yes		4965.56	Yes		3351	Yes		4106.62	Yes		329.5	No		202.5	No		719.697	Yes		8472.52	Yes		4694.31	Yes
BYH0680	CBFA2T2	5574.5	Yes		6214.62	Yes		6199.73	Yes		5517.04	Yes		2618.5	Yes		737	Yes		2448.56	Yes		4948.02	Yes		4437.53	Yes
BYH0681	BRD2	7305	Yes		7116.72	Yes		7224.2	Yes		7716.34	Yes		1913.5	Yes		5564	Yes		15617.4	Yes		11368.3	Yes		9803.16	Yes
BYH0682	ENDOGL1	146.5	No		195.103	No		161.267	No		195.286	No		335.5	No		206.5	No		280.275	No		209.851	No		240.198	No
BYH0683	OXSR1	5446	Yes		5175.75	Yes		4646.6	Yes		4959.04	Yes		591.5	Yes		6667	Yes		439.203	No		4019.39	Yes		3976.27	Yes
BYH0684	TNFSF15	698	Yes		821.14	Yes		537.733	Yes		313.834	No		184	No		180	No		180.267	No		213.156	No		242.204	No
BYH0685	SART1	4801	Yes		5187.31	Yes		4485.67	Yes		3701.77	Yes		10349	Yes		8804	Yes		11429.7	Yes		5702.33	Yes		5244.17	Yes
BYH0686	ABL2	5991.5	Yes		9795.35	Yes		5158.33	Yes		11002.8	Yes		32971.5	Yes		39981	Yes		5426.83	Yes		3845.06	Yes		2945.02	Yes
BYH0687	AKT1	6962	Yes		6642.54	Yes		8205.6	Yes		5936.04	Yes		21035	Yes		8448	Yes		63772.5	Yes		10049.7	Yes		12506.9	Yes
BYH0688	PPM1J	113.5	No		109.117	No		127.533	No		127.663	No		222.5	No		208.5	No		210.973	No		253.639	No		314.739	No
BYH0689	ATF1	11949.5	Yes		13198.1	Yes		11847	Yes		10878.4	Yes		19804.5	Yes		16802.5	Yes		5450.4	Yes		14362.4	Yes		12801.5	Yes
BYH0690	BMI1	3109	Yes		3509.83	Yes		3169.07	Yes		3307.78	Yes		4620	Yes		747	Yes		11755.8	Yes		2129.08	Yes		1905.46	Yes
BYH0691	CBL	19196	Yes		18848.5	Yes		31182.5	Yes		27931.5	Yes		33087.5	Yes		15790	Yes		93514.7	Yes		4555.58	Yes		8619.92	Yes
BYH0692	MAP3K8	14933.5	Yes		15923.5	Yes		12984.6	Yes		7677.03	Yes		181.5	No		740	Yes		13030.7	Yes		13309	Yes		12564.2	Yes
BYH0693	DCC	95.5	No		90.5115	No		125.933	No		89.157	No		166	No		184.5	No		174.574	No		199.937	No		239.582	No
BYH0694	DEFA3	87.5	No		91.0143	No		112	No		110.547	No		186	No		206.5	No		202.102	No		190.849	No		234.518	No
BYH0695	EGFR	6504.5	Yes		8740.39	Yes		6408.87	Yes		5708.6	Yes		21890.5	Yes		7083	Yes		907.58	Yes		820.401	Yes		2531.91	Yes
BYH0696	ELK1	10863.5	Yes		11034.4	Yes		10112.5	Yes		10155.5	Yes		38542.5	Yes		16619	Yes		35620.5	Yes		11139.4	Yes		10549.4	Yes
BYH0697	CTTN	82	No		84.9802	No		112.6	No		89.157	No		172.5	No		177	No		174.176	No		204.068	No		206.179	No
BYH0698	EPHA3	12774	Yes		13264.5	Yes		15292.7	Yes		10585	Yes		22021.5	Yes		12550.5	Yes		38184.4	Yes		10371.9	Yes		9687.26	Yes
BYH0699	NR2F6	445	Yes		409.313	Yes		407.6	Yes		261.769	No		180	No		197	No		427.698	No		1040.99	Yes		1166.28	Yes
BYH0700	ERBB4	1922.5	Yes		3368.03	Yes		2655.73	Yes		3128.78	Yes		216.5	No		239.5	No		276.496	No		29738.5	Yes		25637	Yes
BYH0701	PPP2R5B	310	Yes		419.873	Yes		276.133	No		312.809	No		311.5	No		231.5	No		287.79	No		255.291	No		294.321	No
BYH0702	ETS1	21189.5	Yes		27040.8	Yes		17996.3	Yes		23424.9	Yes		60721.5	Yes		38281.5	Yes		1248.65	Yes		194.09	No		366.465	No
BYH0703	FGF3	86	No		84.4774	No		136.133	No		91.9109	No		205.5	No		229	No		222.789	No		195.806	No		229.426	No
BYH0704	FGR	195.5	No		149.847	No		177.6	No		132.466	No		296.5	No		271.5	No		283.519	No		274.293	No		305.402	No
BYH0705	FOS	710.5	Yes		633.078	Yes		871.733	Yes		1260.24	Yes		144	No		1567.5	Yes		141.035	No		3415.45	Yes		3037.49	Yes
BYH0706	GNB2	83.5	No		81.9632	No		110.4	No		111.49	No		1355.5	Yes		294	No		3935.54	Yes		237.115	No		241.712	No
BYH0707	GPD1	73	No		77.9404	No		104.333	No		108.664	No		157.5	No		176.5	No		144.953	No		232.984	No		276.916	No
BYH0708	GPT	81.5	No		80.4547	No		108.2	No		118.119	No		173	No		180.5	No		170.99	No		247.029	No		251.688	No
BYH0709	GRB7	94.5	No		115.654	No		133.933	No		203.273	No		240	No		164	No		214.899	No		368.478	No		307.654	No
BYH0710	RAPGEF1	4895.5	Yes		3288.08	Yes		6077	Yes		5871.07	Yes		11485.5	Yes		3625	Yes		4409.54	Yes		6946.56	Yes		6103.4	Yes
BYH0711	GRPR	81	No		98.557	No		122.467	No		177.408	No		146.5	No		176	No		142.096	No		260.248	No		242.789	No
BYH0712	GZMM	190.5	No		76.9348	No		151.333	No		108.664	No		164	No		176	No		154.04	No		220.591	No		271.646	No
BYH0713	NCKAP1L	83.5	No		85.9859	No		124.4	No		147.955	No		201	No		163	No		167.041	No		268.51	No		259.863	No
BYH0714	HIP1	1231.5	Yes		1507.52	Yes		989.6	Yes		1458.88	Yes		11625.5	Yes		4950	Yes		3349.09	Yes		1059.99	Yes		1107.52	Yes
BYH0715	HSPA5	19302.5	Yes		21245.6	Yes		17721.7	Yes		18664.1	Yes		38447	Yes		23555	Yes		45591.1	Yes		18031.5	Yes		14260.9	Yes
BYH0716	SMAD4	6785	Yes		4524.07	Yes		5362.33	Yes		3636.47	Yes		489	Yes		204.5	No		575.082	Yes		2133.21	Yes		3561.18	Yes
BYH0717	MAF	112	No		138.784	No		136.267	No		150.878	No		168	No		178	No		164.365	No		328.821	No		315.27	No
BYH0718	MCF2	80	No		78.4433	No		115.067	No		103.973	No		222	No		175.5	No		196.659	No		282.555	No		302.315	No
BYH0719	MPL	137.5	No		108.111	No		186.6	No		169.508	No		378	No		193.5	No		294.982	No		310.645	No		322.781	No
BYH0720	MYB	1795	Yes		1411.48	Yes		1716.67	Yes		2634.72	Yes		183	No		404	Yes		181.148	No		5076.9	Yes		4381.81	Yes
BYH0721	MYO1A	76	No		79.449	No		130.733	No		5034.83	Yes		181.5	No		174.5	No		168.734	No		216.46	No		249.249	No
BYH0722	NEFM	80.5	No		74.4206	No		110.6	No		108.664	No		201.5	No		181	No		207.364	No		223.896	No		287.331	No
BYH0723	NEU2	84	No		115.151	No		119.933	No		105.846	No		173.5	No		173.5	No		170.724	No		228.027	No		283.088	No
BYH0724	PRKCE	2738	Yes		2294.97	Yes		2122.8	Yes		1895.88	Yes		161.5	No		11324	Yes		250.638	No		1684.59	Yes		2063.25	Yes
BYH0725	RALA	4268.5	Yes		4137.88	Yes		6336.73	Yes		3808.83	Yes		761	Yes		5290	Yes		1291.04	Yes		893.105	Yes		1506.83	Yes
BYH0726	SEPP1	74	No		75.9291	No		108.933	No		78.2687	No		182.5	No		174.5	No		186.704	No		9103.73	Yes		6149.04	Yes
BYH0727	SKIL	20454	Yes		26001.4	Yes		21579.6	Yes		24604.3	Yes		29390.5	Yes		18116	Yes		32924.1	Yes		7184.5	Yes		13823.3	Yes
BYH0728	SLC20A1	3661	Yes		3168.4	Yes		2566.67	Yes		3429.26	Yes		8322	Yes		6859	Yes		2390.59	Yes		1136	Yes		1964.36	Yes
BYH0729	SRC	503.5	Yes		823.152	Yes		435.667	Yes		897.462	Yes		413	No		178	No		312.556	No		418.876	No		359.565	No
BYH0730	TFF2	73	No		84.9802	No		106.2	No		88.2417	No		179	No		166.5	No		169.221	No		216.46	No		252.489	No
BYH0731	TIE1	81.5	No		104.088	No		115.2	No		122.88	No		162	No		168.5	No		149.98	No		205.72	No		255.962	No
BYH0732	TP73	1224	Yes		1237.49	Yes		1333.33	Yes		1659.83	Yes		193.5	No		173.5	No		189.787	No		1730.86	Yes		1625.84	Yes
BYH0733	WNT1	70	No		84.9802	No		108.733	No		118.119	No		154.5	No		166.5	No		146.557	No		195.806	No		227.986	No
BYH0734	XRCC3	6131.5	Yes		4447.63	Yes		5160.67	Yes		7550.1	Yes		12944.5	Yes		1215	Yes		11614.9	Yes		2462.03	Yes		4725.33	Yes
BYH0735	YES1	20888.5	Yes		21339.1	Yes		18786.3	Yes		23009.7	Yes		20284.5	Yes		22949.5	Yes		60635.1	Yes		22166.5	Yes		18701.5	Yes
BYH0736	CCDC6	3141.5	Yes		2904.92	Yes		3246.93	Yes		6642.61	Yes		6723	Yes		6860	Yes		5020.74	Yes		7661.21	Yes		4889.06	Yes
BYH0737	MLF2	1147	Yes		1555.79	Yes		989.867	Yes		2033.57	Yes		6090.5	Yes		1865	Yes		2227.83	Yes		1188.88	Yes		1726.45	Yes
BYH0738	AKT3	9643	Yes		9978.39	Yes		8999.87	Yes		12895.7	Yes		13222	Yes		19284	Yes		1827.07	Yes		261.074	No		271.101	No
BYH0739	HDAC5	225	No		274.552	No		215.067	No		258.722	No		1903	Yes		755.5	Yes		1515.5	Yes		1286.37	Yes		1245.06	Yes
BYH0740	SCARB2	2822	Yes		2952.69	Yes		2379	Yes		3075.61	Yes		4399	Yes		4638	Yes		7846.18	Yes		1650.72	Yes		1840.28	Yes
BYH0741	MLANA	111	No		107.105	No		124.667	No		113.379	No		208.5	No		170.5	No		203.099	No		223.896	No		272.931	No
BYH0742	LGALS3BP	89.5	No		93.0257	No		115.6	No		107.724	No		208.5	No		173	No		193.839	No		207.372	No		227.984	No
BYH0743	LHX1	86.5	No		119.173	No		108.333	No		111.49	No		157.5	No		172.5	No		150.376	No		1126.09	Yes		1133.23	Yes
BYH0744	LYL1	70.5	No		83.4717	No		106.6	No		80.0683	No		181.5	No		169	No		176.479	No		203.241	No		231.868	No
BYH0745	MRE11A	5777	Yes		8643.85	Yes		4671.2	Yes		5985.33	Yes		7452	Yes		5680	Yes		10055.7	Yes		2334.8	Yes		1817.98	Yes
BYH0746	ATP8B1	4978	Yes		5495.56	Yes		3813.53	Yes		5491.27	Yes		13468	Yes		6049	Yes		3057.26	Yes		2896.6	Yes		3307.29	Yes
BYH0747	RBL2	1235	Yes		1357.17	Yes		1460	Yes		1251.79	Yes		1334	Yes		439	Yes		790.536	Yes		2400.07	Yes		2382.38	Yes
BYH0748	RGS4	95.5	No		94.0314	No		136.2	No		108.664	No		385.5	No		280	No		311.597	No		243.724	No		277.043	No
BYH0749	CCL8	89.5	No		81.4603	No		109.533	No		86.4153	No		172	No		173.5	No		156.974	No		208.198	No		229.296	No
BYH0750	SDCBP	11898	Yes		12228.1	Yes		16065.1	Yes		16392.6	Yes		21650	Yes		17472	Yes		30987.3	Yes		19104.7	Yes		14158.9	Yes
BYH0751	SLC1A5	2272	Yes		2247.7	Yes		3244.47	Yes		2115.14	Yes		5141.5	Yes		2276	Yes		3910.99	Yes		1478.87	Yes		2465.72	Yes
BYH0752	SSX1	343.5	Yes		530.498	Yes		278.8	Yes		233.413	No		217	No		197.5	No		211.027	No		221.417	No		261.077	No
BYH0753	SYT1	7422	Yes		10704	Yes		6674.6	Yes		5736.61	Yes		604	Yes		212	No		960.157	Yes		5635.4	Yes		7432.95	Yes
BYH0754	TERF2	154.5	No		191.08	No		187.8	No		182.361	No		2531	Yes		585.5	Yes		1041.14	Yes		370.131	No		444.917	No
BYH0755	ERCC4	302.5	Yes		401.268	Yes		261	No		338.48	No		193	No		208.5	No		567.61	Yes		432.094	No		522.386	No
BYH0756	UBXD6	8536	Yes		7658.78	Yes		8865.07	Yes		5566.33	Yes		19777.5	Yes		7662	Yes		19460.3	Yes		13152.9	Yes		9987.84	Yes
BYH0757	PTPRU	116	No		98.557	No		150.933	No		100.241	No		181.5	No		192.5	No		200.268	No		248.682	No		262.951	No
BYH0758	ACTR3	12107.5	Yes		13321.8	Yes		13787.1	Yes		13232.6	Yes		45931.5	Yes		18678.5	Yes		15032.6	Yes		18544.5	Yes		14119.8	Yes
BYH0759	TSPAN1	128.5	No		123.699	No		155	No		133.429	No		169	No		174	No		179.751	No		248.682	No		269.791	No
BYH0760	RAD50	4747	Yes		4036.31	Yes		5498.2	Yes		2764.29	Yes		2715.5	Yes		10489	Yes		8346.01	Yes		1763.9	Yes		2692.41	Yes
BYH0761	KIF20A	5461	Yes		6280.49	Yes		6078.27	Yes		4876.92	Yes		1084	Yes		607.5	Yes		1282.9	Yes		8458.48	Yes		6901.49	Yes
BYH0762	ACTR1A	5731	Yes		5837.99	Yes		6483.07	Yes		5469.99	Yes		15610.5	Yes		8124	Yes		21497.8	Yes		9248.31	Yes		7220.21	Yes
BYH0763	PDZK1IP1	101	No		134.259	No		116.933	No		103.039	No		184.5	No		173	No		183.855	No		212.329	No		233.692	No
BYH0764	PRDX2	4756.5	Yes		5107.86	Yes		4557.47	Yes		8413.84	Yes		37620.5	Yes		11732.5	Yes		32298.9	Yes		20179.6	Yes		16605.1	Yes
BYH0765	GPA33	81	No		74.4206	No		107.533	No		94.6765	No		175.5	No		179	No		176.619	No		192.501	No		215.18	No
BYH0766	STX6	1901	Yes		2525.77	Yes		1689.07	Yes		2449.09	Yes		2623.5	Yes		1352.5	Yes		7996.47	Yes		8303.15	Yes		5610.96	Yes
BYH0767	DSCR1L1	17917	Yes		18064.6	Yes		17260.3	Yes		16145.6	Yes		187.5	No		194.5	No		192.481	No		185.892	No		203.25	No
BYH0768	ABCC4	2454.5	Yes		3153.32	Yes		2372	Yes		2740.91	Yes		6282.5	Yes		219.5	No		814.921	Yes		983.986	Yes		1731.36	Yes
BYH0769	CDK2AP2	6015.5	Yes		3933.73	Yes		6462.93	Yes		8553.41	Yes		30983	Yes		7796.5	Yes		36300.1	Yes		4696.03	Yes		3712.85	Yes
BYH0770	STUB1	4487.5	Yes		4183.14	Yes		3513.27	Yes		4543.64	Yes		54659	Yes		7506.5	Yes		50283	Yes		2714.02	Yes		2356.16	Yes
BYH0771	STAG1	13402.5	Yes		14719.2	Yes		17309.5	Yes		20662.3	Yes		28099.5	Yes		20907	Yes		47298.1	Yes		17008.7	Yes		14280.8	Yes
BYH0772	BCAS2	14559.5	Yes		12004.3	Yes		17969.3	Yes		17592.4	Yes		19049	Yes		30374	Yes		103535	Yes		16946.7	Yes		14376.9	Yes
BYH0773	NBR1	8663.5	Yes		7280.64	Yes		10451.4	Yes		12385.7	Yes		53641.5	Yes		15710	Yes		55467.4	Yes		10607.4	Yes		10487.9	Yes
BYH0774	SMAD2	10743.5	Yes		9299.05	Yes		13605.5	Yes		14958.1	Yes		12161.5	Yes		21423	Yes		37919.8	Yes		12981	Yes		11161.2	Yes
BYH0775	SMAD3	10747	Yes		9650.03	Yes		10594.6	Yes		7847.92	Yes		4429.5	Yes		1104	Yes		33608.5	Yes		9048.37	Yes		5208.34	Yes
BYH0776	SMAD5	12283	Yes		10368.1	Yes		10518.8	Yes		10261	Yes		17670.5	Yes		30731	Yes		6335.98	Yes		5298.32	Yes		4620.93	Yes
BYH0777	MCM6	889.5	Yes		485.242	Yes		699.267	Yes		492.823	Yes		689	Yes		307.5	No		745.912	Yes		565.936	Yes		518.462	No
BYH0778	MFI2	958.5	Yes		655.705	Yes		904.2	Yes		907.992	Yes		490	Yes		392	Yes		339.884	No		348.65	No		393.182	No
BYH0779	MLL	793.5	Yes		603.913	Yes		668.333	Yes		597.233	Yes		2296.5	Yes		376	Yes		18269.4	Yes		520.496	Yes		536.699	No
BYH0780	MLLT4	1044.5	Yes		776.387	Yes		903.6	Yes		325.12	No		370	No		332	No		458.19	No		697.3	Yes		772.324	Yes
BYH0781	MMP11	76.5	No		283.472	No		109	No		109.605	No		129.5	No		153.5	No		107.591	No		244.551	No		224.354	No
BYH0782	MTHFR	90	No		99.0598	No		128.4	No		172.467	No		171	No		329	No		162.544	No		243.724	No		273.443	No
BYH0783	MXI1	9758.5	Yes		6055.72	Yes		8617.2	Yes		8644.58	Yes		145	No		172.5	No		8010.92	Yes		7409.22	Yes		5889.86	Yes
BYH0784	S100A2	3723.5	Yes		3293.61	Yes		3470.4	Yes		3505.98	Yes		2780	Yes		8438	Yes		2412.57	Yes		1153.35	Yes		960.859	Yes
BYH0785	TSPAN31	73.5	No		78.9461	No		98.9333	No		81.8743	No		159.5	No		166.5	No		142.976	No		185.892	No		224.13	No
BYH0786	SIX1	1355.5	Yes		1389.85	Yes		1222.13	Yes		2502.12	Yes		3860.5	Yes		3138	Yes		2072.08	Yes		1823.39	Yes		1971.43	Yes
BYH0787	TBX2	210	No		259.466	No		201.6	No		135.357	No		166.5	No		183.5	No		861.685	Yes		2685.1	Yes		1823.91	Yes
BYH0788	VPS72	7515	Yes		5123.96	Yes		9787.13	Yes		8830.14	Yes		44622.5	Yes		13544	Yes		43736.9	Yes		8647.67	Yes		8341.91	Yes
BYH0789	ZBTB16	131	No		123.699	No		181.667	No		151.853	No		668.5	Yes		294.5	No		462.593	No		323.864	No		357.082	No
BYH0790	ARMET	106.5	No		121.185	No		139.2	No		139.221	No		215	No		487	Yes		212.672	No		330.474	No		298.453	No
BYH0791	TAX1BP1	91.5	No		138.784	No		120.6	No		230.387	No		179	No		165	No		188.327	No		209.851	No		256.758	No
BYH0792	CDC42BPB	1949	Yes		2461.41	Yes		1733.93	Yes		2184	Yes		21720	Yes		14444	Yes		41903.5	Yes		1427.65	Yes		1374.62	Yes
BYH0793	IKZF1	68	No		85.9859	No		106.067	No		152.83	No		147	No		159.5	No		156.956	No		199.11	No		238.991	No
BYH0794	CRISP3	93.5	No		75.4262	No		122.333	No		84.5945	No		230.5	No		182	No		220.085	No		195.806	No		235.906	No
BYH0795	TFG	11980	Yes		13451	Yes		13578.9	Yes		15274.4	Yes		27721.5	Yes		13409.5	Yes		48569.8	Yes		3900.42	Yes		3930.36	Yes
BYH0796	DLC1	1670.5	Yes		1302.36	Yes		1255.27	Yes		1591.07	Yes		2889	Yes		2658.5	Yes		765.104	Yes		590.722	Yes		5190.64	Yes
BYH0797	MYL9	4199.5	Yes		3813.05	Yes		3560.47	Yes		4456.47	Yes		7312.5	Yes		3113	Yes		816.482	Yes		297.426	No		306.839	No
BYH0798	NDC80	12290.5	Yes		9614.83	Yes		14536.5	Yes		18225.6	Yes		23568	Yes		26588.5	Yes		33038.8	Yes		13374.3	Yes		10774.5	Yes
BYH0799	PPIE	1934.5	Yes		1867.55	Yes		1994.13	Yes		2159.63	Yes		1464.5	Yes		1654.5	Yes		2849.71	Yes		4141.66	Yes		3304.55	Yes
BYH0800	LRMP	80.5	No		78.4433	No		114.8	No		91.9109	No		196	No		173.5	No		183.706	No		205.72	No		266.402	No
BYH0801	NCK1	128	No		141.801	No		140.8	No		157.719	No		345	No		238.5	No		286.299	No		239.594	No		238.086	No
BYH0802	NFRKB	3944	Yes		5479.46	Yes		3585.2	Yes		6564	Yes		9712	Yes		5926.5	Yes		13763.5	Yes		3607.12	Yes		2777.95	Yes
BYH0803	NTRK2	96	No		94.5342	No		132.2	No		92.8315	No		218	No		205	No		218.158	No		1261.58	Yes		1310.48	Yes
BYH0804	NUMA1	8485.5	Yes		6333.79	Yes		9177.13	Yes		9537.85	Yes		52146.5	Yes		14869.5	Yes		25635.3	Yes		13284.2	Yes		10936.5	Yes
BYH0805	PBX3	11076.5	Yes		11496	Yes		9094.47	Yes		10525.2	Yes		27979.5	Yes		2675.5	Yes		46074.5	Yes		3703.79	Yes		6197.66	Yes
BYH0806	PCM1	9796.5	Yes		10493.3	Yes		11437.5	Yes		13870.2	Yes		5444	Yes		19631.5	Yes		18014.6	Yes		9767.15	Yes		10204.8	Yes
BYH0807	PDE4A	5605.5	Yes		4429.53	Yes		3611.87	Yes		3572.24	Yes		180	No		183.5	No		193.012	No		4732.38	Yes		2825.19	Yes
BYH0808	PDGFRA	108.5	No		77.9404	No		117.6	No		71.1368	No		175.5	No		167.5	No		166.388	No		193.327	No		198.492	No
BYH0809	ENPP1	279.5	No		307.739	No		262.067	No		330.256	No		456.5	Yes		233.5	No		890.307	Yes		657.643	Yes		617.22	Yes
BYH0810	SERPINI2	70.5	No		77.4376	No		103.333	No		68.4917	No		181	No		175	No		176.25	No		182.587	No		213.844	No
BYH0811	PIK3CA	18535.5	Yes		21275.2	Yes		16085.8	Yes		18443.1	Yes		40186	Yes		39370.5	Yes		59396	Yes		13860.1	Yes		14271.9	Yes
BYH0812	PITPNA	4427	Yes		4227.89	Yes		3955.73	Yes		5931.55	Yes		36115	Yes		16201	Yes		16540.1	Yes		5566.83	Yes		3652.83	Yes
BYH0813	PLCD1	311.5	Yes		384.674	Yes		287.467	Yes		510.54	Yes		184	No		255.5	No		2493.04	Yes		1148.4	Yes		1031.83	Yes
BYH0814	PLCL1	79	No		80.9575	No		110.467	No		82.7795	No		179.5	No		176	No		171.627	No		209.851	No		236.958	No
BYH0815	POU2AF1	107	No		99.0598	No		129.133	No		101.172	No		254.5	No		194.5	No		225.625	No		287.512	No		296.863	No
BYH0816	PPARD	11421.5	Yes		11760.5	Yes		12519.7	Yes		15272	Yes		22894.5	Yes		1543	Yes		3314.43	Yes		8765.82	Yes		6508.39	Yes
BYH0817	FOSL1	242	No		290.14	No		291.867	Yes		599.326	Yes		682	Yes		1463	Yes		552.102	Yes		385.828	No		370.472	No
BYH0818	PRKCH	344.5	Yes		476.191	Yes		353.867	Yes		461.599	Yes		433.5	No		354	Yes		965.721	Yes		885.67	Yes		668.108	Yes
BYH0819	DNAJC3	13478	Yes		13993.1	Yes		14799.7	Yes		12035.8	Yes		2823	Yes		2766.5	Yes		3741.76	Yes		8445.26	Yes		8050.51	Yes
BYH0820	DPF2	9289	Yes		10300.2	Yes		14085.4	Yes		12254.1	Yes		43213	Yes		12811	Yes		43317.7	Yes		14803.6	Yes		11871.7	Yes
BYH0821	RRAS	119.5	No		133.756	No		147.2	No		130.543	No		221.5	No		245	No		225.123	No		209.025	No		259.407	No
BYH0822	S100A1	461.5	Yes		508.876	Yes		456.667	Yes		407.643	Yes		227.5	No		260	No		259.495	No		1578.01	Yes		1285.68	Yes
BYH0823	CCL7	121.5	No		110.625	No		152.2	No		120.021	No		294.5	No		205.5	No		274.159	No		294.948	No		266.545	No
BYH0824	CEACAM5	766	Yes		85.9859	No		383.867	Yes		110.547	No		169.5	No		163	No		152.346	No		349.476	No		363.893	No
BYH0825	TNFAIP2	897.5	Yes		1169.11	Yes		947	Yes		1494.83	Yes		163.5	No		163	No		169.291	No		695.647	Yes		583.581	Yes
BYH0826	RECK	154.5	No		240.358	No		361.4	Yes		2072.76	Yes		141.5	No		157	No		133.075	No		306.514	No		262.224	No
BYH0827	TYRO3	5148.5	Yes		5794.24	Yes		4464.13	Yes		3773.5	Yes		1536.5	Yes		1583.5	Yes		780.017	Yes		7896.67	Yes		7255.75	Yes
BYH0828	VARS	1663.5	Yes		1807.21	Yes		1379.4	Yes		4082.66	Yes		22237	Yes		10926	Yes		25264.5	Yes		5194.22	Yes		1649.5	Yes
BYH0829	XRCC1	120.5	No		121.185	No		167.2	No		123.835	No		209.5	No		163	No		208.194	No		273.467	No		278.171	No
BYH0830	MAD2L2	1646.5	Yes		1482.38	Yes		1658.67	Yes		1845.04	Yes		17928.5	Yes		5042	Yes		11981.8	Yes		6214.56	Yes		3512.36	Yes
BYH0831	SLC30A9	11936	Yes		11801.7	Yes		8684.13	Yes		9427.82	Yes		3153.5	Yes		7651.5	Yes		10404.7	Yes		6402.1	Yes		6431.55	Yes
BYH0832	VAT1	3649.5	Yes		4502.95	Yes		2689	Yes		3483.6	Yes		8925.5	Yes		9634.5	Yes		889.43	Yes		3330.35	Yes		2250.1	Yes
BYH0833	RNASEH2A	2974.5	Yes		2344.25	Yes		3692.07	Yes		3073.48	Yes		6335.5	Yes		3589.5	Yes		11878	Yes		4086.31	Yes		3070.53	Yes
BYH0834	HTATIP2	1236.5	Yes		1173.13	Yes		1055.07	Yes		1437.74	Yes		60981	Yes		29992	Yes		105377	Yes		1482.18	Yes		1415.81	Yes
BYH0835	CXCL13	85.5	No		84.4774	No		120.533	No		105.846	No		164	No		181	No		159.124	No		261.9	No		241.452	No
BYH0836	MCAM	704	Yes		573.742	Yes		744.067	Yes		831.193	Yes		12088.5	Yes		8273.5	Yes		1305.29	Yes		295.774	No		302.417	No
BYH0837	POLH	4579	Yes		5137.53	Yes		4049.67	Yes		4908.93	Yes		16058	Yes		5145	Yes		26981.4	Yes		2343.06	Yes		2025.5	Yes
BYH0838	RELB	5125.5	Yes		4630.67	Yes		6906.8	Yes		5840.82	Yes		45354	Yes		9916	Yes		25489.8	Yes		2921.39	Yes		2103.91	Yes
BYH0839	SLC2A1	90.5	No		86.4888	No		119.267	No		121.926	No		170	No		331.5	No		1180.03	Yes		280.903	No		359.813	No
BYH0840	TFE3	4896	Yes		4128.33	Yes		4234.8	Yes		6217.24	Yes		31461	Yes		198	No		2086.78	Yes		7400.96	Yes		6585.59	Yes
BYH0841	ZNF217	7141	Yes		8119.38	Yes		8238	Yes		7593.91	Yes		4643	Yes		3111.5	Yes		26335.1	Yes		14420.2	Yes		9845.18	Yes
BYH0842	SCGB1D2	77	No		75.4262	No		112.933	No		103.973	No		182.5	No		181	No		184.482	No		263.553	No		262.435	No
BYH0843	LBX1	90.5	No		108.111	No		142.133	No		154.784	No		169.5	No		160.5	No		160.723	No		298.253	No		263.151	No
BYH0844	GNA13	4807.5	Yes		3399.71	Yes		4926.93	Yes		5266.72	Yes		15093.5	Yes		6728.5	Yes		17157.9	Yes		4484.53	Yes		3962.51	Yes
BYH0845	TNFSF13B	111.5	No		103.083	No		133.267	No		153.806	No		143	No		158.5	No		129.777	No		296.6	No		264.488	No
BYH0846	JARID1B	9481	Yes		7705.54	Yes		9284.13	Yes		13510	Yes		18913.5	Yes		11626.5	Yes		10591.6	Yes		15029.9	Yes		11406.6	Yes
BYH0847	VAMP5	678.5	Yes		866.396	Yes		779.6	Yes		1085.06	Yes		161.5	No		184.5	No		2501.85	Yes		2682.62	Yes		2102.93	Yes
BYH0848	SEPT9	326	Yes		364.56	Yes		425.333	Yes		609.789	Yes		392	No		393	Yes		489.644	No		493.232	No		444.825	No
BYH0849	WNK2	189.5	No		250.415	No		213.933	No		313.834	No		16315.5	Yes		168	No		5445.86	Yes		1053.39	Yes		1502.39	Yes
BYH0850	HPSE	149	No		167.949	No		175.8	No		181.369	No		249	No		176	No		230.116	No		230.505	No		300.702	No
BYH0851	NMU	8051.5	Yes		9253.79	Yes		6698.2	Yes		9244.82	Yes		39427.5	Yes		20583	Yes		1619.59	Yes		3891.33	Yes		5647.17	Yes
BYH0852	JTB	8678	Yes		5985.83	Yes		9586.87	Yes		9905.36	Yes		37233	Yes		8862	Yes		33559.2	Yes		9556.48	Yes		8653.97	Yes
BYH0853	CD6	396.5	Yes		399.759	Yes		389.6	Yes		324.093	No		232.5	No		211.5	No		209.453	No		210.677	No		228.91	No
BYH0854	FOSB	306	Yes		246.392	No		302.533	Yes		484.492	Yes		6241	Yes		948.5	Yes		834.202	Yes		253.639	No		327.339	No
BYH0855	AKAP13	6844	Yes		4335.5	Yes		6009.4	Yes		8011.02	Yes		48697	Yes		9909	Yes		25978.1	Yes		4985.2	Yes		9069.26	Yes
BYH0856	SLC20A2	3672.5	Yes		2425.21	Yes		5138.87	Yes		4736.75	Yes		25643	Yes		3698.5	Yes		9170.81	Yes		3616.21	Yes		3486.82	Yes
BYH0857	YWHAE	1490.5	Yes		1801.18	Yes		1193.53	Yes		1248.63	Yes		2023.5	Yes		742.5	Yes		3793.2	Yes		2527.3	Yes		1907.88	Yes
BYH0858	LAPTM5	88.5	No		90.0086	No		116.133	No		97.4533	No		180	No		175	No		175.466	No		202.415	No		230.556	No
BYH0859	DDX18	1795	Yes		2018.41	Yes		1496.87	Yes		2122.55	Yes		14706.5	Yes		3714	Yes		12360.7	Yes		3300.61	Yes		2967.17	Yes
BYH0860	MALT1	203	No		271.534	No		219.333	No		313.834	No		721	Yes		251.5	No		885.373	Yes		346.171	No		362.608	No
BYH0861	MAGED2	231	No		301.705	No		228.667	No		354.953	No		306	No		202	No		388.881	No		302.384	No		370.867	No
BYH0862	PRDX3	12204	Yes		11409.5	Yes		14032.9	Yes		16237.2	Yes		55373.5	Yes		21112	Yes		56090.7	Yes		15825.6	Yes		13175.9	Yes
BYH0863	UGT2A1	85	No		97.5513	No		118	No		120.973	No		180	No		171.5	No		172.724	No		203.241	No		225.028	No
BYH0864	RAB32	1048	Yes		1608.59	Yes		882.133	Yes		2100.31	Yes		15458	Yes		7737	Yes		1124.94	Yes		212.329	No		249.172	No
BYH0865	METAP2	3027.5	Yes		2841.56	Yes		3114.53	Yes		4036.93	Yes		962	Yes		1931	Yes		1156.72	Yes		3673.22	Yes		3461.74	Yes
BYH0866	RAB35	12000	Yes		10097.1	Yes		14515.5	Yes		16908	Yes		62936.5	Yes		7959	Yes		45660.9	Yes		5617.23	Yes		9856.42	Yes
BYH0867	RIPK3	88	No		84.4774	No		113.6	No		81.8743	No		193	No		174	No		177.414	No		210.677	No		223.51	No
BYH0868	PIM2	5356.5	Yes		5383.92	Yes		5893.67	Yes		6629.14	Yes		34135	Yes		5636	Yes		22607.2	Yes		3952.47	Yes		1831.73	Yes
BYH0869	CEACAM7	88	No		91.5172	No		111.267	No		76.4755	No		203	No		173.5	No		184.035	No		207.372	No		223.664	No
BYH0870	PRKDC	8307	Yes		6822.05	Yes		8588.2	Yes		12249.5	Yes		46310.5	Yes		36342	Yes		24199.7	Yes		7424.92	Yes		7340.74	Yes
BYH0871	SLC2A3	4014.5	Yes		3080.91	Yes		3488.8	Yes		5489.03	Yes		13859	Yes		7551.5	Yes		820.803	Yes		1799.43	Yes		5880.8	Yes
BYH0872	NR4A3	11776	Yes		9517.79	Yes		11953.1	Yes		9368.32	Yes		58430.5	Yes		27623.5	Yes		34688.9	Yes		12308.5	Yes		11959.7	Yes
BYH0873	MAGED1	4588.5	Yes		3462.06	Yes		3994.67	Yes		3738.17	Yes		361	No		2960.5	Yes		1451.38	Yes		4336.64	Yes		4414.66	Yes
BYH0874	TACC2	12192	Yes		12684.2	Yes		9783.33	Yes		10486.8	Yes		1434	Yes		2232.5	Yes		1848.63	Yes		7797.53	Yes		5632.47	Yes
BYH0875	PAGE4	671.5	Yes		948.359	Yes		543.467	Yes		5011.43	Yes		171.5	No		175	No		169.658	No		241.246	No		259.429	No
BYH0876	CEP110	914.5	Yes		1172.12	Yes		777.867	Yes		656.917	Yes		169	No		175	No		898.753	Yes		609.724	Yes		513.083	No
BYH0877	CYB561D2	103	No		152.361	No		128	No		123.835	No		363.5	No		229.5	No		301.516	No		241.246	No		291.829	No
BYH0878	ESM1	80.5	No		79.9518	No		110.133	No		216.299	No		170.5	No		178	No		161.492	No		192.501	No		219.86	No
BYH0879	ADAMTS8	88	No		93.0257	No		110.8	No		94.6765	No		157.5	No		166	No		146.432	No		228.853	No		243.359	No
BYH0880	ADAMTS5	200	No		326.344	Yes		221.4	No		193.293	No		185.5	No		175.5	No		177.894	No		204.068	No		220.579	No
BYH0881	NUDT6	2769.5	Yes		3230.25	Yes		2320.2	Yes		2507.43	Yes		189	No		5185.5	Yes		310.759	No		3893.81	Yes		2874.43	Yes
BYH0882	SARDH	2282	Yes		2427.22	Yes		2375.33	Yes		1281.36	Yes		709.5	Yes		238	No		455.053	No		544.456	Yes		512.808	No
BYH0883	UBL3	10524.5	Yes		10375.6	Yes		8756.53	Yes		10964.3	Yes		32741.5	Yes		26238.5	Yes		45100	Yes		14028.6	Yes		11836.1	Yes
BYH0884	TEP1	4292	Yes		5289.89	Yes		3263.8	Yes		4134.93	Yes		2383	Yes		221	No		711.125	Yes		4267.24	Yes		3277.43	Yes
BYH0885	TNFAIP6	88	No		90.5115	No		123.4	No		93.7534	No		208	No		234.5	No		220.79	No		196.632	No		211.297	No
BYH0886	USH2A	108	No		111.128	No		132.333	No		136.322	No		241	No		227	No		230.728	No		225.548	No		261.514	No
BYH0887	VPREB1	90	No		104.088	No		121.867	No		106.784	No		207.5	No		233.5	No		214.639	No		208.198	No		317.136	No
BYH0888	SLC14A2	81.5	No		144.818	No		113.333	No		131.504	No		206.5	No		231	No		219.346	No		205.72	No		266.402	No
BYH0889	MADCAM1	96	No		82.466	No		126.6	No		104.909	No		157.5	No		185	No		169.605	No		240.42	No		245.518	No
BYH0890	C14orf1	14413	Yes		14919.8	Yes		15052.8	Yes		15782.8	Yes		28459.5	Yes		22559.5	Yes		29866.5	Yes		23492.6	Yes		20541.2	Yes
BYH0891	ABCB8	833	Yes		1033.34	Yes		687.867	Yes		1245.46	Yes		474.5	Yes		205.5	No		370.833	No		552.717	Yes		1058	Yes
BYH0892	KLK8	86.5	No		179.012	No		119.533	No		129.582	No		192	No		211	No		195.737	No		228.853	No		228.959	No
BYH0893	AKAP2	20202.5	Yes		20866.9	Yes		20819.1	Yes		21116	Yes		293.5	No		665	Yes		436.95	No		33998.3	Yes		21661.2	Yes
BYH0894	B4GALT7	172	No		164.932	No		207.867	No		933.269	Yes		433.5	No		221	No		341.27	No		879.886	Yes		1245.01	Yes
BYH0895	TUSC2	436.5	Yes		563.685	Yes		785	Yes		405.572	Yes		1549	Yes		552.5	Yes		863.579	Yes		838.577	Yes		780.922	Yes
BYH0896	BRCA1	16277.5	Yes		21211.9	Yes		15644.6	Yes		20280.7	Yes		59315.5	Yes		29935.5	Yes		92219.3	Yes		18787.4	Yes		15344.4	Yes
BYH0897	ABL1	10098	Yes		8219.95	Yes		12041.6	Yes		13380.5	Yes		41435.5	Yes		16113	Yes		69713.8	Yes		13893.9	Yes		11416.1	Yes
BYH0898	ABL2	12827	Yes		8253.14	Yes		11527.9	Yes		13827.4	Yes		65234.5	Yes		28682.5	Yes		53632.8	Yes		5184.31	Yes		6684.21	Yes
BYH0899	STAT1	13118.5	Yes		11479.4	Yes		11345.3	Yes		11940	Yes		31857.5	Yes		12086.5	Yes		50395.3	Yes		11744.2	Yes		9775.22	Yes
BYH0900	KIF22	428	Yes		579.776	Yes		497.867	Yes		1226.46	Yes		6454	Yes		6215.5	Yes		42611.2	Yes		554.37	Yes		667.144	Yes
BYH0901	TRPA1	97	No		116.659	No		129.8	No		112.434	No		186.5	No		190.5	No		174.701	No		289.991	No		279.197	No
BYH0902	DLEC1	1681	Yes		1319.46	Yes		1609.47	Yes		474.082	Yes		163	No		187	No		167.939	No		324.691	No		312.313	No
BYH0903	GNA12	5903	Yes		4636.7	Yes		5479	Yes		6341.66	Yes		10426.5	Yes		9085.5	Yes		4717.33	Yes		4947.19	Yes		5112.65	Yes
BYH0904	ABCB10	5529	Yes		5263.24	Yes		6156.33	Yes		8976.34	Yes		42335.5	Yes		16791.5	Yes		28288.4	Yes		6259.17	Yes		4420.89	Yes
BYH0905	BACE2	11938	Yes		12274.9	Yes		13727.3	Yes		13861	Yes		2064.5	Yes		192.5	No		3503.65	Yes		9475.51	Yes		10173.2	Yes
BYH0906	CBLC	80.5	No		80.4547	No		107.8	No		104.909	No		211	No		192.5	No		198.394	No		2965.18	Yes		2442.33	Yes
BYH0907	CLCA4	83	No		113.642	No		132.133	No		183.352	No		152	No		156	No		142.768	No		294.948	No		239.545	No
BYH0908	FZD4	836.5	Yes		798.01	Yes		1143.8	Yes		1080.84	Yes		165.5	No		180.5	No		157.116	No		679.124	Yes		728.355	Yes
BYH0909	MGAT4A	76	No		94.5342	No		128.867	No		134.392	No		148	No		157	No		138.7	No		270.989	No		233.557	No
BYH0910	MRAS	140	No		156.887	No		266.933	No		243.518	No		340	No		611	Yes		272.853	No		342.04	No		306.731	No
BYH0911	MUTYH	83	No		90.5115	No		120.933	No		138.254	No		161.5	No		158	No		144.444	No		285.034	No		255.489	No
BYH0912	SIRT1	68	No		66.8779	No		97.2	No		96.5265	No		138	No		161	No		123.747	No		250.334	No		236.053	No
BYH0913	SCUBE2	1062	Yes		125.208	No		555.933	Yes		139.221	No		313.5	No		257	No		333.37	No		332.952	No		313.187	No
BYH0914	RRAS2	7759	Yes		6329.27	Yes		6870.53	Yes		7818.68	Yes		49777.5	Yes		13573	Yes		13181.1	Yes		2961.05	Yes		3711.61	Yes
BYH0915	TFEC	76	No		89.003	No		110.667	No		115.272	No		169	No		177.5	No		154.221	No		213.156	No		234.644	No
BYH0916	FAIM2	80.5	No		78.4433	No		111.533	No		101.172	No		211	No		174	No		204.614	No		240.42	No		281.518	No
BYH0917	MMD	567	Yes		491.276	Yes		464.333	Yes		483.45	Yes		155	No		198	No		152.38	No		375.088	No		452.785	No
BYH0918	CCDC19	12665.5	Yes		8469.86	Yes		9567.2	Yes		8497.13	Yes		224	No		17964	Yes		555.633	Yes		7685.99	Yes		6511.32	Yes
BYH0919	BAMBI	8727	Yes		10524	Yes		11126.9	Yes		14498.7	Yes		11127.5	Yes		13520.5	Yes		32419.2	Yes		7567.85	Yes		8683.24	Yes
BYH0920	PADI4	75	No		75.4262	No		108.867	No		99.3105	No		171	No		177	No		171.486	No		246.203	No		264.057	No
BYH0921	SERPINB13	84.5	No		84.9802	No		119.2	No		85.5042	No		185.5	No		199	No		193.657	No		213.156	No		246.164	No
BYH0922	QPCT	233.5	No		383.668	Yes		258.133	No		341.566	No		2777	Yes		209	No		6029.01	Yes		319.733	No		292.925	No
BYH0923	RAD54B	3401	Yes		2937.6	Yes		2913	Yes		3209.76	Yes		33813	Yes		6554.5	Yes		25934.4	Yes		4269.72	Yes		4637.12	Yes
BYH0924	RLF	6691.5	Yes		5654.45	Yes		5278.27	Yes		5866.58	Yes		2235	Yes		4882	Yes		1337.73	Yes		3081.67	Yes		2781.67	Yes
BYH0925	KLK5	105	No		130.236	No		136.733	No		178.398	No		273	No		175	No		250.883	No		229.679	No		275.99	No
BYH0926	SPO11	69	No		71.9063	No		112.533	No		87.3278	No		162.5	No		185.5	No		164.903	No		195.806	No		233.746	No
BYH0927	STAT5B	903	Yes		1019.26	Yes		709.8	Yes		2385.45	Yes		7528.5	Yes		3417.5	Yes		2159.01	Yes		607.246	Yes		545.509	Yes
BYH0928	STEAP1	2883.5	Yes		2779.21	Yes		2761.07	Yes		2822.72	Yes		1993	Yes		7836	Yes		1050.2	Yes		200.763	No		256.014	No
BYH0929	SLC13A4	83	No		113.642	No		105.067	No		86.4153	No		170.5	No		174	No		150.971	No		187.544	No		203.352	No
BYH0930	TSPAN16	78	No		72.4092	No		108.667	No		169.508	No		179	No		174	No		171.404	No		251.16	No		256.085	No
BYH0931	ACAN	86	No		86.9916	No		111.867	No		73.7983	No		168	No		172	No		161.772	No		213.156	No		218.084	No
BYH0932	PDCD6	8745.5	Yes		8932.98	Yes		8712.73	Yes		10691.1	Yes		59016	Yes		25939.5	Yes		52514.5	Yes		4947.19	Yes		2141.57	Yes
BYH0933	ANKRD11	138	No		143.31	No		157.4	No		139.221	No		214	No		195	No		196.813	No		278.424	No		283.879	No
BYH0934	FLRT1	103	No		93.0257	No		127.067	No		111.49	No		50809	Yes		1467.5	Yes		34895.3	Yes		218.939	No		263.623	No
BYH0935	C18orf8	10630	Yes		10979.5	Yes		6991.8	Yes		10096	Yes		383	No		179.5	No		21321.9	Yes		7825.62	Yes		13374.6	Yes
BYH0936	DSE	16680	Yes		14902.2	Yes		17938.3	Yes		20741.7	Yes		640	Yes		40600.5	Yes		578.159	Yes		10657	Yes		11013.7	Yes
BYH0937	USP25	263	No		338.915	Yes		266.667	No		358.045	No		255	No		202	No		337.718	No		294.948	No		275.905	No
BYH0938	MMP14	256.5	No		502.842	Yes		223.467	No		306.661	No		2946.5	Yes		2941.5	Yes		808.235	Yes		268.51	No		301.983	No
BYH0939	ST6GALNAC6	1426.5	Yes		1465.78	Yes		1403.13	Yes		1363.74	Yes		6935	Yes		167	No		787.514	Yes		2097.68	Yes		1592.83	Yes
BYH0940	PAX7	81	No		89.003	No		112.2	No		77.3713	No		206.5	No		205	No		197.289	No		198.284	No		221.48	No
BYH0941	ACAD9	2484.5	Yes		2490.57	Yes		2866.53	Yes		2601.83	Yes		1138.5	Yes		815	Yes		585.341	Yes		1064.95	Yes		1065.35	Yes
BYH0942	PSORS1C2	75.5	No		73.9177	No		113.267	No		75.5814	No		179.5	No		167	No		166.692	No		185.892	No		207.57	No
BYH0943	NCOA6	662.5	Yes		900.589	Yes		864.667	Yes		1815.39	Yes		3386.5	Yes		998	Yes		5456.26	Yes		1135.18	Yes		2029.29	Yes
BYH0944	CD5	82	No		77.9404	No		108.867	No		76.4755	No		171	No		179.5	No		166.752	No		200.763	No		236.574	No
BYH0945	GABRP	77.5	No		74.9234	No		108.467	No		80.9705	No		175.5	No		170	No		173.927	No		209.851	No		213.558	No
BYH0946	RAGE	160.5	No		221.25	No		175.267	No		214.291	No		423	No		303	No		457.195	No		273.467	No		282.851	No
BYH0947	LIMD1	1974.5	Yes		2498.12	Yes		1623.27	Yes		958.553	Yes		842.5	Yes		190.5	No		479.912	No		589.896	Yes		597.531	Yes
BYH0948	ADAMTS7	111.5	No		121.185	No		136.067	No		160.659	No		179	No		215	No		187.235	No		209.851	No		248.838	No
BYH0949	ADAMTS6	10367.5	Yes		10789	Yes		8096.87	Yes		9359.33	Yes		3920.5	Yes		25805	Yes		765.578	Yes		1734.99	Yes		947.676	Yes
BYH0950	ETHE1	4098.5	Yes		3990.55	Yes		3738.47	Yes		2568.95	Yes		20830	Yes		816	Yes		27529.5	Yes		5223.96	Yes		6416.67	Yes
BYH0951	PES1	1456.5	Yes		1982.7	Yes		1094.07	Yes		2251.83	Yes		504.5	Yes		6854.5	Yes		9627.8	Yes		3103.15	Yes		1435.16	Yes
BYH0952	ORC6L	3985.5	Yes		4750.34	Yes		4864.6	Yes		4510.53	Yes		1099	Yes		6330.5	Yes		917.621	Yes		3125.46	Yes		3169.41	Yes
BYH0953	PATZ1	3465.5	Yes		4298.79	Yes		3732.13	Yes		3910.54	Yes		352.5	No		1242	Yes		748.298	Yes		6251.74	Yes		5299.01	Yes
BYH0954	PPP1R15A	2149.5	Yes		1956.05	Yes		1848.67	Yes		3279.01	Yes		12164.5	Yes		247.5	No		2337.52	Yes		831.142	Yes		1689.28	Yes
BYH0955	CADM1	103	No		85.9859	No		123.8	No		106.784	No		189.5	No		996	Yes		4320.3	Yes		2024.98	Yes		2835.71	Yes
BYH0956	SULT4A1	92	No		104.088	No		114.267	No		111.49	No		204.5	No		212	No		207.347	No		196.632	No		215.617	No
BYH0957	RAB26	83	No		85.9859	No		116.267	No		100.241	No		200	No		181.5	No		207.535	No		237.115	No		242.792	No
BYH0958	SACS	16042.5	Yes		18013.3	Yes		14092.3	Yes		17644.7	Yes		7932	Yes		36923.5	Yes		1071.93	Yes		9450.72	Yes		10937.4	Yes
BYH0959	DAPP1	94	No		90.5115	No		775.4	Yes		100.241	No		182	No		181	No		190.863	No		245.377	No		236.826	No
BYH0960	CPNE7	432.5	Yes		447.529	Yes		413.333	Yes		349.802	No		401.5	No		483	Yes		8225.84	Yes		4569.63	Yes		2296.86	Yes
BYH0961	RTDR1	121.5	No		113.642	No		164.8	No		141.157	No		237.5	No		196.5	No		221.729	No		290.817	No		262.509	No
BYH0962	CHMP2A	6281	Yes		4265.61	Yes		6912.13	Yes		6616.78	Yes		23954.5	Yes		6728.5	Yes		27176.6	Yes		7199.37	Yes		5989.86	Yes
BYH0963	RAB30	4332.5	Yes		3975.97	Yes		5067.8	Yes		3045.85	Yes		16548	Yes		4756.5	Yes		7347.5	No		975.724	Yes		1019.12	Yes
BYH0964	KIR3DS1	111.5	No		98.0541	No		179.933	No		162.622	No		701.5	Yes		259	No		530.334	Yes		361.869	No		328.123	No
BYH0965	MYBBP1A	2650.5	Yes		2158.2	Yes		2624.93	Yes		5138.51	Yes		8440.5	Yes		2625.5	Yes		2684.05	Yes		3919.42	Yes		3392.44	Yes
BYH0966	BRD1	7115	Yes		5389.96	Yes		8154.8	Yes		7497.31	Yes		19686	Yes		2535	Yes		5651.02	Yes		7629.81	Yes		6180.23	Yes
BYH0967	HUNK	76	No		79.449	No		106.467	No		108.664	No		151	No		174	No		133.915	No		323.864	No		265.282	No
BYH0968	DBC1	70	No		73.4149	No		101.733	No		95.6009	No		170.5	No		181.5	No		163.07	No		253.639	No		356.139	No
BYH0969	GCC2	5925.5	Yes		4221.86	Yes		4774.47	Yes		5489.03	Yes		5086.5	Yes		6119	Yes		3587.51	Yes		5019.9	Yes		3245.17	Yes
BYH0970	USP6NL	8226	Yes		6967.88	Yes		7359.27	Yes		9631.98	Yes		14011.5	Yes		9694	Yes		37417.9	Yes		13546.9	Yes		8503.75	Yes
BYH0971	SART3	2861	Yes		2557.45	Yes		2947.13	Yes		3388.77	Yes		25964	Yes		7962.5	Yes		34232.9	Yes		2105.12	Yes		1736.03	Yes
BYH0972	RIMS3	1375	Yes		1667.42	Yes		1538.87	Yes		3267.29	Yes		166.5	No		194.5	No		167.177	No		2286.05	Yes		1433.17	Yes
BYH0973	PITRM1	577	Yes		458.592	Yes		561.2	Yes		485.533	Yes		2176	Yes		615	Yes		817.037	Yes		693.169	Yes		798.527	Yes
BYH0974	APRIN	72	No		79.9518	No		111.867	No		92.8315	No		153	No		234	No		165.152	No		239.594	No		240.966	No
BYH0975	ARHGEF12	4221.5	Yes		6435.37	Yes		4683.2	Yes		8881.87	Yes		8313	Yes		6348	Yes		6161.81	No		2699.14	Yes		2209.8	Yes
BYH0976	EGFL6	83.5	No		77.9404	No		114.6	No		87.3278	No		156.5	No		178.5	No		150.571	No		250.334	No		251.173	No
BYH0977	KLK13	72	No		85.9859	No		112.8	No		121.926	No		161	No		162	No		146.715	No		203.241	No		239.428	No
BYH0978	GLTSCR1	386	Yes		474.18	Yes		401.733	Yes		900.621	Yes		884	Yes		195	No		635.712	Yes		1020.34	Yes		778.535	Yes
BYH0979	VILL	6306.5	Yes		6092.93	Yes		7662	Yes		3933.02	Yes		177.5	No		15797.5	Yes		240.732	No		215.634	No		239.298	No
BYH0980	TRIM33	13704.5	Yes		9791.33	Yes		14786.2	Yes		15281.3	Yes		25651	Yes		5570	Yes		14652	Yes		18470.2	Yes		17579.8	Yes
BYH0981	COPZ1	15285.5	Yes		17158.5	Yes		18701.1	Yes		22052.5	Yes		54627.5	Yes		20983.5	Yes		43088.9	Yes		26206.6	Yes		23362.5	Yes
BYH0982	ETV7	451	Yes		371.6	Yes		494.467	Yes		184.345	No		285	No		172	No		253.402	No		237.115	No		296.432	No
BYH0983	ING4	1761.5	Yes		2295.47	Yes		1667.33	Yes		2075.94	Yes		1621	Yes		201.5	No		2564.56	Yes		1712.68	Yes		2788.23	Yes
BYH0984	PIAS1	721.5	Yes		721.075	Yes		628.8	Yes		622.351	Yes		4265.5	Yes		1682.5	Yes		9267.83	Yes		604.767	Yes		929.655	Yes
BYH0985	CRNN	94.5	No		91.0143	No		122.733	No		93.7534	No		185.5	No		181.5	No		177.894	No		220.591	No		253.646	No
BYH0986	POLK	8846	Yes		6533.92	Yes		7282.93	Yes		8551.16	Yes		4622.5	Yes		1694	Yes		851.554	Yes		4103.66	Yes		4132.34	Yes
BYH0987	SCARA3	13488.5	Yes		12301	Yes		12248.4	Yes		15501.3	Yes		755	Yes		229	No		24923.4	Yes		14450.8	Yes		11916.2	Yes
BYH0988	NDRG2	116.5	No		110.122	No		138.067	No		144.067	No		169.5	No		239.5	No		173.287	No		307.341	No		333.015	No
BYH0989	LEF1	198	No		218.233	No		191.667	No		295.405	No		198	No		156.5	No		1715.79	Yes		807.182	Yes		706.971	Yes
BYH0990	RAB23	19258.5	Yes		19373	Yes		20005.2	Yes		22182.7	Yes		52080	Yes		31175.5	Yes		34276	Yes		15857.8	Yes		10311.8	Yes
BYH0991	BIN2	112	No		137.276	No		137.667	No		161.64	No		168	No		160.5	No		185.105	No		280.903	No		275.213	No
BYH0992	CTDSPL2	21285	Yes		23512.9	Yes		21241.9	Yes		25051.6	Yes		52320.5	Yes		28147.5	Yes		84080.7	Yes		22639.9	Yes		19207.4	Yes
BYH0993	DTL	16580	Yes		16089.4	Yes		15608.8	Yes		16353.7	Yes		2549	Yes		10360.5	Yes		1877.35	Yes		21038.8	Yes		17762.6	Yes
BYH0994	VPS54	5503	Yes		6435.87	Yes		4254.07	Yes		6046.94	Yes		35575	Yes		4682.5	Yes		9081.33	Yes		8806.3	Yes		3807.12	Yes
BYH0995	C9orf78	18942	Yes		10039.7	Yes		21897.9	Yes		21236.9	Yes		60316	Yes		25981	Yes		9118.59	Yes		42264.3	Yes		38332.5	Yes
BYH0996	RAB6B	3354.5	Yes		3188.02	Yes		2495.4	Yes		4582.25	Yes		7905	Yes		4441	Yes		34222.6	Yes		1435.08	Yes		1383.54	Yes
BYH0997	FOLR1	6432	Yes		5809.83	Yes		6677.6	Yes		6012.21	Yes		7771.5	Yes		8293.5	Yes		12865.7	Yes		9238.4	Yes		9453.03	Yes
BYH0998	LIMK2	16022.5	Yes		17588.4	Yes		20501.4	Yes		23771.4	Yes		63153	Yes		34569	Yes		24713.4	Yes		22298.7	Yes		18080.1	Yes
BYH0999	OGG1	1346	Yes		1962.09	Yes		1546.87	Yes		1846.1	Yes		2765	Yes		2268	Yes		4209.13	Yes		827.837	Yes		1134.67	Yes
BYH1000	TERF1	18453	Yes		16264.4	Yes		23890.9	Yes		22008.7	Yes		47341	Yes		41191.5	Yes		67514.2	Yes		29939.3	Yes		22649.8	Yes
BYH1001	MYH2	168	No		171.972	No		213.733	No		201.274	No		555.5	Yes		394	Yes		419.091	No		392.438	No		404.723	No
BYH1002	FLJ20030	14087.5	Yes		10698.5	Yes		14451.3	Yes		14364.1	Yes		53716.5	Yes		28088	Yes		52457.4	Yes		17816.7	Yes		15244.3	Yes
BYH1003	MS4A12	106	No		112.637	No		139.467	No		101.172	No		192	No		206.5	No		193.428	No		212.329	No		231.172	No
BYH1004	OCIAD1	5250.5	Yes		3101.53	Yes		5253.93	Yes		5766.87	Yes		27330	Yes		15146	Yes		10097.7	Yes		7102.71	Yes		4641.96	Yes
BYH1005	C14orf118	5537.5	Yes		5040.99	Yes		3554.8	Yes		3717.83	Yes		2074.5	Yes		182	No		1635.28	Yes		1970.45	Yes		2216.37	Yes
BYH1006	ELAC2	1096	Yes		1577.41	Yes		902.733	Yes		1522.33	Yes		685.5	Yes		1745	Yes		515.962	Yes		869.146	Yes		1052.28	Yes
BYH1007	CHFR	1363.5	Yes		2962.74	Yes		1069.93	Yes		1998.61	Yes		1203	Yes		721	Yes		1591.96	Yes		1403.69	Yes		1297.35	Yes
BYH1008	SLC29A3	627.5	Yes		1448.69	Yes		587.467	Yes		1622.81	Yes		432.5	No		253.5	No		4183.53	Yes		928.631	Yes		1092.34	Yes
BYH1009	STK32B	74.5	No		73.9177	No		100.267	No		78.2687	No		165.5	No		164	No		163.791	No		201.589	No		215.205	No
BYH1010	HR	77.5	No		82.9689	No		105.2	No		102.105	No		188	No		219	No		1434.81	Yes		579.982	Yes		843.515	Yes
BYH1011	ST7	6975	Yes		8741.9	Yes		7048.8	Yes		8502.76	Yes		185.5	No		209.5	No		917.057	Yes		199.937	No		1783.62	Yes
BYH1012	UTP6	15491.5	Yes		17325.4	Yes		11756.5	Yes		14163.5	Yes		36893	Yes		9200	Yes		26320.4	Yes		7554.63	Yes		6285.9	Yes
BYH1013	LRP1B	100.5	No		124.705	No		128.4	No		114.325	No		320	No		229	No		285.332	No		276.772	No		256.776	No
BYH1014	SLC35E3	4065.5	Yes		3802.49	Yes		3715	Yes		3471.88	Yes		4607	Yes		1402.5	Yes		4241.67	Yes		8068.52	Yes		6036.67	Yes
BYH1015	KIAA1166	71.5	No		81.4603	No		105.133	No		84.5945	No		195	No		194.5	No		188.809	No		5907.22	Yes		3477.06	Yes
BYH1016	LOC55908	88.5	No		86.4888	No		116.6	No		115.272	No		272	No		238.5	No		250.209	No		213.982	No		245.675	No
BYH1017	ABCB4	212	No		310.756	No		209.4	No		343.624	No		217	No		232	No		199.585	No		204.068	No		205.819	No
BYH1018	RHOF	5402	Yes		4604.52	Yes		5187.6	Yes		5957.32	Yes		5660	Yes		6714.5	Yes		5467.85	Yes		5385.07	Yes		5153.9	Yes
BYH1019	HLA-DRA	75.5	No		87.9973	No		109.533	No		90.0736	No		180.5	No		206	No		183.961	No		182.587	No		188.644	No
BYH1020	KLK12	102	No		99.5626	No		131.333	No		150.878	No		257	No		244	No		268.859	No		258.596	No		303.887	No
BYH1021	ABCC1	237	No		237.844	No		206.8	No		224.342	No		302	No		354.5	Yes		315.364	No		239.594	No		274.806	No
BYH1022	C21orf7	107	No		100.568	No		134.733	No		124.791	No		357.5	No		239.5	No		305.476	No		280.903	No		284.933	No
BYH1023	RAD18	1148.5	Yes		1926.89	Yes		981.6	Yes		1003.87	Yes		295	No		754	Yes		296.539	No		660.948	Yes		548.665	Yes
BYH1024	C16orf61	22983.5	Yes		28620.2	Yes		24222.9	Yes		24995.9	Yes		47173	Yes		31070.5	Yes		70016.8	Yes		34089.2	Yes		26034.4	Yes
BYH1025	SLC6A20	93.5	No		104.591	No		126.533	No		3567.96	Yes		157	No		170	No		138.31	No		292.469	No		252.531	No
BYH1026	PRDM10	15566.5	Yes		11352.2	Yes		15710.7	Yes		10303.7	Yes		169.5	No		230.5	No		21568.8	Yes		15317.5	Yes		13587	Yes
BYH1027	CDC42SE1	5013.5	Yes		3710.97	Yes		4475.93	Yes		5966.28	Yes		18385	Yes		12226.5	Yes		43610.1	Yes		2920.56	Yes		2690.12	Yes
BYH1028	ACVR1B	6123	Yes		3838.69	Yes		4669.13	Yes		5492.39	Yes		2977	Yes		353	Yes		36897.3	Yes		3152.72	Yes		2968.96	Yes
BYH1029	HRASLS	966	Yes		982.552	Yes		858.667	Yes		2316.52	Yes		1213.5	Yes		492	Yes		3836.71	Yes		2904.86	Yes		2128.44	Yes
BYH1030	IL22	968.5	Yes		774.879	Yes		1859.73	Yes		2251.83	Yes		24454.5	Yes		904	Yes		2067.16	Yes		5166.96	Yes		3928.95	Yes
BYH1031	OSM	78.5	No		92.02	No		106.533	No		692.562	Yes		155.5	No		183	No		143.436	No		289.991	No		277.037	No
BYH1032	SIRT4	282.5	No		342.938	Yes		278.2	No		474.082	Yes		188.5	No		412.5	Yes		168.779	No		360.216	No		498.301	No
BYH1033	RET	105.5	No		104.088	No		130.867	No		394.188	Yes		207.5	No		191	No		182.044	No		558.501	Yes		567.14	Yes
BYH1034	BCL7A	597.5	Yes		380.651	Yes		461.6	Yes		488.657	Yes		7860.5	Yes		1393	Yes		6139.57	Yes		907.151	Yes		694.642	Yes
BYH1035	CTAG2	76.5	No		79.449	No		109.933	No		136.322	No		160.5	No		182.5	No		145.213	No		299.079	No		287.502	No
BYH1036	MST1	194.5	No		73.9177	No		155.267	No		3138.37	Yes		382.5	No		216.5	No		4539.93	Yes		1342.55	Yes		823.754	Yes
BYH1037	LZTS1	82.5	No		94.0314	No		117.467	No		125.748	No		163.5	No		189	No		154.04	No		236.289	No		263.801	No
BYH1038	SPINT2	1268.5	Yes		1422.54	Yes		2063.27	Yes		1072.4	Yes		1760.5	Yes		453.5	Yes		7126.26	Yes		1986.97	Yes		1965.03	Yes
BYH1039	RB1	316.5	Yes		266.506	No		247.467	No		276.013	No		304.5	No		1926	Yes		600.795	Yes		8409.73	Yes		6892.52	Yes
BYH1040	DLG3	78.5	No		79.9518	No		106.533	No		108.664	No		196	No		181.5	No		173.728	No		231.332	No		233.253	No
BYH1041	PPIA	6517	Yes		5954.15	Yes		5868.8	Yes		7971.65	Yes		27168.5	Yes		4546	Yes		8240.73	Yes		5592.44	Yes		4956.72	Yes
BYH1042	PPP2R4	15619.5	Yes		13788.9	Yes		16482.3	Yes		18528.6	Yes		41365	Yes		23063	Yes		73876.3	Yes		15405.9	Yes		16074.5	Yes
BYH1043	RTN1	7253.5	Yes		9051.65	Yes		8573.27	Yes		10201.5	Yes		204	No		176	No		198.679	No		971.593	Yes		1293.73	Yes
BYH1044	RAP1GDS1	16948.5	Yes		12417.7	Yes		18443.3	Yes		19415.8	Yes		36989	Yes		19423	Yes		41529.8	Yes		15934.6	Yes		14836.2	Yes
BYH1045	RAB18	12025.5	Yes		14703.6	Yes		9617.8	Yes		11694.1	Yes		2619	Yes		217	No		11010.9	Yes		6651.61	Yes		5621.93	Yes
BYH1046	FKSG2	76.5	No		74.9234	No		114.6	No		93.7534	No		186.5	No		171.5	No		188.27	No		225.548	No		275.914	No
BYH1047	FCGR2A	87	No		122.693	No		121.133	No		119.069	No		174	No		168	No		160.587	No		232.158	No		270.924	No
BYH1048	NR1D1	1217.5	Yes		1198.27	Yes		1196.8	Yes		2818.47	Yes		239.5	No		191	No		232.75	No		3471.63	Yes		2788.26	Yes
BYH1049	SVIL	91	No		97.5513	No		126	No		112.434	No		182.5	No		174	No		180.592	No		228.853	No		269.279	No
BYH1050	IL21R	90.5	No		87.9973	No		117.4	No		120.021	No		175	No		166	No		179.559	No		280.077	No		320.701	No
BYH1051	CDC25B	89	No		95.5399	No		128.933	No		116.22	No		3290	Yes		1562.5	Yes		8187.7	Yes		274.293	No		376.322	No
BYH1052	AXL	7086.5	Yes		5302.46	Yes		6911.87	Yes		8360.95	Yes		549.5	Yes		5506	Yes		525.398	Yes		247.855	No		315.279	No
BYH1053	BCAN	154.5	No		153.367	No		170.067	No		169.508	No		211	No		330.5	No		416.068	No		351.128	No		352.116	No
BYH1054	MS4A1	108	No		91.0143	No		126.267	No		108.664	No		175.5	No		178	No		178.773	No		266.031	No		302.729	No
BYH1055	FOXM1	6748	Yes		6011.47	Yes		6341.07	Yes		6546.03	Yes		13212.5	Yes		5961.5	Yes		18017.2	Yes		8870.74	Yes		6819.65	Yes
BYH1056	MCL1	16601.5	Yes		14212.3	Yes		18447.3	Yes		18847	Yes		54640.5	Yes		20882.5	Yes		68524.1	Yes		34380	Yes		27643.7	Yes
BYH1057	RELA	8085	Yes		9136.13	Yes		7998.2	Yes		7617.5	Yes		1562	Yes		7853	Yes		6580.73	Yes		2385.19	Yes		1554.89	Yes
BYH1058	SLC22A3	85	No		85.9859	No		111	No		74.689	No		168	No		174.5	No		166.957	No		203.241	No		242.308	No
BYH1059	ST14	231	No		378.137	Yes		217	No		210.28	No		190.5	No		246.5	No		3134.92	Yes		444.487	No		1530.26	Yes
BYH1060	JUP	151.5	No		116.659	No		150.2	No		141.157	No		503	Yes		473	Yes		2330.56	Yes		215.634	No		740.778	Yes
BYH1061	LOC63928	8981.5	Yes		5741.95	Yes		11742.9	Yes		10787	Yes		50138	Yes		14410.5	Yes		3376.7	Yes		24571.6	Yes		21995.7	Yes
BYH1062	RBM26	496	Yes		709.509	Yes		474.2	Yes		808.065	Yes		1612	Yes		3114.5	Yes		3972.81	Yes		559.327	Yes		610.572	Yes
BYH1063	MLF1	4964.5	Yes		5232.07	Yes		4340.6	Yes		5030.38	Yes		2144	Yes		1135	No		2962.57	Yes		6145.99	Yes		5534.72	Yes
BYH1064	DNMT3A	5842.5	Yes		6541.97	Yes		6803.93	Yes		7698.37	Yes		13069.5	Yes		20198	Yes		13640.1	Yes		10077.8	Yes		8699.5	Yes
BYH1065	FGFR4	326	Yes		395.233	Yes		273.667	No		579.454	Yes		183.5	No		3370.5	Yes		2340.68	Yes		597.331	Yes		1127.01	Yes
BYH1066	MARCKSL1	10498.5	Yes		10056.3	Yes		11137.8	Yes		10825.4	Yes		31044.5	Yes		13750.5	Yes		30169.9	Yes		16926.9	Yes		14178.4	Yes
BYH1067	L1CAM	135.5	No		151.858	No		197.467	No		140.189	No		194	No		195	No		204.341	No		431.268	No		379.955	No
BYH1068	LENG4	408	Yes		455.574	Yes		417.533	Yes		534.534	Yes		198.5	No		215	No		911.212	Yes		563.458	Yes		524.608	No
BYH1069	NOTCH2	4537	Yes		4666.87	Yes		4380.07	Yes		5571.93	Yes		806.5	Yes		3826.5	Yes		634.147	Yes		3291.52	Yes		3828.99	Yes
BYH1070	OGN	95	No		94.5342	No		115.467	No		104.909	No		192	No		192	No		206.131	No		218.939	No		267.223	No
BYH1071	DSC3	16450	Yes		21832.9	Yes		15673	Yes		18588.1	Yes		214	No		47699	Yes		567.173	Yes		306.514	No		301.824	No
BYH1072	PSTPIP2	3000	Yes		3481.68	Yes		2995.73	Yes		4223.14	Yes		17904.5	Yes		13381.5	Yes		12457.6	Yes		4894.32	Yes		5199.01	Yes
BYH1073	WNT2B	821	Yes		958.919	Yes		807.2	Yes		833.295	Yes		439	Yes		228.5	No		352.103	No		1471.43	Yes		1394.8	Yes
BYH1074	ULBP3	556.5	Yes		562.177	Yes		457.8	Yes		375.585	Yes		37989	Yes		8680.5	Yes		1035.83	Yes		351.128	No		444.276	No
BYH1075	MCPH1	11538	Yes		12478.5	Yes		14824.9	Yes		10472.1	Yes		5117	Yes		10481.5	Yes		32713.8	Yes		12893.4	Yes		13259.6	Yes
BYH1076	ULBP2	2729.5	Yes		4240.97	Yes		2270.6	Yes		1759.28	Yes		3249	Yes		578	Yes		954.506	Yes		239.594	No		302.886	No
BYH1077	TCF7L2	5762	Yes		7538.6	Yes		7877.73	Yes		4567.91	Yes		27903.5	Yes		15339.5	Yes		36185.4	Yes		5902.26	Yes		5780.39	Yes
BYH1078	BRIP1	17835.5	Yes		17473.2	Yes		16840.4	Yes		17936.9	Yes		2278.5	Yes		11846.5	Yes		16031.1	Yes		22738.2	Yes		19299	Yes
BYH1079	USP32	1491.5	Yes		1519.59	Yes		1029.2	Yes		1931.89	Yes		3859.5	Yes		1969	Yes		9981.58	Yes		6374.01	Yes		7542.92	Yes
BYH1080	INA	19292.5	Yes		18626.8	Yes		17442.3	Yes		18635.6	Yes		50432.5	Yes		20062	Yes		1004.64	Yes		527.106	Yes		348.11	No
BYH1081	RECQL	10082.5	Yes		10673.3	Yes		9932.6	Yes		9990.51	Yes		3699	Yes		5460	Yes		1597.05	Yes		13245.4	Yes		10239.8	Yes
BYH1082	TNFRSF6B	1128.5	Yes		1070.05	Yes		959.133	Yes		2915.16	Yes		14210	Yes		4371	Yes		857.995	Yes		2583.48	Yes		2788.33	Yes
BYH1083	CASP10	2151	Yes		2777.7	Yes		1833.4	Yes		1373.26	Yes		189.5	No		207	No		193.54	No		424.659	No		287.024	No
BYH1084	BAD	980	Yes		870.419	Yes		776.533	Yes		1227.51	Yes		3520	Yes		498.5	Yes		1616.84	Yes		513.887	Yes		597.128	Yes
BYH1085	PLAT	2868	Yes		2669.08	Yes		2423.53	Yes		2317.58	Yes		280.5	No		9561.5	Yes		273.2	No		241.246	No		1969.43	Yes
BYH1086	PDGFB	338.5	Yes		433.952	Yes		319.267	Yes		317.936	No		260	No		315	No		2181.15	Yes		4232.54	Yes		3927.59	Yes
BYH1087	PCTK1	5540.5	Yes		6419.78	Yes		5985.47	Yes		5347.01	Yes		37636.5	Yes		12334	Yes		46090.9	Yes		6825.11	Yes		6325.35	Yes
BYH1088	MUC13	95	No		126.716	No		118.267	No		109.605	No		225.5	No		215	No		224.3	No		233.81	No		233.947	No
BYH1089	INS	271.5	No		164.932	No		345.2	Yes		261.769	No		2075	Yes		467	Yes		1081.92	Yes		553.544	Yes		564.312	Yes
BYH1090	FGF8	73	No		73.9177	No		103.4	No		95.6009	No		154.5	No		177	No		145.101	No		252.812	No		268.427	No
BYH1091	ZNF670	23107.5	Yes		22376.5	Yes		21438.9	Yes		25905	Yes		38886.5	Yes		12853	Yes		19422.5	Yes		26438.7	Yes		18534.4	Yes
BYH1092	PML	9084.5	Yes		7934.34	Yes		11445.3	Yes		9637.58	Yes		903	Yes		760	Yes		495.282	No		11375.7	Yes		9480.17	Yes
BYH1093	CASP1	8063	Yes		8062.06	Yes		7156.87	Yes		9303.2	Yes		165.5	No		177.5	No		147.361	No		300.731	No		295.165	No
BYH1094	CASP8	1957	Yes		2058.63	Yes		1842.6	Yes		3173.53	Yes		11340.5	Yes		1564	Yes		2015.23	Yes		744.392	Yes		793.43	Yes
BYH1095	ITPA	117.5	No		131.744	No		145.933	No		1029.17	Yes		173.5	No		216.5	No		173.925	No		292.469	No		280.971	No
BYH1096	CDH7	76	No		75.9291	No		108.333	No		102.105	No		175.5	No		179.5	No		166.388	No		280.903	No		282.053	No
BYH1097	CTDP1	88	No		95.0371	No		132.267	No		759.734	Yes		152.5	No		172.5	No		137.786	No		298.253	No		268.551	No
BYH1098	UBQLN1	18940	Yes		19702.3	Yes		33347.7	Yes		36462.7	Yes		63724	Yes		29608.5	Yes		118512	Yes		45597.1	Yes		30569.2	Yes
BYH1099	MGAT4B	2784	Yes		2300	Yes		2305.93	Yes		1704.26	Yes		43511	Yes		9528	Yes		22902.4	Yes		4317.64	Yes		2121.18	Yes
BYH1100	KLHL4	8933.5	Yes		8513.61	Yes		10016.7	Yes		10922.4	Yes		242	No		8119	Yes		306.759	No		299.079	No		458.142	No
BYH1101	CDKN2A	1159.5	Yes		872.933	Yes		1086.8	Yes		1320.43	Yes		1866.5	Yes		533.5	Yes		1228.53	Yes		572.546	Yes		540.833	No
BYH1102	GNAS	2942	Yes		4060.95	Yes		5794	Yes		8186.51	Yes		39428.5	Yes		10226	Yes		25276.6	Yes		8935.19	Yes		5745.45	Yes
BYH1103	APEX1	8631	Yes		6379.05	Yes		9045.87	Yes		7455.76	Yes		30830.5	Yes		11509	Yes		36447.4	Yes		830.315	Yes		596.808	Yes
BYH1104	PTPN13	6118.5	Yes		8142.51	Yes		10076	Yes		15160.4	Yes		53560	Yes		23907	Yes		60816.3	Yes		14301.3	Yes		9014.83	Yes
BYH1105	DACH1	6583	Yes		4488.36	Yes		4783.6	Yes		3525.16	Yes		379.5	No		182.5	No		1225.94	Yes		7467.06	Yes		7102.34	Yes
BYH1106	PTPRA	7880	Yes		8003.73	Yes		7143.4	Yes		8680.57	Yes		9807.5	Yes		5296	Yes		23083.7	Yes		9267.31	Yes		8474.01	Yes
BYH1107	PAPPA	23726.5	Yes		26497.7	Yes		28847.5	Yes		26087.4	Yes		741.5	Yes		603.5	Yes		1802.1	Yes		1504.48	Yes		1160.69	Yes
BYH1108	SCGB2A2	102.5	No		118.168	No		157.2	No		134.392	No		361	No		256.5	No		378.022	No		266.858	No		320.96	No
BYH1109	BCL2L2	9683	Yes		11093.7	Yes		11839.2	Yes		7663.55	Yes		178.5	No		16409.5	Yes		218.35	No		6355.84	Yes		5875.35	Yes
BYH1110	BBC3	74	No		74.9234	No		108	No		98.3813	No		169.5	No		161.5	No		194.752	No		239.594	No		293.166	No
BYH1111	ACTB	8495	Yes		7803.6	Yes		6506.93	Yes		4591.08	Yes		1176.5	Yes		1295.5	Yes		1175.27	Yes		6704.49	Yes		2096.14	Yes
BYH1112	HMBS	2189.5	Yes		2128.53	Yes		1779.27	Yes		2527.58	Yes		22466	Yes		3204	Yes		16040.9	Yes		1944.84	Yes		1883.03	Yes
BYH1113	COL4A2	757.5	Yes		746.217	Yes		668.4	Yes		754.484	Yes		1625.5	Yes		825	Yes		614.771	Yes		245.377	No		274.266	No
BYH1114	KLK3	79.5	No		76.9348	No		114.4	No		99.3105	No		196	No		187	No		196.031	No		238.767	No		298.695	No
BYH1115	NR2F1	300	Yes		415.347	Yes		272.133	No		245.542	No		204	No		223	No		571.201	Yes		551.891	Yes		823.05	Yes
BYH1116	FGF1	5471	Yes		4407.41	Yes		4275.33	Yes		6145.53	Yes		65416.5	Yes		22271	Yes		65446.9	Yes		5131.43	Yes		6179.44	Yes
BYH1117	NGFB	101	No		110.122	No		143.533	No		150.878	No		2464	Yes		2055	Yes		2453.1	Yes		2794.98	Yes		7061.36	Yes
BYH1118	ITGA6	4250.5	Yes		2536.84	Yes		5033.6	Yes		5650.35	Yes		44768	Yes		4868.5	Yes		4003.77	Yes		702.257	Yes		794.592	Yes
BYH1119	ITGB4	412	Yes		362.046	Yes		390.667	Yes		242.506	No		162.5	No		193	No		170.468	No		230.505	No		348.942	No
BYH1120	NFKB2	2031.5	Yes		1735.31	Yes		1891.53	Yes		3578.67	Yes		215	No		193.5	No		227.187	No		1414.43	Yes		932.8	Yes
BYH1121	MKI67	9658.5	Yes		10804.6	Yes		8178.67	Yes		10853.6	Yes		3389.5	Yes		8379.5	Yes		11729	Yes		9592	Yes		11335.8	Yes
BYH1122	STARD3	7616.5	Yes		7200.69	Yes		9326.07	Yes		6987.4	Yes		14992.5	Yes		8407	Yes		16272.6	Yes		4457.27	Yes		5252.67	Yes
BYH1123	CLDN1	1435	Yes		1629.21	Yes		1573.6	Yes		698.856	Yes		6744.5	Yes		2914	Yes		7007.13	Yes		687.386	Yes		657.228	Yes
BYH1124	PC-LKC	1266.5	Yes		1355.66	Yes		1011.53	Yes		459.519	Yes		181	No		181.5	No		175.699	No		174.325	No		219.811	No
BYH1125	SPI1	86	No		95.5399	No		120.267	No		105.846	No		176.5	No		193.5	No		167.693	No		252.812	No		263.387	No
BYH1126	SDCCAG10	22612	Yes		22968.3	Yes		22682.2	Yes		25675.3	Yes		63756	Yes		51231	Yes		60360.5	Yes		30362.3	Yes		22105.1	Yes
BYH1127	DNAJA3	6561	Yes		8253.14	Yes		5271.33	Yes		8358.7	Yes		3022.5	Yes		5121	Yes		10317.9	Yes		4566.32	Yes		4306.53	Yes
BYH1128	DCC	89	No		96.0427	No		119.133	No		98.3813	No		192	No		185	No		240.774	No		225.548	No		891.154	Yes
BYH1129	MYBL1	17202.5	Yes		15265.3	Yes		16238.6	Yes		16438.6	Yes		26152.5	Yes		20341	Yes		16505.8	Yes		11396.4	Yes		10961.9	Yes
BYH1130	FAM107A	76.5	No		83.4717	No		115.067	No		100.241	No		220.5	No		187	No		219.829	No		209.025	No		275.967	No
BYH1131	CYP19A1	127	No		137.276	No		161.867	No		115.272	No		261.5	No		229	No		230.94	No		299.079	No		317.022	No
BYH1132	FIGF	75	No		87.9973	No		114.467	No		108.664	No		197.5	No		181.5	No		193.47	No		237.115	No		309.392	No
BYH1133	CDH1	20358.5	Yes		20891.1	Yes		13912.8	Yes		19878.6	Yes		789	Yes		360	Yes		35075.6	Yes		18497.4	Yes		5473.76	Yes
BYH1134	CCND1	401	Yes		295.168	No		413.8	Yes		856.431	Yes		8285.5	Yes		648.5	Yes		1644.32	Yes		1470.61	Yes		1575.65	Yes
BYH1135	HSPB1	3496	Yes		3560.12	Yes		5046.8	Yes		4256.9	Yes		9054	Yes		7184	Yes		6876.69	Yes		9349.93	Yes		8271.06	Yes
